# Supplementary material for: GAP43-dependent mitochondria transfer from astrocytes enhances glioblastoma tumorigenicity
Source: Nat Cancer. 2023 May 11;4(5):648–64. doi: 10.1038/s43018-023-00556-5 (PMC10212766; doi:10.1038/s43018-023-00556-5)
Supplement: Supplementary file 3 — Supplementary Tables 1–4 (in spreadsheet tabs) with additional information for RNA-seq, metabolomics, phosphoprotein array and shRNA constructs. [file 43018_2023_556_MOESM3_ESM.xlsx]

## Sheet: SupplementaryTable1
Supplementary Table 1: Differentially expressed genes between mKate2+ and mKate2- cells that were used for pathway analysis.
Genes that were up- or down-regulated > 1.5-fold with a p-value < 0.05 and a minimum read count of 50 in mKate2+ SB28 cells compared to mKate2- SB28 cells.
Upregulated	Downregulated
Ndufb11	Six3os1
Ddt	Gm21992
Rnaseh2c	Olig2
Bola3	Rgs8
Sh3bgrl3	Zfp874b
3110039M20Rik	Bod1l
1810049J17Rik	Golgb1
Polr2i	Dennd6b
Lamtor2	Cntrl
Ndufs5	Gm45884
Myl6b	Firre
2010204K13Rik	Mki67
Gsta4	Slc22a17
Higd2a	Zfp940
2210008F06Rik	Gm43737
Ropn1l	A930033H14Rik
Timm13	Gm20721
Gm26792	Akna
Rpl9-ps6	Cenpe
Pih1d2	Akap9
Lockd	AC160637.1
Lamtor4	Tpr
Tomm6	Cep290
Gm9887	Gm16973
G430095P16Rik
Mt2
Snapc5
Snx22
Rpl38-ps2
Pin4
Nrtn
2010001A14Rik
Immp2l
2310009A05Rik
Epb41l4aos
Gm11585
Gm13292
Pcbd2
mt-Tn
Smim4
Pet100
Rpl6l
Gm12184
mt-Ta
Gm13436
Serf1
S100a13
Gm8430
Gm2000
Rps26-ps1
Cyp1a1
Gm14586
Gm5905
Gm9843
Tagln
Rps12-ps4
mt-Tc
Gm14303
Gm6204
Mir703
Gm11808
Gm26384

## Sheet: SupplementaryTable2
Supplementary Table 3: Metabolomics data for mouse GBM models
Metabolite name	SB28 mKate2+ (normalized)	SB28 mKate2- (normalized)	GL261 mKate2+ (normalized)	GL261 mKate2- (normalized)	SB28 fold change (mKate2+/mKate2-)	GL261 fold change (mKate2+/mKate2-)
1-Methyl-Histidine	682390	985521	242981	1.72656e+06	0.692416	0.140731
1-Methyladenosine	2000	2000	4184.14	2095.15	1	1.99706
1,3-diphopshateglycerate	2000	518966	1.11154e+06	2000	0.00385381	555.769
2-Aminooctanoic acid	203048	202423	163998	451981	1.00308	0.362842
2-dehydro-D-gluconate	42082.3	56891.8	37645.4	78595.7	0.739689	0.478975
2-deoxyglucose-6-phosphate	28416.4	53896.6	55865.1	36054.8	0.52724	1.54945
2-Hydroxy-2-methylbutanedioic acid	410773	426205	666825	779697	0.963794	0.855236
2-hydroxygluterate	1.37542e+06	1.98395e+06	2.30511e+06	2.34652e+06	0.693274	0.982353
2-Isopropylmalic acid	239518	131893	390166	264975	1.81601	1.47247
2-keto-isovalerate	893930	1.31937e+06	1.85713e+06	1.52536e+06	0.677541	1.2175
2-ketohaxanoic acid	93274.1	70712.6	107011	129153	1.31906	0.82856
2-oxo-4-methylthiobutanoate	2144.07	6386.49	2000	11659.2	0.33572	0.171538
2-oxobutanoate	75594.8	149648	117753	117892	0.505149	0.998825
2,3-dihydroxybenzoic acid	1.24417e+06	1.1458e+06	1.98991e+06	1.34466e+06	1.08586	1.47985
2,3-Diphosphoglyceric acid	128731	307518	684214	161063	0.418612	4.24811
3-hydroxybuterate	85462.3	95466.7	87734.3	99186.8	0.895205	0.884536
3-methylphenylacetic acid	63138.1	90111.6	138734	162607	0.700665	0.853187
3-phospho-serine	9297.96	3294.35	25146.4	6895.68	2.8224	3.64669
3-phosphoglycerate	1.16913e+06	2.17712e+06	3.68314e+06	1.02285e+06	0.537007	3.60085
3-S-methylthiopropionate	2000	2000	2000	2000	1	1
4-aminobutyrate	649710	456546	1.09289e+06	568992	1.4231	1.92075
4-phosphopantothenate	66098.3	43281	51764.2	81435.8	1.52719	0.635644
4-Pyridoxic acid	53305.7	50071.8	83865.4	54732.5	1.06459	1.53228
5-methoxytryptophan	2000	2000	2000	6881.72	1	0.290625
5-methyl-THF	2000	2509.66	2000	2000	0.796921	1
5-phosphoribosyl-1-pyrophosphate	1.32083e+06	1.16842e+06	2.74958e+06	1.48717e+06	1.13044	1.84887
6-phospho-D-gluconate	121786	118163	127865	66795.5	1.03066	1.91428
7-methylguanosine	3340.41	10874.7	3348.09	13790.3	0.307173	0.242786
7,8-dihydrofolate	4675.29	2000	2000	2000	2.33765	1
a-ketoglutarate	530842	458136	312135	1.48745e+06	1.1587	0.209846
acadesine	2000	2000	2000	1986.08	1	1.00701
acetoacetate	92059.6	166556	122806	99648.4	0.552725	1.23239
acetoacetyl-CoA-posi	2000	2000	2000	2000	1	1
acetyl-CoA-posi	53227	77873.6	291204	69873.7	0.683505	4.16757
Acetylcarnitine DL	2.17171e+06	2.03203e+06	2.39484e+06	3.10407e+06	1.06874	0.771516
Acetyllysine	36573.1	54141.5	42239.4	104487	0.675509	0.404256
acetylphosphate	1.86783e+06	3.06283e+06	3.44576e+06	1.44681e+06	0.609837	2.38162
aconitate	372629	429016	319138	529332	0.868566	0.602906
adenine	850515	1.24492e+06	1.65217e+06	837340	0.683189	1.97311
adenosine	309772	168912	34115	128639	1.83392	0.265199
adenosine 5-phosphosulfate	2671.25	3345.12	5855.63	2066.75	0.798553	2.83325
Adenylosuccinate	4007.96	2509.86	3348.1	2000	1.59689	1.67405
ADP-D-glucose	2003.47	3329.23	2477.75	2000	0.601782	1.23888
ADP-nega	985177	1.73745e+06	2.04961e+06	584888	0.567024	3.50428
alanine	2.27942e+06	2.62828e+06	3.54932e+06	3.10261e+06	0.867267	1.14398
allantoate	86153.5	120424	60132.6	163367	0.715418	0.368084
allantoin	98918.7	119111	62851.1	391490	0.830477	0.160543
Aminoadipic acid	199451	37202	228034	297265	5.36129	0.767109
aminoimidazole carboxamide ribonucleotide	2671.31	6693.68	2509.94	2068.23	0.399079	1.21357
AMP	3.6781e+06	5.54462e+06	3.00819e+06	1.2634e+06	0.663364	2.38102
anthranilate	4449.31	10320.5	6288.31	2000	0.431113	3.14416
arginine	354974	518368	242669	901027	0.684791	0.269325
arginosuccinic acid	36308.6	57131.1	86174.2	98132.5	0.635531	0.878142
Ascorbic acid	79632.9	87843.2	54855.2	122076	0.906535	0.449355
asparagine	1.73729e+06	1.01605e+06	1.14778e+06	3.37068e+06	1.70985	0.34052
aspartate	2.76023e+06	2.32121e+06	2.01473e+06	5.20869e+06	1.18913	0.386803
ATP-nega	1.08398e+07	1.17504e+07	2.1915e+07	4.04454e+06	0.922502	5.41841
Atrolactic acid	14084.8	24263.3	6622.92	17983.2	0.580499	0.368283
betaine	2.2844e+07	3.66394e+07	2.31135e+07	4.62322e+07	0.623482	0.499943
betaine aldehyde	18883.7	10598.7	41095.3	16559.9	1.78169	2.48162
biotin	73786.7	63790.4	56029.1	136409	1.15671	0.410745
Carbamoyl phosphate	335645	498960	484660	251859	0.67269	1.92433
carnitine	5.59921e+06	7.00516e+06	3.62185e+06	8.51556e+06	0.799299	0.425321
CDP-choline	6012.14	7526.84	27607.8	13100.6	0.79876	2.10736
CDP-ethanolamine	48775	62567.1	75293.8	39988.3	0.779563	1.8829
CDP-nega	29194.6	73973.6	107448	81032.7	0.394663	1.32598
Cellobiose	2000	2000	2000	2757.01	1	0.725423
cholesterol	224440	237600	263532	179978	0.944613	1.46425
cholesteryl sulfate	2.43243e+06	4.20805e+06	4.82367e+06	4.20644e+06	0.578042	1.14673
Cholic acid	4017.61	7529.83	5883.72	3447.61	0.533559	1.70661
choline	5.57216e+07	4.63294e+07	5.17646e+07	6.96678e+07	1.20273	0.74302
Citraconic acid	564839	1.10919e+06	736794	953639	0.509234	0.772613
citrate	2.36864e+06	4.02676e+06	3.26825e+06	4.50807e+06	0.588225	0.724978
citrate-isocitrate	6.75955e+06	1.06126e+07	6.84982e+06	1.09867e+07	0.636936	0.623463
citrulline	9377.14	11738.5	2000	16126.5	0.798836	0.12402
CMP	422152	491879	741866	393634	0.858243	1.88466
coenzyme A-posi	11356.3	22588.1	41831.4	2000	0.502757	20.9157
creatine	3.65536e+07	3.32943e+07	4.94815e+07	2.93052e+07	1.09789	1.68849
Creatinine	244595	199622	361728	339059	1.22529	1.06686
CTP-nega	323733	224648	953722	263863	1.44106	3.61446
cyclic bis(3->5) dimeric GMP	2000	2000	2000	2000	1	1
cyclic-AMP	20038.7	26772.9	43485.2	13743.7	0.74847	3.16401
cystathionine	56391.6	75766.4	69022.8	119274	0.744283	0.578689
cysteine	7397.38	4892.68	4805.55	14106.5	1.51193	0.340661
cysteine sulfinate	2000	9185.21	2000	4107.1	0.217741	0.486962
Cystine	9936.85	16610.2	24208.2	15308.7	0.598239	1.58134
cytidine	72809.8	108769	37647.4	144695	0.669399	0.260185
cytosine	24273.6	37186.6	51110.1	69657.7	0.65275	0.733732
D-erythrose-4-phosphate	396251	357971	674556	220088	1.10694	3.06493
D-glucarate	15364.3	20898.5	10710.2	14452	0.735185	0.741085
D-gluconate	300579	550383	232582	484331	0.546126	0.480213
D-glucono-?-lactone-6-phosphate	55662.7	103711	92955.1	70400.8	0.536709	1.32037
D-glucosamine-1-phosphate	6681.33	15060.9	4966.96	13099.3	0.443621	0.379178
D-glucosamine-6-phosphate	7251.77	3328.49	6667.83	7582.97	2.17869	0.879317
D-glyceraldehdye-3-phosphate	2.16746e+06	3.23611e+06	5.36809e+06	2.89157e+06	0.669772	1.85646
D-sedoheptulose-1-7-phosphate	457723	648839	615203	316750	0.705449	1.94224
dAMP	59401.2	21752.3	57725.4	42059.4	2.73081	1.37247
dATP-nega	12729.9	5642.2	34302.3	7582.55	2.2562	4.52385
dCDP-nega	8685	2000	14972.3	2748.51	4.3425	5.44744
dCMP	10019.6	2000	13384.9	3448.03	5.00982	3.8819
dCTP-nega	22708.5	28444.6	113779	28959.4	0.798343	3.92893
dehydroascorbic acid	3339.23	2000	2000	2039.95	1.66962	0.980416
deoxyadenosine	4005.27	2000	8367.58	6202.38	2.00264	1.34909
Deoxycholic acid	2000	2000	2000	2000	1	1
deoxyguanosine	4006.73	2000	9177.71	9653.3	2.00337	0.950734
deoxyinosine	10704.8	6693.81	9201.31	3742.86	1.5992	2.45837
deoxyribose-phosphate	605378	709511	702768	551551	0.853233	1.27417
deoxyuridine	28625.4	26441.5	20893.4	77240.1	1.08259	0.2705
dephospho-CoA-nega	2004.05	3345.7	2509.86	2756.42	0.598992	0.91055
dephospho-CoA-posi	2003.98	2000	2000	2000	1.00199	1
dGDP-nega	975302	1.52991e+06	2.09609e+06	663110	0.637491	3.161
dGMP	2000	2509.73	2000	2000	0.7969	1
dGTP	1.10139e+07	1.17755e+07	2.21468e+07	4.22878e+06	0.935323	5.23716
dihydroorotate	380088	332318	474739	392392	1.14375	1.20986
dihydroxy-acetone-phosphate	2.31121e+06	3.45905e+06	5.21943e+06	2.68093e+06	0.668165	1.94687
Diiodothyronine	2000	2000	2000	2000	1	1
dimethylglycine	130121	212216	160877	195050	0.613155	0.824801
DL-Pipecolic acid	7.52529e+06	7.4382e+06	9.16452e+06	1.70447e+07	1.01171	0.537676
dTDP-nega	23304.5	19140.2	78788.2	39990.6	1.21757	1.97017
dTMP	7337.91	24280.4	45163.4	13768.5	0.302215	3.28021
dTMP-nega	13358.5	25949.2	51869.1	26320.8	0.514795	1.97065
dTTP-nega	177566	141719	625426	230259	1.25295	2.71618
dUMP-nega	12026.1	20916.8	22588.2	11030.1	0.57495	2.04787
dUTP-nega	3338.67	2000	3246.33	4137.9	1.66933	0.784534
ethanolamine	7245.27	5639.13	6728.71	9259.03	1.28482	0.726719
FAD	99528	136345	116211	30337.1	0.72997	3.83066
Flavone	4038.49	33633.2	53727.2	53398.3	0.120074	1.00616
FMN	2000	2000	4181.56	2000	1	2.09078
folate	19372.6	61068	40157.8	132380	0.31723	0.303352
fructose-1,6-bisphosphate	1.91458e+06	8.02635e+06	6.81071e+06	2.55655e+06	0.238536	2.66403
fructose-6-phosphate	318881	440032	260054	149712	0.724678	1.73703
fumarate	1.07356e+06	1.60004e+06	1.87532e+06	1.69061e+06	0.670962	1.10926
GDP-nega	16034.2	40753.2	64398.2	24127.9	0.393447	2.66903
Geranyl-PP	167839	199640	462531	182650	0.840705	2.53233
glucono-?-lactone	14321	33979.9	9327.81	20740.3	0.421454	0.449743
glucosamine	101589	35388.7	126737	212177	2.87066	0.59732
glucose-1-phosphate	473967	633740	714035	492773	0.747888	1.44901
glucose-6-phosphate	273917	479363	387338	82891.6	0.571418	4.67282
glutamate	1.04144e+07	8.5982e+06	1.50395e+07	1.76046e+07	1.21123	0.854295
glutamine	2.83881e+07	2.24524e+07	1.53162e+07	6.70419e+07	1.26437	0.228457
glutathione	365265	629955	407251	304459	0.579828	1.33762
glutathione disulfide-nega	2.31307e+07	2.17485e+07	3.19621e+07	6.58683e+06	1.06356	4.85242
glutathione disulfide-posi	3.66124e+06	2.20131e+06	4.14601e+06	1.05766e+06	1.66321	3.91997
glutathione-nega	271200	381931	566037	160509	0.710076	3.52651
glycerate	88790.7	140912	110674	205527	0.630116	0.538487
glycerol 3-phosphate	1.5016e+06	2.18119e+06	2.38743e+06	1.85027e+06	0.68843	1.29031
Glycerophosphocholine	1.04922e+08	9.09955e+07	1.52052e+08	8.54625e+07	1.15304	1.77917
glycine	2000	2000	2509.73	2000	1	1.25486
glycolate	118963	128270	101059	154161	0.927441	0.655545
glyoxylate	25050.8	40487.7	28898.6	41243.2	0.618725	0.700687
GMP	48345.5	189848	165011	63326.2	0.254654	2.60572
GTP-nega	327885	293834	950477	210793	1.11588	4.50906
Guanidoacetic acid	453831	566028	926678	888046	0.801782	1.0435
guanine	11749.3	16489.1	17169	7740.88	0.712552	2.21796
guanosine	2003.87	5002.41	6666.35	6205.3	0.400582	1.0743
guanosine 5-diphosphate,3-diphosphate	148947	119153	372783	126612	1.25005	2.94428
hexose-phosphate	3.60739e+06	8.72552e+06	4.89142e+06	2.44528e+06	0.413429	2.00035
histidine	6.7759e+06	5.54788e+06	4.4835e+06	1.27398e+07	1.22135	0.35193
histidinol	3338.57	4081.96	2000	2069.03	0.817884	0.966635
HMG-CoA_pos	2003.82	2000	5019.7	4136.94	1.00191	1.21339
homocysteic acid	8015.81	2510.23	11713.5	14478.4	3.19325	0.809033
homocysteine	19366.8	5855.24	21749.9	33780.3	3.3076	0.643862
homoserine	7116.96	6204.74	3347.27	4135.52	1.14702	0.809397
Hydroxyisocaproic acid	167133	103047	286230	519922	1.62192	0.550526
Hydroxyphenylacetic acid	363513	183931	386240	476726	1.97635	0.810194
hydroxyphenylpyruvate	62180.9	51838.2	15545.1	194569	1.19952	0.079895
hydroxyproline	2.84693e+06	2.72475e+06	2.21158e+06	7.43555e+06	1.04484	0.297433
hypoxanthine	53192.9	321698	70902	248850	0.16535	0.284918
IDP-nega	113631	182358	278039	84151.3	0.623124	3.30404
Imidazoleacetic acid	115310	124180	75466	262791	0.928574	0.287171
IMP	301807	869431	369052	232354	0.347132	1.58832
indole	3152.25	10444.4	4140.61	13129.1	0.301812	0.315377
Indole-3-carboxylic acid	197831	214893	256330	19707.9	0.920601	13.0065
Indoleacrylic acid	27678.8	132483	68751.6	157522	0.208923	0.436457
inosine	207080	1.10428e+06	33331.2	238923	0.187525	0.139506
isocitrate	119531	176148	175036	143440	0.678583	1.22027
itaconic acid	299520	360838	287480	492263	0.830069	0.583996
Kynurenic acid	345210	101398	511831	344562	3.40452	1.48546
Kynurenine	2000	2590.47	2114.3	74889.9	0.77206	0.0282321
L-arginino-succinate	54734.5	92919.2	92131.2	72064	0.589054	1.27846
lactate	4.45526e+06	6.76681e+06	5.55369e+06	7.73591e+06	0.658398	0.717911
leucine-isoleucine	1.1361e+07	9.58697e+06	7.48571e+06	3.45195e+07	1.18504	0.216855
lipoate	2000	2000	2000	2000	1	1
lysine	35623.3	21664.3	36719.4	126450	1.64433	0.290386
malate	7.38017e+06	1.10313e+07	1.2618e+07	9.42812e+06	0.669023	1.33834
Maleic acid	978365	1.40081e+06	1.85748e+06	1.73174e+06	0.698426	1.07261
malonyl-CoA-posi	2000	2000	2000	2000	1	1
methionine	967580	883061	624227	3.21748e+06	1.09571	0.194011
Methionine sulfoxide	409597	189505	165625	1.22534e+06	2.16141	0.135167
Methylcysteine	279685	245729	232378	537801	1.13819	0.432088
Methylmalonic acid	4.59869e+06	6.8187e+06	5.10195e+06	6.82257e+06	0.674424	0.747805
methylnicotinamide	3439.2	11841.3	6676.58	1700.28	0.290441	3.92675
myo-inositol	1.13084e+07	1.21225e+07	1.00901e+07	1.694e+07	0.932846	0.595641
N-acetyl spermidine	10019.8	15897.5	3315.34	2000	0.630273	1.65767
N-acetyl spermine	48087.7	68670.5	65200.5	62789.7	0.700267	1.03839
N-acetyl-glucosamine	5672.87	29424.9	9177.47	2846.28	0.192792	3.22437
N-acetyl-glucosamine-1-phosphate	308094	433522	446567	256190	0.710677	1.74311
N-acetyl-glutamate	41381.4	17640	105787	58221.3	2.34588	1.81697
N-acetyl-glutamine	5665.65	22319.8	8232.1	46999.5	0.253839	0.175153
N-Acetyl-L-alanine	866289	784228	1.05188e+06	775894	1.10464	1.3557
N-acetyl-L-alanine1	2.62195e+07	2.22774e+07	3.66924e+07	2.70992e+07	1.17695	1.354
N-acetyl-L-aspartic acid	90176	15894.3	144690	48967.7	5.67347	2.95481
N-acetyl-L-ornithine	6428.38	2000	2000	2684.56	3.21419	0.745
N-acetylaspartylglutamic acid	26046.7	10874.7	21752.6	5514.51	2.39517	3.94461
N-Acetylputrescine	2000	11558.1	20517.8	6680.91	0.173038	3.07111
N-carbamoyl-L-aspartate	10687.2	28445.6	22587.7	13069.9	0.375705	1.72822
N-carbamoyl-L-aspartate-nega	84843.7	169048	48490.4	166157	0.501891	0.291835
N6-Acetyl-L-lysine	42884.6	50377.8	6196.95	105730	0.851258	0.0586108
NAD+_nega	275550	236441	573415	239124	1.16541	2.39798
NAD+_posi	1.24632e+06	1.43855e+06	3.76186e+06	1.3163e+06	0.866374	2.85791
NADH	2671.41	6691.16	38483.4	3448.02	0.399245	11.161
NADH-nega	8015.8	5019.59	42671.3	4825.33	1.5969	8.84319
NADP+_nega	108885	145578	464104	129336	0.747954	3.58837
NADP+_posi	126916	250092	790106	265448	0.507477	2.9765
NADPH	2673.37	17568.7	7527.13	2000	0.152166	3.76356
NADPH-nega	13358.6	32644.4	21753.1	4825.52	0.409216	4.50792
Ng,NG-dimethyl-L-arginine	2000	2000	2000	2000	1	1
nicotinamide	7.2459e+06	1.01957e+07	5.94411e+06	1.4234e+07	0.710683	0.417599
Nicotinamide Riboside	2671.22	5810.86	3346.37	2759.13	0.459693	1.21283
Nicotinamide ribotide	37407.5	42739.6	61175.2	19935.6	0.875242	3.06864
nicotinate	11164.4	9125.87	5183.91	10716	1.22338	0.483754
O-acetyl-L-serine	7383.48	2630.11	4562.84	3541.88	2.80729	1.28826
O8P-O1P	225172	256281	370701	458485	0.878613	0.808536
OBP	36190.1	2000	69519.5	24556.4	18.095	2.83101
ornithine	7.84772e+06	6.07822e+06	2.81389e+06	3.01221e+07	1.29112	0.0934162
orotate	936537	839014	1.18882e+06	1.00087e+06	1.11624	1.18779
orotidine-5-phosphate	4356.98	14223.2	9203.1	15631.6	0.306329	0.588751
oxaloacetate	800084	1.10261e+06	669833	997738	0.725627	0.671351
p-aminobenzoate	502688	342675	454991	275899	1.46695	1.64912
p-hydroxybenzoate	4.91806e+06	4.32861e+06	7.17787e+06	6.0418e+06	1.13618	1.18803
pantothenate	491942	4805.66	363667	1.46382e+06	102.367	0.248437
phenylalanine	689676	526618	525782	2.03306e+06	1.30963	0.258617
Phenyllactic acid	7323.06	4393.72	5849.01	19987.3	1.66671	0.292637
Phenylpropiolic acid	1.10201e+06	968100	635287	3.12823e+06	1.13833	0.203082
phenylpyruvate	8015.51	7503.99	2000	8730.1	1.06817	0.229092
phosphocreatine	322977	133264	333380	218567	2.42359	1.5253
phosphoenolpyruvate	1.1874e+06	1.87213e+06	2.26479e+06	825345	0.634254	2.74405
Phosphorylcholine	5.19933e+07	3.40183e+07	5.3272e+07	3.10777e+07	1.52839	1.71416
prephenate	2000	2000	2000	2000	1	1
proline	2.66682e+07	1.49226e+07	1.73137e+07	3.96378e+07	1.7871	0.436797
propionyl-CoA-posi	47223.3	79880.3	49601.1	2000	0.591176	24.8005
purine	17823.1	10441.6	9803.6	25062	1.70694	0.391174
putrescine	78229.4	93261.5	68168.3	37890.1	0.838818	1.79911
Pyridoxamine	2000	2000	5019.72	2082.58	1	2.41033
pyridoxine	1.34957e+06	934267	1.05999e+06	4.13393e+06	1.44453	0.256413
Pyroglutamic acid	1.70542e+06	1.74382e+06	1.26643e+06	3.36392e+06	0.977983	0.376474
Pyrophosphate	7.18698e+07	9.1263e+07	9.87825e+07	6.69788e+07	0.787502	1.47483
pyruvate	2000	6430.2	2000	3912.57	0.311032	0.511173
quinolinate	217431	250717	226568	211277	0.867236	1.07238
retinoic acid	2000	3160.25	3099.1	2000	0.632862	1.54955
riboflavin	3340.64	2000	2000	2000	1.67032	1
ribose-phosphate	558431	815592	1.48335e+06	881763	0.684694	1.68225
S-adenosyl-L-homocysteine-nega	15359.9	10837.8	59397.3	28268.3	1.41726	2.1012
S-adenosyl-L-homoCysteine-posi	24048.4	6624.54	45177.7	15855.5	3.63019	2.84934
S-adenosyl-L-methioninamine	2000	9205.11	6742.63	4136.79	0.217271	1.62992
S-adenosyl-L-methionine	820300	1.7228e+06	3.35182e+06	1.01541e+06	0.476143	3.30096
S-methyl-5-thioadenosine	457962	688067	1.27468e+06	295266	0.665578	4.31704
S-ribosyl-L-homocysteine-nega	14183.7	5134.65	14925.7	5979.31	2.76234	2.49623
S-ribosyl-L-homocysteine-posi	2004.06	5019.6	2000	4826.88	0.399247	0.414347
sarcosine	1.9231e+06	2.26008e+06	3.08331e+06	2.67517e+06	0.850898	1.15257
SBP	135176	607274	356215	229735	0.222595	1.55055
serine	3.34874e+06	4.0827e+06	2.93321e+06	9.53981e+06	0.820228	0.307471
shikimate	470247	432388	386506	1.36164e+06	1.08756	0.283854
shikimate-3-phosphate	2000	2000	2000	2000	1	1
sn-glycerol-3-phosphate	711584	863974	1.38709e+06	878757	0.823617	1.57847
spermidine	484563	394350	453864	298100	1.22876	1.52252
spermine	2627.9	14988.2	2000	2759.63	0.175331	0.724735
succinate	4.42234e+06	5.47075e+06	4.57892e+06	5.90368e+06	0.808361	0.775603
succinyl-CoA-posi	2002.61	4183.8	10877.7	2066.35	0.478657	5.26423
taurine	5.64589e+06	3.63504e+06	6.23652e+06	3.87938e+06	1.55318	1.60761
Taurodeoxycholic acid	113455	112089	69271.8	174124	1.01219	0.397831
thiamine	7.72169e+06	3.99575e+06	6.40715e+06	2.97042e+07	1.93248	0.215698
Thiamine pyrophosphate	109879	116247	152995	64822.8	0.945216	2.3602
thiamine-phosphate	5959.29	16877.4	6675.39	3448.47	0.353092	1.93575
threonine	2.26344e+06	2.02135e+06	2.88091e+06	5.86229e+06	1.11977	0.491431
thymidine	4675.04	4184.14	5018.93	5492.63	1.11732	0.913756
thymine	9537.74	4550.9	18018.8	4567.97	2.09579	3.94459
trans, trans-farnesyl diphosphate	8185.31	13141.6	10892.4	7184.03	0.622857	1.51619
trehalose-6-Phosphate	55168.3	59347.7	57352	26869.7	0.929578	2.13445
trehalose-sucrose	3969.78	15068.8	3561.98	6122.89	0.263444	0.581748
tryptophan	79219	70383.5	37633.1	189586	1.12553	0.198501
tyrosine	871485	619755	602734	1.57442e+06	1.40618	0.382829
UDP-D-glucose	2.78789e+06	1.92439e+06	6.15002e+06	2.35446e+06	1.44872	2.61207
UDP-D-glucuronate	779801	365491	1.04313e+06	295484	2.13357	3.53024
UDP-N-acetyl-glucosamine	2.40127e+06	2.03628e+06	5.03839e+06	1.46121e+06	1.17924	3.4481
UDP-nega	813440	965865	2.62664e+06	743163	0.842189	3.53441
UMP	44683.7	87007.1	95312.2	50979.5	0.513564	1.86962
uracil	3323.62	11416.2	14254.7	40204.6	0.291133	0.354555
Urea	575842	739585	840967	2.38509e+06	0.778602	0.352594
Uric acid	48358.4	3521.64	36553.1	81499.2	13.7318	0.448508
uridine	4020.88	15060.3	2000	5484.97	0.266986	0.364633
UTP-nega	4.99783e+06	3.8724e+06	1.47144e+07	2.98014e+06	1.29063	4.93749
valine	188204	265989	122185	708178	0.707566	0.172534
xanthine	75163.9	122412	88354.5	257033	0.614023	0.343748
xanthosine	71306.5	206041	133017	241095	0.346079	0.551722
xanthosine-5-phosphate	8015.75	8367.75	5855.24	13790.2	0.957935	0.424594
Xanthurenic acid	66927.7	61631	107557	93484.2	1.08594	1.15053

## Sheet: SupplementaryTable3A
Supplementary Table 3A: Antiodies used in the Protein Phospho Assay
Antibody List						Rev. E6
	Phospho Explorer Antibody Microarray (PEX100)
						H=Human, M=Mouse, R=Rat
ID	Antibody Name	Reactivity	Target Modification	Swiss Prot	Gene ID	PMT Signature
1119	14-3-3 beta/zeta (Ab-186/184)	HMR	Unmodified	P63104/P31946	7534/7529	P63104/P31946
979	14-3-3 beta/zeta (Phospho-Ser186/184)	HMR	Phospho	P63104/P31946	7534/7529	P63104;S184/P31946;S186
285	14-3-3 theta/tau (Ab-232)	HM	Unmodified	P27348	10971	P27348
891	14-3-3 theta/tau (Phospho-Ser232)	HM	Phospho	P27348	10971	P27348;S232
702	14-3-3 zeta (Ab-58)	HMR	Unmodified	P63104	7534	P63104
838	14-3-3 zeta (Phospho-Ser58)	HMR	Phospho	P63104	7534	P63104;S58
286	14-3-3 zeta/delta (Ab-232)	HM	Unmodified	P63104	7534	P63104
892	14-3-3 zeta/delta (Phospho-Thr232)	HM	Phospho	P63104	7534	P63104;S232
61	4E-BP1 (Ab-36)	HMR	Unmodified	Q13541	1978	Q13541
62	4E-BP1 (Ab-45)	HMR	Unmodified	Q13541	1978	Q13541
758	4E-BP1 (Ab-65)	HMR	Unmodified	Q13541	1978	Q13541
759	4E-BP1 (Ab-70)	HMR	Unmodified	Q13541	1978	Q13541
1221	4E-BP1 (Phospho-Ser65)	HMR	Phospho	Q13541	1978	Q13541;S65
176	4E-BP1 (Phospho-Thr36)	HMR	Phospho	Q13541	1978	Q13541;T36
177	4E-BP1 (Phospho-Thr45)	HMR	Phospho	Q13541	1978	Q13541;T45
1222	4E-BP1 (Phospho-Thr70)	HMR	Phospho	Q13541	1978	Q13541;T70
287	6-phosphofructo-2-kinase/fructose-2,6-biphosphatase 2 (PFKFB2) (Ab-483)	HMR	Unmodified	O60825	5208	O60825
893	6-phosphofructo-2-kinase/fructose-2,6-biphosphatase 2 (PFKFB2) (Phospho-Ser483)	HMR	Phospho	O60825	5208	O60825;S483
760	Abl1 (Ab-204)	HMR	Unmodified	P00519	25	P00519
1132	Abl1 (Ab-754/735)	HMR	Unmodified	P00519	25	P00519
407	Abl1 (Phospho-Thr754/735)	HMR	Phospho	P00519	25	P00519;T735
1224	Abl1 (Phospho-Tyr204)	HMR	Phospho	P00519	25	P00519;Y204
1223	Abl1 (Phospho-Tyr412)	HMR	Phospho	P00519	25	P00519;Y412
761	ACC1 (Ab-79)	HMR	Unmodified	Q13085	31	Q13085
594	ACC1 (Ab-80)	HMR	Unmodified	Q13085	31	Q13085
1225	ACC1 (Phospho-Ser79)	HMR	Phospho	Q13085	31	Q13085;S79
1056	ACC1 (Phospho-Ser80)	HMR	Phospho	Q13085	31	Q13085;S80
116	ACK1 (Phospho-Tyr284)	HM	Phospho	Q07912	10188	Q07912;Y284
288	Actin Pan (a/b/g) (Ab-55/53)	HMR	Unmodified	P68032/P63261/P63267/P68133	58 /70/71/72	P68032/P63261/P63267/P68133
894	Actin Pan (a/b/g) (Phospho-Tyr55/53)	HMR	Phospho	P68032/P63261/P63267/P68133	58 /70/71/72	P68032/P63261/P63267/P68133;Y55
703	ADD1 (Ab-726)	HMR	Unmodified	P35611	118	P35611
125	ADD1 (Phospho-Ser726)	HMR	Phospho	P35611	118	P35611;S726
1038	AFX/FOXO4 (Ab-197)	HM	Unmodified	P98177	4303	P98177
998	AFX/FOXO4 (Phospho-Ser197)	HM	Phospho	P98177	4303	P98177;S197
763	AKT1 (Ab-124)	HMR	Unmodified	P31749	207	P31749
1286	AKT1 (Ab-246)	HMR	Unmodified	P31749	207	P31749
206	AKT1 (Ab-308)	HMR	Unmodified	P31749	207	P31749
442	AKT1 (Ab-326)	HMR	Unmodified	P31749	207	P31749
762	AKT1 (Ab-450)	HMR	Unmodified	P31749	207	P31749
205	AKT1 (Ab-473)	HMR	Unmodified	P31749	207	P31749
1285	AKT1 (Ab-474)	HMR	Unmodified	P31749	207	P31749
1288	AKT1 (Ab-72)	HMR	Unmodified	P31749	207	P31749
1227	AKT1 (Phospho-Ser124)	HMR	Phospho	P31749	207	P31749;S124
556	AKT1 (Phospho-Ser246)	HMR	Phospho	P31749	207	P31749;S246
320	AKT1 (Phospho-Ser473)	HMR	Phospho	P31749	207	P31749;S473
473	AKT1 (Phospho-Thr308)	HMR	Phospho	P31749	207	P31749;T308
1226	AKT1 (Phospho-Thr450)	HMR	Phospho	P31749	207	P31749;T450
557	AKT1 (Phospho-Thr72)	HMR	Phospho	P31749	207	P31749;T72
1067	AKT1 (Phospho-Tyr326)	HMR	Phospho	P31749	207	P31749;Y326
555	AKT1 (Phospho-Tyr474)	HMR	Phospho	P31749	207	P31749;Y474
1133	AKT1/2/3 (Ab-315)	HMR	Unmodified	P31749	207	P31749
931	AKT1S1 (Ab-246)	HMR	Unmodified	Q96B36	84335	Q96B36
87	AKT1S1 (Phospho-Thr246)	HMR	Phospho	Q96B36	84335	Q96B36;T246
1033	AKT2 (Ab-474)	HMR	Unmodified	P31751	208	P31751
989	AKT2 (Phospho-Ser474)	HMR	Phospho	P31751	208	P31751;S474
1141	ALK (Ab-1507)	HM	Unmodified	Q9UM73	238	Q9UM73
1142	ALK (Ab-1604)	H	Unmodified	Q9UM73	238	Q9UM73
117	ALK (Phospho-Tyr1507)	HM	Phospho	Q9UM73	238	Q9UM73;Y1507
118	ALK (Phospho-Tyr1604)	H	Phospho	Q9UM73	238	Q9UM73;Y1604
764	AMPK beta1 (Ab-182)	HMR	Unmodified	Q9Y478	5564	Q9Y478
1228	AMPK beta1 (Phospho-Ser182)	HMR	Phospho	Q9Y478	5564	Q9Y478;S182
704	AMPK1/AMPK2 (Ab-183/172)	HMR	Unmodified	Q13131/P54646	5562/5563	Q13131/P54646
422	AMPK1/AMPK2 (Ab-485/491)	HMR	Unmodified	Q13131/P54646	5562/5563	Q13131/P54646
1174	AMPK1/AMPK2 (Phospho-Ser485/491)	HMR	Phospho	Q13131/P54646	5562/5563	Q13131;S485/P54646;S491
839	AMPK1/AMPK2 (Phospho-Thr183/172)	HMR	Phospho	Q13131/P54646	5562/5563	Q13131;T183/P54646;T172
705	Amyloid beta A4 (Ab-743/668)	HMR	Unmodified	P05067	351	P05067
840	Amyloid beta A4 (Phospho-Thr743/668)	HMR	Phospho	P05067	351	P05067;T743
692	Androgen Receptor (Ab-213)	H	Unmodified	P10275	367	P10275
693	Androgen Receptor (Ab-650)	H	Unmodified	P10275	367	P10275
833	Androgen Receptor (Phospho-Ser213)	H	Phospho	P10275	367	P10275;S213
986	Androgen Receptor (Phospho-Ser650)	H	Phospho	P10275	367	P10275;S650
289	A-RAF (Ab-301/302)	HMR	Unmodified	P10398	369	P10398
895	A-RAF (Phospho-Tyr301/302)	HMR	Phospho	P10398	369	P10398;Y301
932	Arrestin-1 (Ab-412)	H	Unmodified	P49407	408	P49407
88	Arrestin-1 (Phospho-Ser412)	H	Phospho	P49407	408	P49407;S412
863	ASK1 (Ab-83)	H	Unmodified	Q99683	4217	Q99683
866	ASK1 (Ab-966)	HM	Unmodified	Q99683	4217	Q99683
35	ASK1 (Phospho-Ser83)	H	Phospho	Q99683	4217	Q99683;S83
18	ASK1 (Phospho-Ser966)	HM	Phospho	Q99683	4217	Q99683;S966
469	ATF1 (Ab-63)	HM	Unmodified	P18846	466	P18846
748	ATF1 (Phospho-Ser63)	HM	Phospho	P18846	466	P18846;S63
51	ATF2 (Ab-112/94)	HMR	Unmodified	P15336	1386	P15336
47	ATF2 (Ab-62/44)	HMR	Unmodified	P15336	1386	P15336
48	ATF2 (Ab-69/51)	HMR	Unmodified	P15336	1386	P15336
49	ATF2 (Ab-71/53)	HMR	Unmodified	P15336	1386	P15336
50	ATF2 (Ab-73/55)	HMR	Unmodified	P15336	1386	P15336
166	ATF2 (Phospho-Ser112/94)	HMR	Phospho	P15336	1386	P15336;S112
162	ATF2 (Phospho-Ser62/44)	HMR	Phospho	P15336	1386	P15336;S62
163	ATF2 (Phospho-Thr69/51)	HMR	Phospho	P15336	1386	P15336;T69
164	ATF2 (Phospho-Thr71/53)	HMR	Phospho	P15336	1386	P15336;T71
165	ATF2 (Phospho-Thr73/55)	HMR	Phospho	P15336	1386	P15336;T73
204	ATF4 (Ab-245)	HR	Unmodified	P18848	468	P18848
319	ATF4 (Phospho-Ser245)	HR	Phospho	P18848	468	P18848;S245
1028	ATM (Ab-1981)	HM	Unmodified	Q13315	472	Q13315
801	ATP1A1/Na+K+ ATPase1 (Ab-23)	R	Unmodified	P06685	24211	P06685
1086	ATP1A1/Na+K+ ATPase1 (Phospho-Ser23)	R	Phospho	P06685	24211	P06685;S23
471	ATPase (Ab-16)	HMR	Unmodified	P05023	476	P05023
751	ATPase (Phospho-Ser16)	HMR	Phospho	P05023	476	P05023;S16
634	ATP-Citrate Lyase (Ab-454)	HMR	Unmodified	P53396	47	P53396
919	ATP-Citrate Lyase (Phospho-Ser454)	HMR	Phospho	P53396	47	P53396;S454
290	ATRIP (Ab-68/72)	HMR	Unmodified	Q8WXE1	84126	Q8WXE1
896	ATRIP (Phospho-Ser68/72)	HMR	Phospho	Q8WXE1	84126	Q8WXE1;S68
967	AurA (Ab-288)	HMR	Unmodified	O14965	6790	O14965
969	AurA (Ab-342)	HMR	Unmodified	O14965	6790	O14965
625	AurA (Phospho-Ser342)	HMR	Phospho	O14965	6790	O14965;S342
1255	AurA (Phospho-Thr288)	HMR	Phospho	O14965	6790	O14965;T288
970	AurB (Ab-12)	HMR	Unmodified	Q96GD4	9212	Q96GD4
968	AurB (Ab-232)	HMR	Unmodified	Q96GD4	9212	Q96GD4
1253	AurB (Phospho-Thr232)	HMR	Phospho	Q96GD4	9212	Q96GD4;T232
1254	AurB (Phospho-Tyr12)	HMR	Phospho	Q96GD4	9212	Q96GD4;Y12
971	AurB/C (Ab-202/175)	HMR	Unmodified	Q96GD4/Q9UQB9	6795	Q96GD4/Q9UQB9
277	AXL (Phospho-Tyr691)	HMR	Phospho	P30530	558	P30530;Y691
346	BAD (Ab-112)	HMR	Unmodified	Q92934	572	Q92934
444	BAD (Ab-134)	HMR	Unmodified	Q92934	572	Q92934
347	BAD (Ab-136)	HMR	Unmodified	Q92934	572	Q92934
348	BAD (Ab-155)	HMR	Unmodified	Q92934	572	Q92934
443	BAD (Ab-91/128)	HMR	Unmodified	Q92934	572	Q92934
485	BAD (Phospho-Ser112)	HMR	Phospho	Q92934	572	Q92934;S112
1069	BAD (Phospho-Ser134)	HMR	Phospho	Q92934	572	Q92934;S134
486	BAD (Phospho-Ser136)	HMR	Phospho	Q92934	572	Q92934;S136
487	BAD (Phospho-Ser155)	HMR	Phospho	Q92934	572	Q92934;S155
1068	BAD (Phospho-Ser91/128)	HMR	Phospho	Q92934	572	Q92934;S91
291	BAX (Ab-167)	HM	Unmodified	Q07812	581	Q07812
212	BAX (Phospho-Thr167)	HMR	Phospho	Q07812	581	Q07812;T167
343	BCL-2 (Ab-56)	H	Unmodified	P10415	596	P10415
292	BCL-2 (Ab-69)	HMR	Unmodified	P10415	596	P10415
344	BCL-2 (Ab-70)	H	Unmodified	P10415	596	P10415
483	BCL-2 (Phospho-Ser70)	H	Phospho	P10415	596	P10415;S70
89	BCL-2 (Phospho-Ser87)	HMR	Phospho	P10415	596	P10415;S87
482	BCL-2 (Phospho-Thr56)	H	Phospho	P10415	596	P10415;T56
897	BCL-2 (Phospho-Thr69)	HMR	Phospho	P10415	596	P10415;T69
1306	BCL-6 (Ab-333)	HMR	Unmodified	P41182	604	P41182
293	BCL-XL (Ab-47)	HMR	Unmodified	Q07817	598	Q07817
484	BCL-XL (Phospho-Ser62)	HMR	Phospho	Q07817	598	Q07817;S62
898	BCL-XL (Phospho-Thr47)	HMR	Phospho	Q07817	598	Q07817;T47
1206	BCR (Ab-177)	HM	Unmodified	P11274	613	P11274
1147	BCR (Ab-360)	HMR	Unmodified	P11274	613	P11274
24	BCR (Phospho-Tyr177)	HM	Phospho	P11274	613	P11274;Y177
123	BCR (Phospho-Tyr360)	HMR	Phospho	P11274	613	P11274;Y360
A	Beta actin	HMR	Unmodified	P60709/Q9BYX7/P63261	60/71	N/A
933	BID (Ab-78)	HMR	Unmodified	P55957	637	P55957
90	BID (Phospho-Ser78)	HMR	Phospho	P55957	637	P55957;S78
540	BIM (Ab-69/65)	HMR	Unmodified	O43521	10018	O43521
676	BIM (Phospho-Ser69/65)	HMR	Phospho	O43521	10018	O43521;S69
1143	BLNK (Ab-96)	HM	Unmodified	Q8WV28	29760	Q8WV28
282	BLNK (Phospho-Tyr84)	HM	Phospho	Q8WV28	29760	Q8WV28;Y84
119	BLNK (Phospho-Tyr96)	HM	Phospho	Q8WV28	29760	Q8WV28;Y96
1134	B-RAF (Ab-446)	HM	Unmodified	P15056	673	P15056
294	B-RAF (Ab-598)	HMR	Unmodified	P15056	673	P15056
295	B-RAF (Ab-601)	HMR	Unmodified	P15056	673	P15056
408	B-RAF (Phospho-Ser446)	HM	Phospho	P15056	673	P15056;S446
900	B-RAF (Phospho-Ser601)	HMR	Phospho	P15056	673	P15056;S601
899	B-RAF (Phospho-Thr598)	HMR	Phospho	P15056	673	P15056;T598
1307	BRCA1 (Ab-1457)	H	Unmodified	P38398	672	P38398
869	BRCA1 (Ab-1524)	HM	Unmodified	P38398	672	P38398
327	BRCA1 (Phospho-Ser1423)	H	Phospho	P38398	672	P38398;S1423
583	BRCA1 (Phospho-Ser1457)	H	Phospho	P38398	672	P38398;S1457
831	BRCA1 (Phospho-Ser1524)	HM	Phospho	P38398	672	P38398;S1524
124	Breast tumor kinase (Phospho-Tyr447)	HM	Phospho	Q13882	5753	Q13882;Y447
881	BTK (Ab-223)	HM	Unmodified	Q06187	695	Q06187
1020	BTK (Phospho-Tyr223)	HM	Phospho	Q06187	695	Q06187;Y223
1263	BTK (Phospho-Tyr551)	HM	Phospho	Q06187	695	Q06187;Y551
1034	c-Abl (Ab-412)	H	Unmodified	P00519	25	P00519
558	c-Abl (Phospho-Tyr245)	HMR	Phospho	P00519	25	P00519;Y425
990	c-Abl (Phospho-Tyr412)	H	Phospho	P00519	25	P00519;Y412
445	Calmodulin (Ab-79/81)	HMR	Unmodified	P62158	801/805/808	P62158
1070	Calmodulin (Phospho-Thr79/Ser81)	HMR	Phospho	P62158	801/805/808	P62158;T79
795	Calsenilin/KCNIP3 (Ab-63)	HM	Unmodified	Q9Y2W7	30818	Q9Y2W7
111	Calsenilin/KCNIP3 (Phospho-Ser63)	HM	Phospho	Q9Y2W7	30818	Q9Y2W7;S63
446	CaMK1-alpha (Ab-177)	HMR	Unmodified	Q14012	8536	Q14012
1071	CaMK1-alpha (Phospho-Thr177)	HMR	Phospho	Q14012	8536	Q14012;T177
1051	CaMK2 alpha/beta/delta (Phospho-Thr305)	HMR	Phospho	Q9UQM7	815	Q9UQM7;T305
539	CaMK2A (Ab-286)	HMR	Unmodified	Q9UQM7	815	Q9UQM7
675	CaMK2A (Phospho-Thr286)	HMR	Phospho	Q9UQM7	815	Q9UQM7;T286
1135	CaMK2-beta/gamma/delta (Ab-287)	HMR	Unmodified	Q13554/Q13555/Q13557	816/818/817	Q13554/Q13555/Q13557
409	CaMK2-beta/gamma/delta (Phospho-Thr287)	HMR	Phospho	Q13554/Q13555/Q13557	816/818/817	Q13554;T287/Q13555;T287/Q13557;T287
447	CaMK4 (Ab-196/200)	HMR	Unmodified	Q16566	814	Q16566
1072	CaMK4 (Phospho-Thr196/200)	HMR	Phospho	Q16566	814	Q16566;T196
948	Caspase 1 (Ab-376)	HM	Unmodified	P29466	834	P29466
245	Caspase 1 (Phospho-Ser376)	HM	Phospho	P29466	834	P29466;S376
949	Caspase 2 (Ab-157)	HM	Unmodified	P42575	835	P42575
246	Caspase 2 (Phospho-Ser157)	HM	Phospho	P42575	835	P42575;S157
451	Caspase 3 (Ab-150)	HMR	Unmodified	P42574	836	P42574
1076	Caspase 3 (Phospho-Ser150)	HMR	Phospho	P42574	836	P42574;S150
595	Caspase 6 (Ab-257)	HMR	Unmodified	P55212	839	P55212
1057	Caspase 6 (Phospho-Ser257)	HMR	Phospho	P55212	839	P55212;S257
428	Caspase 8 (Ab-347)	HMR	Unmodified	Q14790	841	Q14790
1058	Caspase 8 (Phospho-Ser347)	HMR	Phospho	Q14790	841	Q14790;S347
596	Caspase 9 (Ab-125)	HMR	Unmodified	P55211	842	P55211
449	Caspase 9 (Ab-144)	H	Unmodified	P55211	842	P55211
448	Caspase 9 (Ab-153)	HMR	Unmodified	P55211	842	P55211
450	Caspase 9 (Ab-196)	H	Unmodified	P55211	842	P55211
1074	Caspase 9 (Phospho-Ser144)	H	Phospho	P55211	842	P55211;S144
1075	Caspase 9 (Phospho-Ser196)	H	Phospho	P55211	842	P55211;S196
1059	Caspase 9 (Phospho-Thr125)	HMR	Phospho	P55211	842	P55211;T125
1073	Caspase 9 (Phospho-Tyr153)	HMR	Phospho	P55211	842	P55211;Y153
452	Catalase (Ab-385)	HMR	Unmodified	P04040	847	P04040
1077	Catalase (Phospho-Tyr385)	HMR	Phospho	P04040	847	P04040;Y385
425	Catenin beta (Ab-33)	HMR	Unmodified	P35222	1499	P35222
58	Catenin beta (Ab-37)	HMR	Unmodified	P35222	1499	P35222
691	Catenin beta (Ab-41/45)	HMR	Unmodified	P35222	1499	P35222
1120	Catenin beta (Ab-489)	HMR	Unmodified	P35222	1499	P35222
453	Catenin beta (Ab-654)	HMR	Unmodified	P35222	1499	P35222
172	Catenin beta (Phospho-Ser33)	HMR	Phospho	P35222	1499	P35222;S33
173	Catenin beta (Phospho-Ser37)	HMR	Phospho	P35222	1499	P35222;S37
830	Catenin beta (Phospho-Thr41/Ser45)	HMR	Phospho	P35222	1499	P35222;T41
398	Catenin beta (Phospho-Tyr489)	HMR	Phospho	P35222	1499	P35222;Y489
1078	Catenin beta (Phospho-Tyr654)	HMR	Phospho	P35222	1499	P35222;Y654
617	Catenin delta-1 (Ab-228)	HMR	Unmodified	O60716	1500	O60716
1245	Catenin delta-1 (Phospho-Tyr228)	HMR	Phospho	O60716	1500	O60716;Y228
700	Caveolin-1 (Ab-14)	HMR	Unmodified	Q03135	857	Q03135
658	Caveolin-1 (Phospho-Tyr14)	HMR	Phospho	Q03135	857	Q03135;Y14
753	CBL (Phospho-Tyr700)	HMR	Phospho	P22681	867	P22681;Y700
752	CBL (Phospho-Tyr774)	HMR	Phospho	P22681	867	P22681;Y774
470	CD19 (Ab-531)	HM	Unmodified	P15391	930	P15391
749	CD19 (Phospho-Tyr531)	HM	Phospho	P15391	930	P15391;Y531
1094	CD22/BL-CAM (Phospho-Tyr807)	H	Phospho	P20273	933	P20273;Y807
606	CD227/mucin 1 (Ab-1243)	HM	Unmodified	P15941	4582	P15941
1079	CD227/mucin 1 (Phospho-Tyr1243)	HM	Phospho	P15941	4582	P15941;Y1243
1080	CD28 (Phospho-Tyr218)	HM	Phospho	P10747	940	P10747;Y218
1289	CD32 (FcgammaRIIb) (Ab-292)	H	Unmodified	P31994	2213	P31994
934	CD3Z (Ab-142)	HM	Unmodified	P20963	919	P20963
91	CD3Z (Phospho-Tyr142)	HM	Phospho	P20963	919	P20963;Y142
607	CD4 (Ab-433)	H	Unmodified	P01730	920	P01730
1233	CD4 (Phospho-Ser433)	H	Phospho	P01730	920	P01730;S433
1234	CD45 (Phospho-Ser1007)	HMR	Phospho	P08575	5788	P08575;S1007
1149	CD5 (Ab-453)	HM	Unmodified	P06127	921	P06127
126	CD5 (Phospho-Tyr453)	HM	Phospho	P06127	921	P06127;Y453
608	CDC25A (Ab-124)	HMR	Unmodified	P30304	993	P30304
1121	CDC25A (Ab-178)	HMR	Unmodified	P30304	993	P30304
1039	CDC25A (Ab-75)	HMR	Unmodified	P30304	993	P30304
1235	CDC25A (Phospho-Ser124)	HMR	Phospho	P30304	993	P30304;S124
999	CDC25A (Phospho-Ser75)	HMR	Phospho	P30304	993	P30304;S75
429	CDC25B (Ab-323)	HMR	Unmodified	P30305	994	P30305
609	CDC25B (Ab-353)	H	Unmodified	P30305	994	P30305
1060	CDC25B (Phospho-Ser323)	HMR	Phospho	P30305	994	P30305;S323
1236	CDC25B (Phospho-Ser353)	H	Phospho	P30305	994	P30305;S353
1026	CDC25C (Ab-216)	H	Unmodified	P30307	995	P30307
832	CDC25C (Phospho-Ser216)	H	Phospho	P30307	995	P30307;S216
559	CDC25C (Phospho-Thr48)	HR	Phospho	P30307	995	P30307;T48
935	CDK1/CDC2 (Ab-14)	HMR	Unmodified	P06493	983	P06493
214	CDK1/CDC2 (Ab-15)	HMR	Unmodified	P06493	983	P06493
92	CDK1/CDC2 (Phospho-Thr14)	HMR	Phospho	P06493	983	P06493;T14
329	CDK1/CDC2 (Phospho-Tyr15)	HMR	Phospho	P06493	983	P06493;Y15
699	CDK2 (Ab-160)	HMR	Unmodified	P24941	1017	P24941
996	CDK2 (Phospho-Thr160)	HMR	Phospho	P24941	1017	P24941;T160
1314	CDK5 (Ab-15)	HMR	Unmodified	Q00535	1020	Q00535
275	CDK5 (Phospho-Tyr15)	HMR	Phospho	Q00535	1020	Q00535;Y15
610	CDK7 (Ab-170)	HM	Unmodified	P50613	1022	P50613
1237	CDK7 (Phospho-Thr170)	HM	Phospho	P50613	1022	P50613;T170
853	Chk1 (Ab-280)	H	Unmodified	O14757	1111	O14757
611	Chk1 (Ab-286)	HMR	Unmodified	O14757	1111	O14757
854	Chk1 (Ab-317)	HMR	Unmodified	O14757	1111	O14757
1027	Chk1 (Ab-345)	HMR	Unmodified	O14757	1111	O14757
1001	Chk1 (Phospho-Ser280)	H	Phospho	O14757	1111	O14757;S280
1238	Chk1 (Phospho-Ser286)	HMR	Phospho	O14757	1111	O14757;S286
560	Chk1 (Phospho-Ser296)	H	Phospho	O14757	1111	O14757;S296
1239	Chk1 (Phospho-Ser301)	HMR	Phospho	O14757	1111	O14757;S301
1002	Chk1 (Phospho-Ser317)	HMR	Phospho	O14757	1111	O14757;S217
987	Chk1 (Phospho-Ser345)	HMR	Phospho	O14757	1111	O14757;S345
296	Chk2 (Ab-383)	HMR	Unmodified	O96017	11200	O96017
765	Chk2 (Ab-387)	HMR	Unmodified	O96017	11200	O96017
857	Chk2 (Ab-516)	H	Unmodified	O96017	11200	O96017
523	Chk2 (Ab-68)	HM	Unmodified	O96017	11200	O96017
1159	Chk2 (Phospho-Ser516)	H	Phospho	O96017	11200	O96017;S516
901	Chk2 (Phospho-Thr383)	HMR	Phospho	O96017	11200	O96017;T383
1229	Chk2 (Phospho-Thr387)	HMR	Phospho	O96017	11200	O96017;T387
479	Chk2 (Phospho-Thr68)	HM	Phospho	O96017	11200	O96017;T68
41	c-Jun (Ab-170)	HMR	Unmodified	P05412	3725	P05412
42	c-Jun (Ab-239)	HMR	Unmodified	P05412	3725	P05412
43	c-Jun (Ab-243)	HMR	Unmodified	P05412	3725	P05412
1178	c-Jun (Ab-63)	HMR	Unmodified	P05412	3725	P05412
39	c-Jun (Ab-91)	HMR	Unmodified	P05412	3725	P05412
40	c-Jun (Ab-93)	HMR	Unmodified	P05412	3725	P05412
158	c-Jun (Phospho-Ser243)	HMR	Phospho	P05412	3725	P05412;S243
1	c-Jun (Phospho-Ser63)	HMR	Phospho	P05412	3725	P05412;S63
3	c-Jun (Phospho-Ser73)	HMR	Phospho	P05412	3725	P05412;S73
157	c-Jun (Phospho-Thr239)	HMR	Phospho	P05412	3725	P05412;T239
154	c-Jun (Phospho-Thr91)	HMR	Phospho	P05412	3725	P05412;T91
155	c-Jun (Phospho-Thr93)	HMR	Phospho	P05412	3725	P05412;T93
156	c-Jun (Phospho-Tyr170)	HMR	Phospho	P05412	3725	P05412;Y170
802	CK1-A (Ab-321)	HMR	Unmodified	P48729	1452	P48729
1089	CK1-A (Phospho-Thr321)	HMR	Phospho	P48729	1452	P48729;T321
1092	CK1-A/A2 (Phospho-Tyr294)	HMR	Phospho	P48729/Q8N752	1452/122011	P48729;Y294/Q8N752
640	CK2-b (Ab-209)	HMR	Unmodified	P67870	1460	P67870
924	CK2-b (Phospho-Ser209)	HMR	Phospho	P67870	1460	P67870;S209
1317	Claudin 3 (Ab-219)	H	Unmodified	O15551	1365	O15551
418	Claudin 3 (Phospho-Tyr219)	H	Phospho	O15551	1365	O15551;Y219
419	Claudin 6 (Phospho-Tyr219)	HM	Phospho	P56747	9074	P56747;Y219
1318	Claudin 7 (Ab-210)	HMR	Unmodified	O95471	1366	O95471
420	Claudin 7 (Phospho-Tyr210)	HMR	Phospho	O95471	1366	O95471;Y210
1241	Coagulation Factor III (Phospho-Ser290)	H	Phospho	P13726	2152	P13726;S290
1040	Cofilin (Ab-3)	HMR	Unmodified	P23528	1072	P23528
1000	Cofilin (Phospho-Ser3)	HMR	Phospho	P23528	1072	P23528;S3
359	Connexin 43 (Ab-367)	HMR	Unmodified	P17302	2697	P17302
494	Connexin 43 (Phospho-Ser367)	HMR	Phospho	P17302	2697	P17302;S367
372	Cortactin (Ab-421)	HM	Unmodified	Q14247	2017	Q14247
373	Cortactin (Ab-466)	HM	Unmodified	Q60598	13043	Q60598
507	Cortactin (Phospho-Tyr421)	HM	Phospho	Q14247	2017	Q14247;Y421
508	Cortactin (Phospho-Tyr466)	HM	Phospho	Q60598	13043	Q60598;Y466
541	CPI17 alpha (Ab-38)	HMR	Unmodified	Q96A00	94274	Q96A00
677	CPI17 alpha (Phospho-Thr38)	HMR	Phospho	Q96A00	94274	Q96A00;T38
597	c-PLA2 (Ab-505)	HMR	Unmodified	P47712	5321	P47712
1061	c-PLA2 (Phospho-Ser505)	HMR	Phospho	P47712	5321	P47712;S505
1122	CREB (Ab-100)	HMR	Unmodified	P16220	1385	P16220
936	CREB (Ab-121)	HMR	Unmodified	P16220	1385	P16220
374	CREB (Ab-129)	HMR	Unmodified	P16220	1385	P16220
203	CREB (Ab-133)	HMR	Unmodified	P16220	1385	P16220
706	CREB (Ab-142)	HMR	Unmodified	P16220	1385	P16220
226	CREB (Phospho-Ser121)	HMR	Phospho	P16220	1385	P16220;S121
509	CREB (Phospho-Ser129)	HMR	Phospho	P16220	1385	P16220;S129
318	CREB (Phospho-Ser133)	HMR	Phospho	P16220	1385	P16220;S133
841	CREB (Phospho-Ser142)	HMR	Phospho	P16220	1385	P16220;S142
399	CREB (Phospho-Thr100)	HMR	Phospho	P16220	1385	P16220;T100
883	CrkII (Ab-221)	HMR	Unmodified	P46108	1398	P46108
1022	CrkII (Phospho-Tyr221)	HMR	Phospho	P46108	1398	P46108;Y221
1023	CrkL (Phospho-Tyr207)	HM	Phospho	P46109	1399	P46109;Y207
1242	CXCR4 (Phospho-Ser339)	HM	Phospho	P61073	7852	P61073;S339
430	Cyclin B1 (Ab-126)	HM	Unmodified	P14635	891	P14635
132	Cyclin B1 (Ab-147)	HM	Unmodified	P14635	891	P14635
1214	Cyclin B1 (Phospho-Ser126)	HM	Phospho	P14635	891	P14635;S126
562	Cyclin B1 (Phospho-Ser147)	HM	Phospho	P14635	891	P14635;S147
584	Cyclin C (Phospho-Ser275)	HMR	Phospho	P24863	892	P24863;S275
766	Cyclin D1 (Ab-286)	HMR	Unmodified	P24385	595	P24385
613	Cyclin D1 (Ab-90)	HMR	Unmodified	P24385	595	P24385
1230	Cyclin D1 (Phospho-Thr286)	HMR	Phospho	P24385	595	P24385;T286
1308	Cyclin D2 (Ab-280)	HMR	Unmodified	P30279	894	P30279
767	Cyclin D3 (Ab-283)	HMR	Unmodified	P30281	896	P30281
1231	Cyclin D3 (Phospho-Thr283)	HMR	Phospho	P30281	896	P30281;T283
431	Cyclin E1 (Ab-395)	HM	Unmodified	P24864	898	P24864
133	Cyclin E1 (Ab-77)	HM	Unmodified	P24864	898	P24864
1044	Cyclin E1 (Phospho-Thr395)	HM	Phospho	P24864	898	P24864;T395
563	Cyclin E1 (Phospho-Thr77)	HM	Phospho	P24864	898	P24864;T77
614	Cyclin E2 (Ab-392)	HM	Unmodified	O96020	9134	O96020
147	Cyclin E2 (Phospho-Thr392)	HM	Phospho	O96020	9134	O96020;T392
375	DAB1 (Ab-220)	HMR	Unmodified	O75553	1600	O75553
360	DAB1 (Ab-232)	HMR	Unmodified	O75553	1600	O75553
510	DAB1 (Phospho-Tyr220)	HMR	Phospho	O75553	1600	O75553;Y220
495	DAB1 (Phospho-Tyr232)	HMR	Phospho	O75553	1600	O75553;Y232
1151	DAPP1 (Ab-139)	HM	Unmodified	Q9UHF2	27071	Q9UHF2
128	DAPP1 (Phospho-Tyr139)	HM	Phospho	Q9UHF2	27071	Q9UHF2;Y139
376	DARPP-32 (Ab-34)	HMR	Unmodified	Q9UD71	84152	Q9UD71
707	DARPP-32 (Ab-75)	HMR	Unmodified	Q9UD71	84152	Q9UD71
663	DARPP-32 (Phospho-Thr34)	HMR	Phospho	Q9UD71	84152	Q9UD71;T34
842	DARPP-32 (Phospho-Thr75)	HMR	Phospho	Q9UD71	84152	Q9UD71;T75
1232	DAXX (Phospho-Ser668)	HM	Phospho	Q9UER7	1616	Q9UER7;S668
1152	DDX5/DEAD-box protein 5 (Ab-593)	HM	Unmodified	P17844	1655	P17844
129	DDX5/DEAD-box protein 5 (Phospho-Tyr593)	HM	Phospho	P17844	1655	P17844;Y593
621	DNA-PK (Ab-2056)	HM	Unmodified	P78527	5591	P78527
620	DNA-PK (Ab-2638)	HM	Unmodified	P78527	5591	P78527
619	DNA-PK (Ab-2647)	HM	Unmodified	P78527	5591	P78527
1248	DNA-PK (Phospho-Thr2638)	HM	Phospho	P78527	5591	P78527;T2638
1247	DNA-PK (Phospho-Thr2647)	HM	Phospho	P78527	5591	P78527;T2647
377	Dok-1 (Ab-362)	HM	Unmodified	Q99704	1796	Q99704
530	Dok-1 (Ab-398)	HM	Unmodified	Q99704	1796	Q99704
664	Dok-1 (Phospho-Tyr362)	HM	Phospho	Q99704	1796	Q99704;Y362
665	Dok-1 (Phospho-Tyr398)	HM	Phospho	Q99704	1796	Q99704;Y398
531	Dok-2 (Ab-299)	HM	Unmodified	O60496	9046	O60496
666	Dok-2 (Phospho-Tyr299)	HM	Phospho	O60496	9046	O60496;Y299
769	DYN1 (Ab-774)	HMR	Unmodified	Q05193	1759	Q05193
74	DYN1 (Phospho-Ser774)	HMR	Phospho	Q05193	1759	Q05193;S774
770	E2F1 (Ab-433)	HM	Unmodified	Q01094	1869	Q01094
75	E2F1 (Phospho-Thr433)	HM	Phospho	Q01094	1869	Q01094;T433
598	EEF2 (Ab-56)	HMR	Unmodified	P13639	1938	P13639
1215	EEF2 (Phospho-Thr56)	HMR	Phospho	P13639	1938	P13639;T56
884	eEF2K (Ab-366)	HMR	Unmodified	O00418	29904	O00418
1176	eEF2K (Phospho-Ser366)	HMR	Phospho	O00418	29904	O00418;S366
937	EGFR (Ab-1016)	HMR	Unmodified	P00533	1956	P00533
622	EGFR (Ab-1069)	HMR	Unmodified	P00533	1956	P00533
357	EGFR (Ab-1070)	HMR	Unmodified	P00533	1956	P00533
358	EGFR (Ab-1092)	HMR	Unmodified	P00533	1956	P00533
365	EGFR (Ab-1110)	HMR	Unmodified	P00533	1956	P00533
59	EGFR (Ab-1172)	HMR	Unmodified	P00533	1956	P00533
67	EGFR (Ab-1197)	HMR	Unmodified	P00533	1956	P00533
708	EGFR (Ab-678)	HMR	Unmodified	P00533	1956	P00533
709	EGFR (Ab-693)	HMR	Unmodified	P00533	1956	P00533
68	EGFR (Ab-869)	HMR	Unmodified	P00533	1956	P00533
1123	EGFR (Ab-998)	HMR	Unmodified	P00533	1956	P00533
648	EGFR (Phospho-Ser1070)	HMR	Phospho	P00533	1956	P00533;S1070
843	EGFR (Phospho-Thr678)	HMR	Phospho	P00533	1956	P00533;T678
889	EGFR (Phospho-Thr693)	HMR	Phospho	P00533	1956	P00533;T693
227	EGFR (Phospho-Tyr1016)	HMR	Phospho	P00533	1956	P00533;Y1016
1249	EGFR (Phospho-Tyr1069)	HMR	Phospho	P00533	1956	P00533;Y1069
649	EGFR (Phospho-Tyr1092)	HMR	Phospho	P00533	1956	P00533;Y1092
500	EGFR (Phospho-Tyr1110)	HMR	Phospho	P00533	1956	P00533;Y1110
174	EGFR (Phospho-Tyr1172)	HMR	Phospho	P00533	1956	P00533;Y1172
182	EGFR (Phospho-Tyr1197)	HMR	Phospho	P00533	1956	P00533;Y1197
183	EGFR (Phospho-Tyr869)	HMR	Phospho	P00533	1956	P00533;Y869
532	eIF2A (Ab-51)	HMR	Unmodified	P05198	1965	P05198
667	eIF2A (Phospho-Ser51)	HMR	Phospho	P05198	1965	P05198;S51
564	eIF4B (Phospho-Ser422)	HMR	Phospho	P23588	1975	P23588;S422
72	eIF4E (Ab-209)	HMR	Unmodified	P06730	1977	P06730
187	eIF4E (Phospho-Ser209)	HMR	Phospho	P06730	1977	P06730;S209
134	eIF4G (Ab-1108)	HMR	Unmodified	Q04637	1981	Q04637
565	eIF4G (Phospho-Ser1108)	HMR	Phospho	Q04637	1981	Q04637;S1108
1181	Elk1 (Ab-383)	HMR	Unmodified	P19419	2002	P19419
188	Elk1 (Ab-389)	HMR	Unmodified	P19419	2002	P19419
189	Elk1 (Ab-417)	HMR	Unmodified	P19419	2002	P19419
4	Elk1 (Phospho-Ser383)	HMR	Phospho	P19419	2002	P19419;S383
303	Elk1 (Phospho-Ser389)	HMR	Phospho	P19419	2002	P19419;S389
304	Elk1 (Phospho-Thr417)	HMR	Phospho	P19419	2002	P19419;T417
E	Empty Spot	N/A	N/A	N/A	N/A	N/A
1197	eNOS (Ab-1177)	HMR	Unmodified	P29474	4846	P29474
961	eNOS (Ab-1179)	HMR	Unmodified	P29474	4846	P29474
213	eNOS (Ab-495)	HMR	Unmodified	P29474	4846	P29474
960	eNOS (Ab-615)	HMR	Unmodified	P29474	4846	P29474
1166	eNOS (Phospho-Ser1177)	HMR	Phospho	P29474	4846	P29474;S1177
256	eNOS (Phospho-Ser615)	HMR	Phospho	P29474	4846	P29474;S615
328	eNOS (Phospho-Thr495)	HMR	Phospho	P29474	4846	P29474;T495
810	EPB41 (Ab-418/660)	HM	Unmodified	P11171	2035	P11171
1097	EPB41 (Phospho-Tyr418/660)	HM	Phospho	P11171	2035	P11171;Y418
641	EPHA2/3/4 (Ab-588/596)	HM	Unmodified	P29317/P29320/P54764	1969/2042/2043	P29317/P29320/P54764
925	EPHA2/3/4 (Phospho-Tyr588/596)	HM	Phospho	P29317/P29320/P54764	1969/2042/2043	P29317;Y588/P29320;Y596/P54764;Y596
642	EPHB1/2 (Ab-594/604)	HMR	Unmodified	P54762	2047/1969	P54762
926	EPHB1/2 (Phospho-Tyr594/604)	HMR	Phospho	P54762	2047/1969	P54762;Y594
643	Ephrin B1 (Ab-317)	HM	Unmodified	P98172	1947	P98172
927	Ephrin B1 (Phospho-Tyr317)	HM	Phospho	P98172	1947	P98172;Y317
1096	Ephrin B1/B2/B3 (Phospho-Tyr324)	HMR	Phospho	P98172/P52799/Q15768	1947/1948/1949	P98172;Y324/P52799/Q15768
463	Ephrin B2 (Ab-330)	HMR	Unmodified	P52799	1948	P52799
844	Ephrin B2 (Phospho-Tyr330)	HMR	Phospho	P52799	1948	P52799;Y330
796	Epo-R (Ab-368)	HMR	Unmodified	P19235	2057	P19235
928	Epo-R (Phospho-Tyr368)	HMR	Phospho	P19235	2057	P19235;Y368
623	ERK3 (Ab-189)	HMR	Unmodified	Q16659	5597	Q16659
1250	ERK3 (Phospho-Ser189)	HMR	Phospho	Q16659	5597	Q16659;S189
1251	ERK8 (Phospho-Thr175/Tyr177)	HM	Phospho	Q8TD08	225689	Q8TD08;T175
349	Estrogen Receptor-alpha (Ab-104)	HMR	Unmodified	P03372	2099	P03372
350	Estrogen Receptor-alpha (Ab-106)	HMR	Unmodified	P03372	2099	P03372
351	Estrogen Receptor-alpha (Ab-118)	HM	Unmodified	P03372	2099	P03372
352	Estrogen Receptor-alpha (Ab-167)	H	Unmodified	P03372	2099	P03372
488	Estrogen Receptor-alpha (Phospho-Ser104)	HMR	Phospho	P03372	2099	P03372;S104
489	Estrogen Receptor-alpha (Phospho-Ser106)	HMR	Phospho	P03372	2099	P03372;S106
490	Estrogen Receptor-alpha (Phospho-Ser118)	HM	Phospho	P03372	2099	P03372;S118
491	Estrogen Receptor-alpha (Phospho-Ser167)	H	Phospho	P03372	2099	P03372;S167
1144	ETK (Ab-40)	HM	Unmodified	P51813	660	P51813
1148	ETK (Ab-566)	HM	Unmodified	P51813	660	P51813
120	ETK (Phospho-Tyr40)	HM	Phospho	P51813	660	P51813;Y40
682	Ezrin (Ab-353)	HMR	Unmodified	P15311	7430	P15311
1124	Ezrin (Ab-478)	HMR	Unmodified	P15311	7430	P15311
1209	Ezrin (Ab-566)	HMR	Unmodified	P15311	7430	P15311
27	Ezrin (Phospho-Thr566)	HMR	Phospho	P15311	7430	P15311;T566
481	Ezrin (Phospho-Tyr353)	HMR	Phospho	P15311	7430	P15311;Y353
400	Ezrin (Phospho-Tyr478)	HMR	Phospho	P15311	7430	P15311;Y478
1260	FADD (Phospho-Ser194)	H	Phospho	Q13158	8772	Q13158;S194
55	FAK (Ab-397)	HMR	Unmodified	Q05397	5747	Q05397
938	FAK (Ab-407)	HMR	Unmodified	Q05397	5747	Q05397
771	FAK (Ab-576)	HMR	Unmodified	Q05397	5747	Q05397
512	FAK (Ab-861)	HMR	Unmodified	Q05397	5747	Q05397
624	FAK (Ab-910)	HMR	Unmodified	Q05397	5747	Q05397
1029	FAK (Ab-925)	HMR	Unmodified	Q05397	5747	Q05397
93	FAK (Phospho-Ser910)	HMR	Phospho	Q05397	5747	Q05397;S910
888	FAK (Phospho-Tyr397)	HMR	Phospho	Q05397	5747	Q05397;Y397
228	FAK (Phospho-Tyr407)	HMR	Phospho	Q05397	5747	Q05397;Y407
76	FAK (Phospho-Tyr576)	HMR	Phospho	Q05397	5747	Q05397;Y576
477	FAK (Phospho-Tyr861)	HMR	Phospho	Q05397	5747	Q05397;Y861
988	FAK (Phospho-Tyr925)	HMR	Phospho	Q05397	5747	Q05397;Y925
777	FAS (Ab-291)	HM	Unmodified	P25445	355	P25445
593	FAS (Phospho-Tyr291)	H	Phospho	P25445	355	P25445;Y291
1316	FER (Ab-402)	HM	Unmodified	P16591	2241	P16591
278	FER (Phospho-Tyr402)	HM	Phospho	P16591	2241	P16591;Y402
209	FGFR1 (Ab-154)	HMR	Unmodified	P11362	2260	P11362
472	FGFR1 (Ab-766)	HMR	Unmodified	P11362	2260	P11362
324	FGFR1 (Phospho-Tyr154)	HMR	Phospho	P11362	2260	P11362;Y154
755	FGFR1 (Phospho-Tyr654)	HMR	Phospho	P11362	2260	P11362;Y654
754	FGFR1 (Phospho-Tyr766)	HMR	Phospho	P11362	2260	P11362;Y766
885	Filamin A (Ab-2152)	HMR	Unmodified	P21333	2316	P21333
1177	Filamin A (Phospho-Ser2152)	HMR	Phospho	P21333	2316	P21333;S2152
868	FKHR (Ab-256)	HM	Unmodified	Q12778	2308	Q12778
1037	FKHR (Ab-319)	HM	Unmodified	Q12778	2308	Q12778
829	FKHR (Phospho-Ser256)	HM	Phospho	Q12778	2308	Q12778;S256
997	FKHR (Phospho-Ser319)	HM	Phospho	Q12778	2308	Q12778;S319
940	FKHR/FOXO1A (Ab-329)	HMR	Unmodified	Q12778	2308	Q12778
230	FKHR/FOXO1A (Phospho-Ser329)	HMR	Phospho	Q12778	2308	Q12778;S329
1198	FKHRL1/FOXO3A (Ab-253)	H	Unmodified	O43524	2309	O43524
1167	FKHRL1/FOXO3A (Phospho-Ser253)	H	Phospho	O43524	2309	O43524;S253
983	FLT3 (Ab-599)	HM	Unmodified	P36888	2322	P36888
1180	FLT3 (Phospho-Tyr599)	HM	Phospho	P36888	2322	P36888;Y599
279	FLT3 (Phospho-Tyr842)	HM	Phospho	P36888	2322	P36888;Y842
280	FLT3 (Phospho-Tyr969)	H	Phospho	P36888	2322	P36888;Y969
1304	Fos (Ab-232)	HMR	Unmodified	P01100	2353	P01100
454	Fos (Ab-374)	HMR	Unmodified	P01100	2353	P01100
77	Fos (Phospho-Ser362)	HMR	Phospho	P01100	2353	P01100;S362
578	Fos (Phospho-Thr232)	HMR	Phospho	P01100	2353	P01100;T232
778	FosB (Ab-27)	HM	Unmodified	P53539	2354	P53539
94	FosB (Phospho-Ser27)	HM	Phospho	P53539	2354	P53539;S27
939	FOXO1/3/4-pan (Ab-24/32)	HMR	Unmodified	Q12778/P98177	2308/4303	Q12778/P98177
229	FOXO1/3/4-pan (Phospho-Thr24/32)	HMR	Phospho	Q12778/P98177	2308/4303	Q12778;T24/P98177;T32
231	FOXO1A/3A (Phospho-Ser322/325)	HMR	Phospho	Q12778	2308	Q12778;S322
1095	FRS2 (Phospho-Tyr436)	HM	Phospho	Q8WU20	10818	Q8WU20;Y436
750	Fyn (Phospho-Tyr530)	HM	Phospho	P06241	2534	P06241;Y530
690	G3BP-1 (Ab-232)	HM	Unmodified	Q13283	10146	Q13283
650	G3BP-1 (Phospho-Ser232)	HM	Phospho	Q13283	10146	Q13283;S232
543	Gab1 (Ab-627)	HM	Unmodified	Q13480	2549	Q13480
297	Gab1 (Ab-659)	HMR	Unmodified	Q13480	2549	Q13480
679	Gab1 (Phospho-Tyr627)	HM	Phospho	Q13480	2549	Q13480;Y627
902	Gab1 (Phospho-Tyr659)	HMR	Phospho	Q13480	2549	Q13480;Y659
1305	Gab2 (Ab-159)	HMR	Unmodified	Q9UQC2	9846	Q9UQC2
455	Gab2 (Ab-623)	HMR	Unmodified	Q9UQC2	9846	Q9UQC2
580	Gab2 (Phospho-Ser159)	HMR	Phospho	Q9UQC2	9846	Q9UQC2;S159
585	Gab2 (Phospho-Tyr643)	HMR	Phospho	Q9UQC2	9846	Q9UQC2;Y643
710	GABA-RB (Ab-434)	HMR	Unmodified	P18505	2560	P18505
845	GABA-RB (Phospho-Ser434)	HMR	Phospho	P18505	2560	P18505;S434
534	GAP43 (Ab-41)	HMR	Unmodified	P17677	2596	P17677
669	GAP43 (Phospho-Ser41)	HMR	Phospho	P17677	2596	P17677;S41
G	GAPDH	HMR	Unmodified	P04406	2597	N/A
192	GATA1 (Ab-142)	HMR	Unmodified	P15976	2623	P15976
193	GATA1 (Ab-310)	HMR	Unmodified	P15976	2623	P15976
307	GATA1 (Phospho-Ser142)	HMR	Phospho	P15976	2623	P15976;S142
308	GATA1 (Phospho-Ser310)	HMR	Phospho	P15976	2623	P15976;S310
362	GluR1 (Ab-849)	HMR	Unmodified	P42261	2890	P42261
363	GluR1 (Ab-863)	H	Unmodified	P42261	2890	P42261
497	GluR1 (Phospho-Ser849)	HMR	Phospho	P42261	2890	P42261;S849
498	GluR1 (Phospho-Ser863)	H	Phospho	P42261	2890	P42261;S863
544	GluR2 (Ab-880)	HMR	Unmodified	P42262	2891	P42262
680	GluR2 (Phospho-Ser880)	HMR	Phospho	P42262	2891	P42262;S880
950	GRB10/Growth factor receptor-bound protein 10 (Ab-67)	HM	Unmodified	Q13322	2887	Q13322
247	GRB10/Growth factor receptor-bound protein 10 (Phospho-Tyr67)	H	Phospho	Q13322	2887	Q13322;Y67
78	GRF-1 (Phospho-Tyr1105)	HMR	Phospho	Q9NRY4	2909	Q9NRY4;Y1105
779	GRK1 (Ab-21)	HMR	Unmodified	Q15835	6011	Q15835
95	GRK1 (Phospho-Ser21)	HMR	Phospho	Q15835	6011	Q15835;S21
941	GRK2 (Ab-29)	HMR	Unmodified	P25098	156	P25098
232	GRK2 (Phospho-Ser29)	HMR	Phospho	P25098	156	P25098;S29
582	GRK2 (Phospho-Ser685)	HMR	Phospho	P25098	156	P25098;S685
1184	GSK3 alpha (Ab-21)	HMR	Unmodified	P49840	2931	P49840
7	GSK3 alpha (Phospho-Ser21)	HMR	Phospho	P49840	2931	P49840;S21
427	GSK3 alpha/beta (Ab-216/279)	HMR	Unmodified	P49840	2931	P49840
890	GSK3 alpha/beta (Phospho-Tyr216/279)	HMR	Phospho	P49840	2931	P49840;Y216
1179	GSK3 beta (Ab-9)	HMR	Unmodified	P49841	2932	P49841
2	GSK3 beta (Phospho-Ser9)	HMR	Phospho	P49841	2932	P49841;S9
951	GTPase activating protein (Ab-387)	HM	Unmodified	Q9H0H5	29127	Q9H0H5
248	GTPase activating protein (Phospho-Ser387)	HM	Phospho	Q9H0H5	29127	Q9H0H5;S387
130	HCK (Phospho-Tyr410)	HMR	Phospho	P08631	3055	P08631;Y410
298	HDAC1 (Ab-421)	HM	Unmodified	Q13547	3065	Q13547
903	HDAC1 (Phospho-Ser421)	HM	Phospho	Q13547	3065	Q13547;S421
1036	HDAC2 (Ab-394)	HM	Unmodified	Q92769	3066	Q92769
887	HDAC2 (Phospho-Ser394)	HM	Phospho	Q92769	3066	Q92769;S394
780	HDAC3 (Ab-424)	HM	Unmodified	O15379	8841	O15379
96	HDAC3 (Phospho-Ser424)	HM	Phospho	O15379	8841	O15379;S424
870	HDAC4 (Ab-632)	HMR	Unmodified	P56524	9759	P56524
19	HDAC4 (Phospho-Ser632)	HMR	Phospho	P56524	9759	P56524;S632
772	HDAC5 (Ab-259)	HM	Unmodified	Q9UQL6	10014	Q9UQL6
871	HDAC5 (Ab-498)	HM	Unmodified	Q9UQL6	10014	Q9UQL6
79	HDAC5 (Phospho-Ser259)	HM	Phospho	Q9UQL6	10014	Q9UQL6;S259
20	HDAC5 (Phospho-Ser498)	HM	Phospho	Q9UQL6	10014	Q9UQL6;S498
781	HDAC6 (Ab-22)	HM	Unmodified	Q9UBN7	10013	Q9UBN7
97	HDAC6 (Phospho-Ser22)	HM	Phospho	Q9UBN7	10013	Q9UBN7;S22
1024	HDAC8 (Ab-39)	HM	Unmodified	Q9BY41	55869	Q9BY41
21	HDAC8 (Phospho-Ser39)	HM	Phospho	Q9BY41	55869	Q9BY41;S39
1125	HER2 (Ab-1112)	HMR	Unmodified	P04626	2064	P04626
355	HER2 (Ab-1221/1222)	HMR	Unmodified	P04626	2064	P04626
356	HER2 (Ab-1248)	HMR	Unmodified	P04626	2064	P04626
782	HER2 (Ab-686)	HMR	Unmodified	P04626	2064	P04626
354	HER2 (Ab-877)	HMR	Unmodified	P04626	2064	P04626
587	HER2 (Phospho-Thr686)	HMR	Phospho	P04626	2064	P04626;T686
646	HER2 (Phospho-Tyr1221/Tyr1222)	HMR	Phospho	P04626	2064	P04626;Y1221
647	HER2 (Phospho-Tyr1248)	HMR	Phospho	P04626	2064	P04626;Y1248
645	HER2 (Phospho-Tyr877)	HMR	Phospho	P04626	2064	P04626;Y877
783	HER3/ErbB3 (Ab-1222)	HMR	Unmodified	P21860	2065	P21860
784	HER3/ErbB3 (Ab-1289)	HMR	Unmodified	P21860	2065	P21860
98	HER3/ErbB3 (Phospho-Tyr1222)	HMR	Phospho	P21860	2065	P21860;Y1222
99	HER3/ErbB3 (Phospho-Tyr1289)	HMR	Phospho	P21860	2065	P21860;Y1289
785	HER4/ErbB4 (Ab-1284)	HMR	Unmodified	Q15303	2066	Q15303
100	HER4/ErbB4 (Phospho-Tyr1284)	HMR	Phospho	Q15303	2066	Q15303;Y1284
369	Histone H2A.X (Ab-139)	HM	Unmodified	P16104	3014	P16104
504	Histone H2A.X (Phospho-Ser139)	HM	Phospho	P16104	3014	P16104;S139
867	Histone H3.1 (Ab-10)	HM	Unmodified	P68431 / Q71DI3 / P84243	8350 / 8351 / 8352 / 8353 / 8354 / 8355/ 8356 / 8357 / 8358 / 8968	P68431 / Q71DI3 / P84243
34	Histone H3.1 (Phospho-Ser10)	HM	Phospho	P68431 / Q71DI3 / P84243	8350 / 8351 / 8352 / 8353 / 8354 / 8355/ 8356 / 8357 / 8358 / 8968	P68431;S10
194	HNF4 alpha (Ab-313)	HMR	Unmodified	P41235	3172	P41235
309	HNF4 alpha (Phospho-Ser313)	HMR	Phospho	P41235	3172	P41235;S313
1156	HRS (Ab-334)	HM	Unmodified	O14964	9146	O14964
267	HRS (Phospho-Tyr334)	HM	Phospho	O14964	9146	O14964;Y334
364	HSF1 (Ab-303)	HM	Unmodified	Q00613	3297	Q00613
499	HSF1 (Phospho-Ser303)	HM	Phospho	Q00613	3297	Q00613;S303
773	HSL (Ab-552/563)	HMR	Unmodified	Q05469	3991	Q05469
599	HSL (Ab-554)	HMR	Unmodified	Q05469	3991	Q05469
80	HSL (Phospho-Ser552/563)	HMR	Phospho	Q05469	3991	Q05469;S552
1216	HSL (Phospho-Ser554)	HMR	Phospho	Q05469	3991	Q05469;S554
1025	HSP27 (Ab-15)	H	Unmodified	P04792	3315	P04792
217	HSP27 (Ab-78)	HMR	Unmodified	P04792	3315	P04792
218	HSP27 (Ab-82)	HMR	Unmodified	P04792	3315	P04792
22	HSP27 (Phospho-Ser15)	H	Phospho	P04792	3315	P04792;S15
332	HSP27 (Phospho-Ser78)	HMR	Phospho	P04792	3315	P04792;S78
333	HSP27 (Phospho-Ser82)	HMR	Phospho	P04792	3315	P04792;S82
952	HSP90 co-chaperone Cdc37 (Ab-13)	HM	Unmodified	Q16543	11140	Q16543
249	HSP90 co-chaperone Cdc37 (Phospho-Ser13)	HM	Phospho	Q16543	11140	Q16543;S13
803	HSP90B (Ab-226)	HMR	Unmodified	P08238	3326	P08238
711	HSP90B (Ab-254)	HMR	Unmodified	P08238	3326	P08238
1090	HSP90B (Phospho-Ser226)	HMR	Phospho	P08238	3326	P08238;S226
846	HSP90B (Phospho-Ser254)	HMR	Phospho	P08238	3326	P08238;S254
694	ICAM-1 (Ab-512)	H	Unmodified	P05362	3383	P05362
651	ICAM-1 (Phospho-Tyr512)	H	Phospho	P05362	3383	P05362;Y512
281	ICK (Phospho-Tyr159)	HMR	Phospho	Q9UPZ9	22858	Q9UPZ9;Y159
516	IGF1R (Ab-1161)	HMR	Unmodified	P08069	3480	P08069
517	IGF1R (Ab-1165/1166)	HMR	Unmodified	P08069	3480	P08069
655	IGF1R (Phospho-Tyr1161)	HMR	Phospho	P08069	3480	P08069;Y1161
656	IGF1R (Phospho-Tyr1165/1166)	HMR	Phospho	P08069	3480	P08069;Y1165
953	IGF2R (Ab-2409)	HM	Unmodified	P11717	3482	P11717
259	IGF2R (Phospho-Ser2409)	HM	Phospho	P11717	3482	P11717;S2409
954	IGFBP-3 (Ab-183)	HM	Unmodified	P17936	3486	P17936
862	IkB-alpha (Ab-32/36)	HMR	Unmodified	P25963	4792	P25963
1203	IkB-alpha (Ab-42)	HMR	Unmodified	P25963	4792	P25963
1164	IkB-alpha (Phospho-Ser32/36)	HMR	Phospho	P25963	4792	P25963;S32
250	IkB-alpha (Phospho-Tyr305)	HMR	Phospho	P25963	4792	P25963;Y305
1172	IkB-alpha (Phospho-Tyr42)	HMR	Phospho	P25963	4792	P25963;Y42
774	IkB-beta (Ab-19)	H	Unmodified	Q15653	4793	Q15653
847	IkB-beta (Phospho-Ser23)	H	Phospho	Q15653	4793	Q15653;S23
81	IkB-beta (Phospho-Thr19)	H	Phospho	Q15653	4793	Q15653;T19
712	IkB-epsilon (Ab-22)	HMR	Unmodified	O00221	4794	O00221
848	IkB-epsilon (Phospho-Ser22)	HMR	Phospho	O00221	4794	O00221;S22
1035	IKK-alpha (Ab-23)	HMR	Unmodified	O15111	1147	O15111
992	IKK-alpha (Phospho-Thr23)	HMR	Phospho	O15111	1147	O15111;T23
776	IKK-alpha/beta (Ab-176/177)	HM	Unmodified	O15111/O14920	1147/3551	O15111/O14920
775	IKK-alpha/beta (Ab-180/181)	HM	Unmodified	O15111/O14920	1147/3551	O15111/O14920
82	IKK-alpha/beta (Phospho-Ser180/181)	HM	Phospho	O15111/O14920	1147/3551	O15111;S180/O14920;S181
929	IKK-beta (Ab-188)	HMR	Unmodified	O14920	3551	O14920
942	IKK-beta (Ab-199)	HMR	Unmodified	O14920	3551	O14920
83	IKK-beta (Phospho-Tyr188)	HMR	Phospho	O14920	3551	O14920;Y188
233	IKK-beta (Phospho-Tyr199)	HMR	Phospho	O14920	3551	O14920;Y199
930	IKK-gamma (Ab-31)	HM	Unmodified	Q9Y6K9	8517	Q9Y6K9
962	IKK-gamma (Ab-85)	HM	Unmodified	Q9Y6K9	8517	Q9Y6K9
84	IKK-gamma (Phospho-Ser31)	HM	Phospho	Q9Y6K9	8517	Q9Y6K9;S31
257	IKK-gamma (Phospho-Ser85)	HM	Phospho	Q9Y6K9	8517	Q9Y6K9;S85
1309	IL-10R-alpha (Ab-496)	HM	Unmodified	Q13651	3587	Q13651
268	IL-10R-alpha (Phospho-Tyr496)	HM	Phospho	Q13651	3587	Q13651;Y496
1310	IL-13R/CD213a1 (Ab-405)	HM	Unmodified	P78552	3597	P78552
269	IL-13R/CD213a1 (Phospho-Tyr405)	HM	Phospho	P78552	3597	P78552;Y405
798	IL-2RA/CD25 (Ab-268)	HM	Unmodified	P01589	3559	P01589
1082	IL-2RA/CD25 (Phospho-Ser268)	HM	Phospho	P01589	3559	P01589;S268
982	IL3RB (Ab-593)	HM	Unmodified	P26951	3563	P26951
1264	IL3RB (Phospho-Tyr593)	HM	Phospho	P26951	3563	P26951;Y593
1311	IL-4R/CD124 (Ab-497)	HM	Unmodified	P24394	3566	P24394
270	IL-4R/CD124 (Phospho-Tyr497)	HM	Phospho	P24394	3566	P24394;Y497
271	IL7R/CD127 (Phospho-Tyr449)	HM	Phospho	P16871	3575	P16871;Y449
972	Integrin beta-1 (Ab-788)	HMR	Unmodified	P05556	3688	P05556
973	Integrin beta-1 (Ab-789)	HMR	Unmodified	P05556	3688	P05556
1256	Integrin beta-1 (Phospho-Thr788)	HMR	Phospho	P05556	3688	P05556;T788
518	Integrin beta-3 (Ab-773)	HM	Unmodified	P05106	3690	P05106
535	Integrin beta-3 (Ab-785)	HM	Unmodified	P05106	3690	P05106
478	Integrin beta-3 (Phospho-Tyr773)	HM	Phospho	P05106	3690	P05106;Y773
670	Integrin beta-3 (Phospho-Tyr785)	HM	Phospho	P05106	3690	P05106;Y785
1312	Integrin beta-4 (Ab-1510)	HMR	Unmodified	P16144	3691	P16144
272	Integrin beta-4 (Phospho-Tyr1510)	HMR	Phospho	P16144	3691	P16144;Y1510
797	Interferon-alpha/beta receptor alpha chain (Ab-466)	HM	Unmodified	P17181	3454	P17181
768	Interferon-alpha/beta receptor alpha chain (Phospho-Tyr466)	H	Phospho	P17181	3454	P17181;Y466
975	Interferon-gamma receptor alpha chain precursor (Ab-457)	HM	Unmodified	P15260	3459	P15260
1081	Interferon-gamma receptor alpha chain precursor (Phospho-Tyr457)	HM	Phospho	P15260	3459	P15260;Y457
984	IR (Ab-1361)	HMR	Unmodified	P06213	3643	P06213
1265	IR (Phospho-Tyr1355)	HMR	Phospho	P06213	3643	P06213;Y1355
1266	IR (Phospho-Tyr1361)	HMR	Phospho	P06213	3643	P06213;Y1361
207	IRS-1 (Ab-307)	HMR	Unmodified	P35568	3667	P35568
1042	IRS-1 (Ab-312)	HMR	Unmodified	P35568	3667	P35568
943	IRS-1 (Ab-323)	HMR	Unmodified	P35568	3667	P35568
69	IRS-1 (Ab-636)	HMR	Unmodified	P35568	3667	P35568
70	IRS-1 (Ab-639)	HMR	Unmodified	P35568	3667	P35568
135	IRS-1 (Ab-794)	HMR	Unmodified	P35568	3667	P35568
85	IRS-1 (Phospho-Ser1101)	HMR	Phospho	P35568	3667	P35568;S1101
322	IRS-1 (Phospho-Ser307)	HMR	Phospho	P35568	3667	P35568;S307
1004	IRS-1 (Phospho-Ser312)	HMR	Phospho	P35568	3667	P35568;S312
234	IRS-1 (Phospho-Ser323)	HMR	Phospho	P35568	3667	P35568;S323
86	IRS-1 (Phospho-Ser612)	HMR	Phospho	P35568	3667	P35568;S612
184	IRS-1 (Phospho-Ser636)	HMR	Phospho	P35568	3667	P35568;S636
185	IRS-1 (Phospho-Ser639)	HMR	Phospho	P35568	3667	P35568;S639
566	IRS-1 (Phospho-Ser794)	HMR	Phospho	P35568	3667	P35568;S794
859	JAK1 (Ab-1022)	HMR	Unmodified	P23458	3716	P23458
1161	JAK1 (Phospho-Tyr1022)	HMR	Phospho	P23458	3716	P23458;Y1022
861	JAK2 (Ab-1007)	HMR	Unmodified	O60674	3717	O60674
860	JAK2 (Ab-221)	HMR	Unmodified	O60674	3717	O60674
1163	JAK2 (Phospho-Tyr1007)	HMR	Phospho	O60674	3717	O60674;Y1007
1162	JAK2 (Phospho-Tyr221)	HMR	Phospho	O60674	3717	O60674;Y221
944	JNK1/2/3 (Ab-183/185)	HMR	Unmodified	P45983/P45984/P53779	5599 / 5601 / 5602	P45983/P45984/P53779
235	JNK1/2/3 (Phospho-Thr183/Tyr185)	HMR	Phospho	P45983/P45984/P53779	5599 / 5601 / 5602	P45983;T183/P45983;Y185/P45984;T183/P45984;Y185
45	JunB (Ab-259)	HM	Unmodified	P17275	3726	P17275
44	JunB (Ab-79)	HMR	Unmodified	P17275	3726	P17275
160	JunB (Phospho-Ser259)	HM	Phospho	P17275	3726	P17275;S259
159	JunB (Phospho-Ser79)	HMR	Phospho	P17275	3726	P17275;S79
46	JunD (Ab-255)	HMR	Unmodified	P17535	3726	P17535
161	JunD (Phospho-Ser255)	HMR	Phospho	P17535	3726	P17535;S255
713	Keratin 18 (Ab-33)	H	Unmodified	P05783	3875	P05783
615	Keratin 18 (Ab-52)	H	Unmodified	P05783	3875	P05783
849	Keratin 18 (Phospho-Ser33)	H	Phospho	P05783	3875	P05783;S33
1243	Keratin 18 (Phospho-Ser52)	H	Phospho	P05783	3875	P05783;S52
616	Keratin 8 (Ab-432)	HMR	Unmodified	P05787	3856	P05787
714	Keratin 8 (Ab-73)	HM	Unmodified	P05787	3875	P05787
1244	Keratin 8 (Phospho-Ser432)	HMR	Phospho	P05787	3856	P05787;S432
850	Keratin 8 (Phospho-Ser73)	HM	Phospho	P05787	3875	P05787;S73
210	KIT (Ab-721)	HM	Unmodified	P10721	3815	P10721
985	KIT (Ab-936)	HM	Unmodified	P10721	3815	P10721
1268	KIT (Phospho-Tyr703)	HM	Phospho	P10721	3815	P10721;Y703
325	KIT (Phospho-Tyr721)	HM	Phospho	P10721	3815	P10721;Y721
1267	KIT (Phospho-Tyr936)	HM	Phospho	P10721	3815	P10721;Y936
432	KSR (Ab-392)	HM	Unmodified	Q8IVT5	8844	Q8IVT5
1045	KSR (Phospho-Ser392)	HM	Phospho	Q8IVT5	8844	Q8IVT5;S392
1313	Kv1.3/KCNA3 (Ab-135)	HM	Unmodified	P22001	3738	P22001
273	Kv1.3/KCNA3 (Phospho-Tyr135)	HM	Phospho	P22001	3738	P22001;Y135
274	Kv2.1/Kcnb1 (Phospho-Tyr128)	HMR	Phospho	Q14721	3745	Q14721;Y128
814	Lamin A (Ab-22)	HMR	Unmodified	P02545	4000	P02545
1252	Lamin A (Phospho-Ser22)	HMR	Phospho	P02545	4000	P02545;S22
626	Lamin A/C (Ab-392)	HMR	Unmodified	P02545	4000	P02545
756	Lamin A/C (Phospho-Ser392)	HMR	Phospho	P02545	4000	P02545;S392
1301	LAT (Ab-161)	H	Unmodified	O43561	27040	O43561
136	LAT (Ab-171)	HM	Unmodified	O43561	27040	O43561
945	LAT (Ab-191)	HMR	Unmodified	O43561	27040	O43561
567	LAT (Phospho-Tyr171)	HM	Phospho	O43561	27040	O43561;Y171
236	LAT (Phospho-Tyr191)	HMR	Phospho	O43561	27040	O43561;Y191
947	LCK (Ab-192)	HM	Unmodified	P06239	3932	P06239
1195	LCK (Ab-393)	HMR	Unmodified	P06239	3932	P06239
946	LCK (Ab-505)	HM	Unmodified	P06239	3932	P06239
1303	LCK (Ab-59)	HMR	Unmodified	P06239	3932	P06239
577	LCK (Phospho-Ser59)	HMR	Phospho	P06239	3932	P06239;S59
238	LCK (Phospho-Tyr192)	HM	Phospho	P06239	3932	P06239;Y192
1157	LCK (Phospho-Tyr393)	HMR	Phospho	P06239	3932	P06239;Y393
237	LCK (Phospho-Tyr505)	HM	Phospho	P06239	3932	P06239;Y505
864	LIMK1 (Ab-508)	HMR	Unmodified	P53667	3984	P53667
991	LIMK1 (Phospho-Thr508)	HMR	Phospho	P53667	3984	P53667;T508
880	LIMK1/2 (Ab-508/505)	HMR	Unmodified	P53667	3984	P53667
138	LKB1 (Ab-189)	HM	Unmodified	Q15831	6794	Q15831
1136	LKB1 (Ab-334)	HM	Unmodified	Q15831	6794	Q15831
137	LKB1 (Ab-428)	HM	Unmodified	Q15831	6794	Q15831
720	LKB1 (Phospho-Ser428)	HM	Phospho	Q15831	6794	Q15831;S428
721	LKB1 (Phospho-Thr189)	HM	Phospho	Q15831	6794	Q15831;T189
467	LYN (Ab-507)	HMR	Unmodified	P07948	4067	P07948
744	LYN (Phospho-Tyr507)	HMR	Phospho	P07948	4067	P07948;Y507
410	MAP3K1/MEKK1 (Phospho-Thr1381)	HMR	Phospho	Q13233	4214	Q13233;T1381
957	MAP3K7/TAK1 (Ab-184)	HMR	Unmodified	O43318	6885	O43318
805	MAP3K7/TAK1 (Ab-187)	HMR	Unmodified	O43318	6885	O43318
806	MAP3K7/TAK1 (Ab-439)	HMR	Unmodified	O43318	6885	O43318
255	MAP3K7/TAK1 (Phospho-Thr184)	HMR	Phospho	O43318	6885	O43318;T184
882	MAP3K8/COT (Ab-290)	HMR	Unmodified	P41279	1326	P41279
807	MAP3K8/COT (Ab-400)	HMR	Unmodified	P41279	1326	P41279
1021	MAP3K8/COT (Phospho-Thr290)	HMR	Phospho	P41279	1326	P41279;T290
456	MAPKAPK2 (Ab-272)	HMR	Unmodified	P49137	9261	P49137
586	MAPKAPK2 (Phospho-Ser272)	HMR	Phospho	P49137	9261	P49137;S272
722	MAPKAPK2 (Phospho-Thr222)	HMR	Phospho	P49137	9261	P49137;T222
1052	MAPKAPK2 (Phospho-Thr334)	HMR	Phospho	P49137	9261	P49137;T334
545	MARCKS (Ab-158)	HMR	Unmodified	P29966	4082	P29966
366	MARCKS (Ab-163)	H	Unmodified	P29966	4082	P29966
681	MARCKS (Phospho-Ser158)	HMR	Phospho	P29966	4082	P29966;S158
501	MARCKS (Phospho-Ser163)	H	Phospho	P29966	4082	P29966;S163
1150	M-CSF Receptor (Ab-561)	HM	Unmodified	P07333	1436	P07333
1138	M-CSF Receptor (Ab-809)	HMR	Unmodified	P07333	1436	P07333
127	M-CSF Receptor (Phospho-Tyr561)	HM	Phospho	P07333	1436	P07333;Y561
1269	M-CSF Receptor (Phospho-Tyr809)	HMR	Phospho	P07333	1436	P07333;Y809
1100	MDM2 (Ab-166)	HM	Unmodified	Q00987	4193	Q00987
239	MDM2 (Phospho-Ser166)	HM	Phospho	Q00987	4193	Q00987;S166
739	MDM4 (Phospho-Ser367)	HMR	Phospho	O15151	4194	O15151;S367
190	MEF2A (Ab-312)	HM	Unmodified	Q02078	4205	Q02078
191	MEF2A (Ab-319)	HM	Unmodified	Q02078	4205	Q02078
715	MEF2A (Ab-408)	HMR	Unmodified	Q02078	4205	Q02078
851	MEF2A (Phospho-Ser408)	HMR	Phospho	Q02078	4205	Q02078;S408
305	MEF2A (Phospho-Thr312)	HM	Phospho	Q02078	4205	Q02078;T312
306	MEF2A (Phospho-Thr319)	HM	Phospho	Q02078	4205	Q02078;T319
457	MEF2C (Ab-396)	HM	Unmodified	Q06413	4208	Q06413
740	MEF2C (Phospho-Ser396)	HM	Phospho	Q06413	4208	Q06413;S396
240	MEF2D (Phospho-Ser444)	HMR	Phospho	Q14814	4209	Q14814;S444
1212	MEK1 (Ab-217)	HMR	Unmodified	Q02750	5604	Q02750
1202	MEK1 (Ab-221)	HMR	Unmodified	Q02750	5604	Q02750
140	MEK1 (Ab-286)	HMR	Unmodified	Q02750	5604	Q02750
546	MEK1 (Ab-291)	HMR	Unmodified	Q02750	5604	Q02750
139	MEK1 (Ab-298)	HMR	Unmodified	Q02750	5604	Q02750
30	MEK1 (Phospho-Ser217)	HMR	Phospho	Q02750	5604	Q02750;S217
1171	MEK1 (Phospho-Ser221)	HMR	Phospho	Q02750	5604	Q02750;S221
723	MEK1 (Phospho-Ser298)	HMR	Phospho	Q02750	5604	Q02750;S298
724	MEK1 (Phospho-Thr286)	HMR	Phospho	Q02750	5604	Q02750;T286
834	MEK1 (Phospho-Thr291)	HMR	Phospho	Q02750	5604	Q02750;T291
1185	MEK2 (Ab-394)	HMR	Unmodified	P36507	5605	P36507
8	MEK2 (Phospho-Thr394)	HMR	Phospho	P36507	5605	P36507;T394
1093	MER/SKY (Phospho-Tyr749/Tyr681)	HMR	Phospho	Q12866/Q06418	10461/7301	Q12866;Y749/Q06418;Y681
804	Merlin (Ab-10)	HMR	Unmodified	P35240	4771	P35240
367	Merlin (Ab-518)	HMR	Unmodified	P35240	4771	P35240
1091	Merlin (Phospho-Ser10)	HMR	Phospho	P35240	4771	P35240;S10
502	Merlin (Phospho-Ser518)	HMR	Phospho	P35240	4771	P35240;S518
612	Met (Ab-1003)	HMR	Unmodified	P08581	4233	P08581
66	Met (Ab-1234)	H	Unmodified	P08581	4233	P08581
208	Met (Ab-1349)	HMR	Unmodified	P08581	4233	P08581
1240	Met (Phospho-Tyr1003)	HMR	Phospho	P08581	4233	P08581;Y1003
181	Met (Phospho-Tyr1234)	H	Phospho	P08581	4233	P08581;Y1234
323	Met (Phospho-Tyr1349)	HMR	Phospho	P08581	4233	P08581;Y1349
1270	Met (Phospho-Tyr1356)	HMR	Phospho	P08581	4233	P08581;Y1356
627	MITF (Ab-73)	HM	Unmodified	O75030	4286	O75030
757	MITF (Phospho-Ser73)	HM	Phospho	O75030	4286	O75030;S73
856	MKK3/MAP2K3 (Ab-189)	HM	Unmodified	P46734	5606	P46734
1137	MKK3/MAP2K3 (Ab-222)	HMR	Unmodified	P46734	5606	P46734
1158	MKK3/MAP2K3 (Phospho-Ser189)	HM	Phospho	P46734	5606	P46734;S189
411	MKK3/MAP2K3 (Phospho-Thr222)	HMR	Phospho	P46734	5606	P46734;T222
800	MKK4/SEK1 (Ab-257)	HMR	Unmodified	P45985	6416	P45985
865	MKK4/SEK1 (Ab-261)	HMR	Unmodified	P45985	6416	P45985
462	MKK4/SEK1 (Ab-80)	HM	Unmodified	P45985	6416	P45985
1085	MKK4/SEK1 (Phospho-Ser257)	HMR	Phospho	P45985	6416	P45985;S257
17	MKK4/SEK1 (Phospho-Ser80)	HM	Phospho	P45985	6416	P45985;S80
1175	MKK4/SEK1 (Phospho-Thr261)	HMR	Phospho	P45985	6416	P45985;T261
423	MKK6/MAP2K6 (Ab-207)	HM	Unmodified	P52564	5608	P52564
886	MKK6/MAP2K6 (Phospho-Ser207)	HM	Phospho	P52564	5608	P52564;S207
1290	MKK7/MAP2K7 (Ab-271)	HMR	Unmodified	O14733	5609	O14733
412	MKK7/MAP2K7 (Phospho-Ser271)	HMR	Phospho	O14733	5609	O14733;S271
413	MKK7/MAP2K7 (Phospho-Thr275)	HMR	Phospho	O14733	5609	O14733;T275
955	MKP-1 (Ab-359)	HM	Unmodified	P28562	1843	P28562
251	MKP-1 (Phospho-Ser359)	HM	Phospho	P28562	1843	P28562;S359
458	MKP-1/2 (Ab-296/318)	HMR	Unmodified	P28562/Q13115	1843/1846	P28562/Q13115
741	MKP-1/2 (Phospho-Ser296/318)	HMR	Phospho	P28562/Q13115	1843/1846	P28562;S296/Q13115;S318
811	Mnk1 (Ab-385)	HMR	Unmodified	Q9BUB5	8569	Q9BUB5
1098	Mnk1 (Phospho-Thr385)	HMR	Phospho	Q9BUB5	8569	Q9BUB5;T385
141	MSK1 (Ab-360)	HM	Unmodified	O75582	9252	O75582
1207	MSK1 (Ab-376)	HM	Unmodified	O75582	9252	O75582
142	MSK1 (Ab-581)	HM	Unmodified	O75582	9252	O75582
414	MSK1 (Phospho-Ser212)	HM	Phospho	O75582	9252	O75582;S212
725	MSK1 (Phospho-Ser360)	HM	Phospho	O75582	9252	O75582;S360
25	MSK1 (Phospho-Ser376)	HM	Phospho	O75582	9252	O75582;S376
726	MSK1 (Phospho-Thr581)	HM	Phospho	O75582	9252	O75582;T581
415	MSK2 (Phospho-Thr568)	HM	Phospho	O75676	8986	O75676;T568
635	Mst1/Mst2 (Ab-183)	HM	Unmodified	Q13043	6789	Q13043
920	Mst1/Mst2 (Phospho-Thr183)	HM	Phospho	Q13043	6789	Q13043;T183
963	mTOR (Ab-2446)	HMR	Unmodified	P42345	2475	P42345
60	mTOR (Ab-2448)	HMR	Unmodified	P42345	2475	P42345
143	mTOR (Ab-2481)	HMR	Unmodified	P42345	2475	P42345
175	mTOR (Phospho-Ser2448)	HMR	Phospho	P42345	2475	P42345;S2448
727	mTOR (Phospho-Ser2481)	HMR	Phospho	P42345	2475	P42345;S2481
258	mTOR (Phospho-Thr2446)	HMR	Phospho	P42345	2475	P42345;T2446
53	Myc (Ab-358)	HMR	Unmodified	P01106	4609	P01106
54	Myc (Ab-373)	HMR	Unmodified	P01106	4609	P01106
52	Myc (Ab-58)	HMR	Unmodified	P01106	4609	P01106
716	Myc (Ab-62)	HMR	Unmodified	P01106	4609	P01106
302	Myc (Phospho-Ser373)	HMR	Phospho	P01106	4609	P01106;S373
852	Myc (Phospho-Ser62)	HMR	Phospho	P01106	4609	P01106;S62
168	Myc (Phospho-Thr358)	HMR	Phospho	P01106	4609	P01106;T358
167	Myc (Phospho-Thr58)	HMR	Phospho	P01106	4609	P01106;T58
636	Myosin regulatory light chain 2 (Ab-18)	HMR	Unmodified	P24844	10398	P24844
921	Myosin regulatory light chain 2 (Phospho-Ser18)	HMR	Phospho	P24844	10398	P24844;S18
910	MYPT1 (Phospho-Thr696)	HMR	Phospho	O14974	4659	O14974;T696
911	MYPT1 (Phospho-Thr853)	HMR	Phospho	O14974	4659	O14974;T853
808	MYT1 (Ab-83)	H	Unmodified	Q99640	9088	Q99640
N	Negative Control	N/A	N/A	N/A	N/A	N/A
459	NFAT3 (Ab-168/170)	HM	Unmodified	Q14934	4776	Q14934
1101	NFAT3 (Ab-676)	HM	Unmodified	Q14934	4776	Q14934
1102	NFAT4 (Ab-165)	HM	Unmodified	Q12968	4775	Q12968
241	NFAT4 (Phospho-Ser165)	HM	Phospho	Q12968	4775	Q12968;S165
1192	NFkB-p100/p52 (Ab-865)	HM	Unmodified	Q00653	4791	Q00653
1193	NFkB-p100/p52 (Ab-869)	HM	Unmodified	Q00653	4791	Q00653
15	NFkB-p100/p52 (Phospho-Ser865)	HM	Phospho	Q00653	4791	Q00653;S865
16	NFkB-p100/p52 (Phospho-Ser869)	HM	Phospho	Q00653	4791	Q00653;S869
252	NFkB-p100/p52 (Phospho-Ser872)	HM	Phospho	Q00653	4791	Q00653;S872
1194	NFkB-p105/p50 (Ab-337)	HM	Unmodified	P19838	4790	P19838
36	NFkB-p105/p50 (Ab-893)	HM	Unmodified	P19838	4790	P19838
37	NFkB-p105/p50 (Ab-907)	H	Unmodified	P19838	4790	P19838
588	NFkB-p105/p50 (Ab-927)	HM	Unmodified	P19838	4790	P19838
221	NFkB-p105/p50 (Ab-932)	HMR	Unmodified	P19838	4790	P19838
150	NFkB-p105/p50 (Phospho-Ser337)	HM	Phospho	P19838	4790	P19838;S337
151	NFkB-p105/p50 (Phospho-Ser893)	HM	Phospho	P19838	4790	P19838;S893
152	NFkB-p105/p50 (Phospho-Ser907)	H	Phospho	P19838	4790	P19838;S907
1053	NFkB-p105/p50 (Phospho-Ser927)	HM	Phospho	P19838	4790	P19838;S927
336	NFkB-p105/p50 (Phospho-Ser932)	HMR	Phospho	P19838	4790	P19838;S932
1187	NFkB-p65 (Ab-254)	HM	Unmodified	Q04206	5970	Q04206
1188	NFkB-p65 (Ab-276)	HM	Unmodified	Q04206	5970	Q04206
1126	NFkB-p65 (Ab-281)	HMR	Unmodified	Q04206	5970	Q04206
361	NFkB-p65 (Ab-311)	HM	Unmodified	Q04206	5970	Q04206
1189	NFkB-p65 (Ab-435)	HM	Unmodified	Q04206	5970	Q04206
1190	NFkB-p65 (Ab-468)	HM	Unmodified	Q04206	5970	Q04206
1103	NFkB-p65 (Ab-505)	HMR	Unmodified	Q04206	5970	Q04206
57	NFkB-p65 (Ab-529)	HM	Unmodified	Q04206	5970	Q04206
1191	NFkB-p65 (Ab-536)	HM	Unmodified	Q04206	5970	Q04206
11	NFkB-p65 (Phospho-Ser276)	HM	Phospho	Q04206	5970	Q04206;S276
496	NFkB-p65 (Phospho-Ser311)	HM	Phospho	Q04206	5970	Q04206;S311
13	NFkB-p65 (Phospho-Ser468)	HM	Phospho	Q04206	5970	Q04206;S468
171	NFkB-p65 (Phospho-Ser529)	HM	Phospho	Q04206	5970	Q04206;S529
14	NFkB-p65 (Phospho-Ser536)	HM	Phospho	Q04206	5970	Q04206;S536
10	NFkB-p65 (Phospho-Thr254)	HM	Phospho	Q04206	5970	Q04206;T254
12	NFkB-p65 (Phospho-Thr435)	HM	Phospho	Q04206	5970	Q04206;T435
345	NFkB-p65 (Phospho-Thr505)	HMR	Phospho	Q04206	5970	Q04206;T505
547	NMDAR1 (Ab-897)	HMR	Unmodified	Q05586	2902	Q05586
835	NMDAR1 (Phospho-Ser897)	HMR	Phospho	Q05586	2902	Q05586;S897
264	NMDAR2A/B (Phospho-Tyr1246/1252)	HMR	Phospho	Q12879/Q13224	2903/2904	Q12879;Y1246/Q13224;Y1252
1139	NMDAR2B (Ab-1472)	HMR	Unmodified	Q13224	2904	Q13224
112	NMDAR2B (Phospho-Tyr1472)	HMR	Phospho	Q13224	2904	Q13224;Y1472
717	Opioid Receptor (Ab-375)	HMR	Unmodified	P35372	4988	P35372
1005	Opioid Receptor (Phospho-Ser375)	HMR	Phospho	P35372	4988	P35372;S375
637	p130Cas (Ab-165)	HMR	Unmodified	P56945	9564	P56945
464	p130Cas (Ab-410)	HMR	Unmodified	P56945	9564	P56945
922	p130Cas (Phospho-Tyr165)	HMR	Phospho	P56945	9564	P56945;Y165
745	p130Cas (Phospho-Tyr410)	HMR	Phospho	P56945	9564	P56945;Y410
1030	p21Cip1 (Ab-145)	HMR	Unmodified	P38936	1026	P38936
31	p21Cip1 (Phospho-Thr145)	HMR	Phospho	P38936	1026	P38936;T145
1031	p27Kip1 (Ab-10)	HM	Unmodified	P46527	1027	P46527
1032	p27Kip1 (Ab-187)	HMR	Unmodified	P46527	1027	P46527
32	p27Kip1 (Phospho-Ser10)	HM	Phospho	P46527	1027	P46527;S10
33	p27Kip1 (Phospho-Thr187)	HMR	Phospho	P46527	1027	P46527;T187
1104	p300 (Ab-89)	HM	Unmodified	Q09472	2033	Q09472
424	p38 MAPK (Ab-180)	HMR	Unmodified	Q16539	1432	Q16539
222	p38 MAPK (Ab-182)	HMR	Unmodified	Q16539	1432	Q16539
299	p38 MAPK (Ab-322)	HMR	Unmodified	Q16539	1432	Q16539
337	p38 MAPK (Phospho-Thr180)	HMR	Phospho	Q16539	1432	Q16539;T180
338	p38 MAPK (Phospho-Tyr182)	HMR	Phospho	Q16539	1432	Q16539;Y182
904	p38 MAPK (Phospho-Tyr322)	HMR	Phospho	Q16539	1432	Q16539;Y322
215	p44/42 MAPK (Ab-202)	HMR	Unmodified	P27361/P28482	5595/5594	P27361/P28482
216	p44/42 MAPK (Ab-204)	HMR	Unmodified	P27361/P28482	5595/5594	P27361/P28482
330	p44/42 MAPK (Phospho-Thr202)	HMR	Phospho	P27361/P28482	5595/5594	P27361;T202
331	p44/42 MAPK (Phospho-Tyr204)	HMR	Phospho	P27361/P28482	5595/5594	P27361;Y204
521	p53 (Ab-15)	HMR	Unmodified	P04637	7157	P04637
522	p53 (Ab-18)	HMR	Unmodified	P04637	7157	P04637
1105	p53 (Ab-20)	HMR	Unmodified	P04637	7157	P04637
527	p53 (Ab-315)	HR	Unmodified	P04637	7157	P04637
524	p53 (Ab-33)	H	Unmodified	P04637	7157	P04637
525	p53 (Ab-37)	H	Unmodified	P04637	7157	P04637
1128	p53 (Ab-376)	HMR	Unmodified	P04637	7157	P04637
1129	p53 (Ab-378)	HMR	Unmodified	P04637	7157	P04637
1127	p53 (Ab-387)	H	Unmodified	P04637	7157	P04637
1106	p53 (Ab-392)	HMR	Unmodified	P04637	7157	P04637
526	p53 (Ab-46)	H	Unmodified	P04637	7157	P04637
519	p53 (Ab-6)	HM	Unmodified	P04637	7157	P04637
520	p53 (Ab-9)	H	Unmodified	P04637	7157	P04637
662	p53 (Phospho-Ser15)	HMR	Phospho	P04637	7157	P04637;S15
242	p53 (Phospho-Ser20)	HMR	Phospho	P04637	7157	P04637;S20
819	p53 (Phospho-Ser315)	HR	Phospho	P04637	7157	P04637;S315
816	p53 (Phospho-Ser33)	H	Phospho	P04637	7157	P04637;S33
401	p53 (Phospho-Ser366)	H	Phospho	P04637	7157	P04637;S366
817	p53 (Phospho-Ser37)	H	Phospho	P04637	7157	P04637;S37
402	p53 (Phospho-Ser378)	HMR	Phospho	P04637	7157	P04637;S378
243	p53 (Phospho-Ser392)	HMR	Phospho	P04637	7157	P04637;S392
818	p53 (Phospho-Ser46)	H	Phospho	P04637	7157	P04637;S46
660	p53 (Phospho-Ser6)	HM	Phospho	P04637	7157	P04637;S6
661	p53 (Phospho-Ser9)	H	Phospho	P04637	7157	P04637;S9
815	p53 (Phospho-Thr18)	HMR	Phospho	P04637	7157	P04637;T18
728	p53 (Phospho-Thr81)	H	Phospho	P04637	7157	P04637;T81
729	p63 (Phospho-Ser455)	HMR	Phospho	Q9H3D4	8626	Q9H3D4;S455
1107	P70S6K (Ab-229)	HMR	Unmodified	P23443	6198	P23443
1108	P70S6K (Ab-371)	HMR	Unmodified	P23443	6198	P23443
370	P70S6K (Ab-411)	HMR	Unmodified	P23443	6198	P23443
1109	P70S6K (Ab-418)	HMR	Unmodified	P23443	6198	P23443
426	P70S6K (Ab-421)	HMR	Unmodified	P23443	6198	P23443
537	P70S6K (Ab-424)	HMR	Unmodified	P23443	6198	P23443
1291	P70S6K (Ab-427)	HMR	Unmodified	P23443	6198	P23443
378	P70S6K (Phospho-Ser371)	HMR	Phospho	P23443	6198	P23443;S371
505	P70S6K (Phospho-Ser411)	HMR	Phospho	P23443	6198	P23443;S411
380	P70S6K (Phospho-Ser418)	HMR	Phospho	P23443	6198	P23443;S418
672	P70S6K (Phospho-Ser424)	HMR	Phospho	P23443	6198	P23443;S424
244	P70S6K (Phospho-Thr229)	HMR	Phospho	P23443	6198	P23443;T229
379	P70S6K (Phospho-Thr389)	HMR	Phospho	P23443	6198	P23443;T389
1050	P70S6K (Phospho-Thr421)	HMR	Phospho	P23443	6198	P23443;T421
1292	P70S6K-beta (Ab-423)	HM	Unmodified	Q9UBS0	6199	Q9UBS0
568	P70S6K-beta (Phospho-Ser423)	HM	Phospho	Q9UBS0	6199	Q9UBS0;S423
511	P73 (Ab-99)	H	Unmodified	O15350	7161	O15350
476	P73 (Phospho-Tyr99)	H	Phospho	O15350	7161	O15350;Y99
1110	P90RSK (Ab-359/363)	HMR	Unmodified	Q15418	6195	Q15418
1111	P90RSK (Ab-380)	HMR	Unmodified	Q15418	6195	Q15418
1112	P90RSK (Ab-573)	HMR	Unmodified	Q15418	6195	Q15418
382	P90RSK (Phospho-Ser380)	HMR	Phospho	Q15418	6195	Q15418;S380
381	P90RSK (Phospho-Thr359/Ser363)	HMR	Phospho	Q15418	6195	Q15418;T359/Q15418;S363
383	P90RSK (Phospho-Thr573)	HMR	Phospho	Q15418	6195	Q15418;T573
342	P95/NBS1 (Ab-343)	HMR	Unmodified	O60934	4683	O60934
475	P95/NBS1 (Phospho-Ser343)	HMR	Phospho	O60934	4683	O60934;S343
1293	PAK1 (Ab-204)	HMR	Unmodified	Q13153	5058	Q13153
1113	PAK1 (Ab-212)	HMR	Unmodified	Q13153	5058	Q13153
569	PAK1 (Phospho-Ser204)	HMR	Phospho	Q13153	5058	Q13153;S204
384	PAK1 (Phospho-Thr212)	HMR	Phospho	Q13153	5058	Q13153;T212
956	PAK1/2 (Ab-199)	HMR	Unmodified	Q13153	5058	Q13153
253	PAK1/2 (Phospho-Ser199)	HMR	Phospho	Q13153	5058	Q13153;S199
1115	PAK1/2/3 (Ab-141)	HMR	Unmodified	Q13153/Q13177/O75914	5058/5062/5063	Q13153/Q13177/O75914
1114	PAK1/2/3 (Ab-423/402/421)	HMR	Unmodified	Q13153/Q13177/O75914	5058/5062/5063	Q13153/Q13177/O75914
386	PAK1/2/3 (Phospho-Ser141)	HMR	Phospho	Q13153/Q13177/O75914	5058/5062/5063	Q13153;S141
385	PAK1/2/3 (Phospho-Thr423/402/421)	HMR	Phospho	Q13153/Q13177/O75914	5058/5062/5063	Q13153;T423/Q13177;T402/O75914;T421
1294	PAK2 (Ab-192)	HMR	Unmodified	Q13177	5062	Q13177
1295	PAK2 (Ab-197)	HMR	Unmodified	Q13177	5062	Q13177
570	PAK2 (Phospho-Ser192)	HMR	Phospho	Q13177	5062	Q13177;S192
730	PAK2 (Phospho-Ser20)	HMR	Phospho	Q13177	5062	Q13177;S20
1296	PAK3 (Ab-154)	HMR	Unmodified	O75914	5063	O75914
571	PAK3 (Phospho-Ser154)	HMR	Phospho	O75914	5063	O75914;S154
144	PAK4 (Ab-474)	HM	Unmodified	O96013	10298	O96013
695	Paxillin (Ab-118)	HMR	Unmodified	P49023	5829	P49023
1208	Paxillin (Ab-31)	HMR	Unmodified	P49023	5829	P49023
657	Paxillin (Phospho-Tyr118)	HMR	Phospho	P49023	5829	P49023;Y118
26	Paxillin (Phospho-Tyr31)	HMR	Phospho	P49023	5829	P49023;Y31
978	PDGFR alpha (Ab-849)	HMR	Unmodified	P16234	5156	P16234
1259	PDGFR alpha (Phospho-Tyr849)	HMR	Phospho	P16234	5156	P16234;Y849
974	PDGFR beta (Ab-1009)	HM	Unmodified	P09619	5159	P09619
977	PDGFR beta (Ab-1021)	HM	Unmodified	P09619	5159	P09619
976	PDGFR beta (Ab-740)	HM	Unmodified	P09619	5159	P09619
65	PDGFR beta (Ab-751)	HMR	Unmodified	P09619	5159	P09619
1258	PDGFR beta (Phospho-Tyr1021)	HMR	Phospho	P09619	5159	P09619;Y1021
1257	PDGFR beta (Phospho-Tyr740)	HM	Phospho	P09619	5159	P09619;Y740
180	PDGFR beta (Phospho-Tyr751)	HMR	Phospho	P09619	5159	P09619;Y751
1182	PDK1 (Ab-241)	HMR	Unmodified	O15530	5170	O15530
5	PDK1 (Phospho-Ser241)	HMR	Phospho	O15530	5170	O15530;S241
1116	PEA-15 (Ab-116)	HMR	Unmodified	Q15121	8682	Q15121
731	PEA-15 (Phospho-Ser104)	HMR	Phospho	Q15121	8682	Q15121;S104
387	PEA-15 (Phospho-Ser116)	HMR	Phospho	Q15121	8682	Q15121;S116
1140	PECAM-1 (Ab-713)	HM	Unmodified	P16284	5175	P16284
113	PECAM-1 (Phospho-Tyr713)	HMR	Phospho	P16284	5175	P16284;Y713
261	PI3-kinase p85-alpha (Phospho-Tyr607)	HMR	Phospho	P27986	5295	P27986;Y607
964	PI3-kinase p85-subunit alpha/gamma (Ab-467/199)	HMR	Unmodified	P27986/Q92569	5295/8503	P27986/Q92569
260	PI3-kinase p85-subunit alpha/gamma (Phospho-Tyr467/Tyr199)	HMR	Phospho	P27986/Q92569	5295/8503	P27986;Y467/Q92569;Y199
1145	Pim-1 (Ab-309)	HMR	Unmodified	P06803	18712	P06803
121	Pim-1 (Phospho-Tyr309)	HMR	Phospho	P06803	18712	P06803;Y309
1087	PIP5K (Phospho-Ser307)	HMR	Phospho	Q9Y2I7	200576	Q9Y2I7;S307
1117	PKA CAT (Ab-197)	HMR	Unmodified	P17612	5566	P17612
388	PKA CAT (Phospho-Thr197)	HMR	Phospho	P17612	5566	P17612;T197
101	PKA-R2B (Phospho-Ser113)	HMR	Phospho	P31323	5577	P31323;S113
300	PKC alpha (Ab-657)	HMR	Unmodified	P17252	5578	P17252
905	PKC alpha (Phospho-Tyr657)	HMR	Phospho	P17252	5578	P17252;Y657
145	PKC alpha/beta II (Ab-638)	HMR	Unmodified	P17252	5578	P17252
732	PKC alpha/beta II (Phospho-Thr638)	HMR	Phospho	P17252	5578	P17252;T638
1297	PKC beta/PKCB (Ab-661)	HMR	Unmodified	P05771	5579	P05771
572	PKC beta/PKCB (Phospho-Ser661)	HMR	Phospho	P05771	5579	P05771;S661
146	PKC delta (Ab-505)	HMR	Unmodified	Q05655	5580	Q05655
548	PKC delta (Ab-645)	HMR	Unmodified	Q05655	5580	Q05655
836	PKC delta (Phospho-Ser645)	HMR	Phospho	Q05655	5580	Q05655;S645
733	PKC delta (Phospho-Thr505)	HMR	Phospho	Q05655	5580	Q05655;T505
734	PKC delta (Phospho-Tyr313)	HMR	Phospho	Q05655	5580	Q05655;Y313
906	PKC delta (Phospho-Tyr52)	HMR	Phospho	Q05655	5580	Q05655;Y52
573	PKC delta (Phospho-Tyr64)	HMR	Phospho	Q05655	5580	Q05655;Y64
301	PKC epsilon (Ab-729)	HMR	Unmodified	Q02156	5581	Q02156
907	PKC epsilon (Phospho-Ser729)	HMR	Phospho	Q02156	5581	Q02156;S729
435	PKC pan activation site	HMR	Unmodified	P17252/P05771/Q05655/Q02156/P05129/P24723/Q04759/Q05513	5578/5579/5580/5581/5582/5583/5588/5590	P17252/P05771/Q05655/Q02156/P05129/P24723/Q04759/Q05513
908	PKC pan activation site (Phospho)	HMR	Phospho	P17252/P05771/Q05655/Q02156/P05129/P24723/Q04759/Q05513	5578/5579/5580/5581/5582/5583/5588/5590	P17252/P05771/Q05655/Q02156/P05129/P24723/Q04759/Q05513
701	PKC theta (Ab-676)	HMR	Unmodified	Q04759	5588	Q04759
837	PKC theta (Phospho-Ser676)	HMR	Phospho	Q04759	5588	Q04759;S676
735	PKC theta (Phospho-Thr538)	HMR	Phospho	Q04759	5588	Q04759;T538
718	PKC zeta (Ab-410)	HMR	Unmodified	Q05513	5590	Q05513
436	PKC zeta (Ab-560)	HMR	Unmodified	Q05513	5590	Q05513
1006	PKC zeta (Phospho-Thr410)	HMR	Phospho	Q05513	5590	Q05513;T410
909	PKC zeta (Phospho-Thr560)	HMR	Phospho	Q05513	5590	Q05513;T560
437	PKD1/PKC mu (Ab-205)	HM	Unmodified	Q15139	5587	Q15139
438	PKD1/PKC mu (Ab-463)	HMR	Unmodified	Q15139	5587	Q15139
148	PKD1/PKC mu (Ab-744/748)	HMR	Unmodified	Q15139	5587	Q15139
149	PKD1/PKC mu (Ab-910)	HMR	Unmodified	Q15139	5587	Q15139
1062	PKD1/PKC mu (Phospho-Ser205)	HM	Phospho	Q15139	5587	Q15139;S205
736	PKD1/PKC mu (Phospho-Ser910)	HMR	Phospho	Q15139	5587	Q15139;S910
1063	PKD1/PKC mu (Phospho-Tyr463)	HMR	Phospho	Q15139	5587	Q15139;Y463
439	PKD2 (Ab-876)	HM	Unmodified	Q9BZL6	25865	Q9BZL6
1064	PKD2 (Phospho-Ser876)	HM	Phospho	Q9BZL6	25865	Q9BZL6;S876
533	PKR (Ab-446)	H	Unmodified	P19525	5610	P19525
542	PKR (Ab-451)	H	Unmodified	P19525	5610	P19525
668	PKR (Phospho-Thr446)	H	Phospho	P19525	5610	P19525;T446
678	PKR (Phospho-Thr451)	H	Phospho	P19525	5610	P19525;T451
433	PLC beta3 (Ab-1105)	HMR	Unmodified	Q01970	5331	Q01970
283	PLC beta3 (Ab-537)	HMR	Unmodified	Q01970	5331	Q01970
1046	PLC beta3 (Phospho-Ser1105)	HMR	Phospho	Q01970	5331	Q01970;S1105
737	PLC beta3 (Phospho-Ser537)	HMR	Phospho	Q01970	5331	Q01970;S537
465	PLCG1 (Ab-771)	HMR	Unmodified	P19174	5335	P19174
466	PLCG1 (Ab-783)	HMR	Unmodified	P19174	5335	P19174
912	PLCG1 (Phospho-Tyr1253)	HMR	Phospho	P19174	5335	P19174;Y1253
743	PLCG1 (Phospho-Tyr771)	HMR	Phospho	P19174	5335	P19174;Y771
746	PLCG1 (Phospho-Tyr783)	HMR	Phospho	P19174	5335	P19174;Y783
628	PLCG2 (Ab-1217)	HMR	Unmodified	P16885	5336	P16885
468	PLCG2 (Ab-753)	HMR	Unmodified	P16885	5336	P16885
913	PLCG2 (Phospho-Tyr1217)	HMR	Phospho	P16885	5336	P16885;Y1217
747	PLCG2 (Phospho-Tyr753)	HMR	Phospho	P16885	5336	P16885;Y753
1146	PLD1 (Ab-561)	HMR	Unmodified	Q13393	5337	Q13393
122	PLD1 (Phospho-Ser561)	HMR	Phospho	Q13393	5337	Q13393;S561
421	PLD2 (Phospho-Tyr169)	HMR	Phospho	O14939	5338	O14939;S169
629	PLK1 (Ab-210)	HM	Unmodified	P53350	5347	P53350
1287	PLK1 (Phospho-Thr210)	HMR	Phospho	P53350	5347	P53350;T210
P	Positive Marker	N/A	N/A	N/A	N/A	N/A
638	PP1 alpha (Ab-320)	HMR	Unmodified	P62136	5499	P62136
923	PP1 alpha (Phospho-Thr320)	HMR	Phospho	P62136	5499	P62136;T320
1118	PP2A-alpha (Ab-307)	HMR	Unmodified	P67775	5515	P67775
389	PP2A-alpha (Phospho-Tyr307)	HMR	Phospho	P67775	5515	P67775;Y307
630	PPAR-BP (Ab-1457)	HM	Unmodified	Q15648	5469	Q15648
914	PPAR-BP (Phospho-Thr1457)	HM	Phospho	Q15648	5469	Q15648;T1457
631	PPAR-gamma (Ab-112)	HM	Unmodified	P37231	5468	P37231
915	PPAR-gamma (Phospho-Ser112)	HM	Phospho	P37231	5468	P37231;S112
353	Progesterone Receptor (Ab-190)	H	Unmodified	P06401	5241	P06401
644	Progesterone Receptor (Phospho-Ser190)	H	Phospho	P06401	5241	P06401;S190
341	PTEN (Ab-370)	HM	Unmodified	P60484	5728	P60484
1186	PTEN (Ab-380)	HM	Unmodified	P60484	5728	P60484
340	PTEN (Ab-380/382/383)	HM	Unmodified	P60484	5728	P60484
480	PTEN (Phospho-Ser370)	HM	Phospho	P60484	5728	P60484;S370
9	PTEN (Phospho-Ser380)	HM	Phospho	P60484	5728	P60484;S380
474	PTEN (Phospho-Ser380/Thr382/Thr383)	HM	Phospho	P60484	5728	P60484;S380/P60484;T382/P60484;T383
114	PTPRA (Phospho-Tyr798)	HMR	Phospho	P18433	5796	P18432;Y798
56	Pyk2 (Ab-402)	HMR	Unmodified	Q14289	2185	Q14289
601	Pyk2 (Ab-580)	HMR	Unmodified	Q14289	2185	Q14289
600	Pyk2 (Ab-881)	HMR	Unmodified	Q14289	2185	Q14289
170	Pyk2 (Phospho-Tyr402)	HMR	Phospho	Q14289	2185	Q14289;Y402
581	Pyk2 (Phospho-Tyr579)	HMR	Phospho	Q14289	2185	Q14289;Y579
1047	Pyk2 (Phospho-Tyr580)	HMR	Phospho	Q14289	2185	Q14289;Y580
1217	Pyk2 (Phospho-Tyr881)	HMR	Phospho	Q14289	2185	Q14289;Y881
1210	Rac1/cdc42 (Ab-71)	HMR	Unmodified	P63000	5879	P63000
28	Rac1/cdc42 (Phospho-Ser71)	HMR	Phospho	P63000	5879	P63000;S71
812	RAD51 (Ab-309)	HM	Unmodified	Q06609	5888	Q06609
1083	RAD51 (Phospho-Tyr315)	HM	Phospho	Q06609	5888	Q06609;Y315
1084	RAD52 (Phospho-Tyr104)	HM	Phospho	P43351	5893	P43351;Y104
1183	Raf1 (Ab-259)	HMR	Unmodified	P04049	5894	P04049
1298	Raf1 (Ab-289)	HMR	Unmodified	P04049	5894	P04049
131	Raf1 (Ab-296)	HMR	Unmodified	P04049	5894	P04049
1211	Raf1 (Ab-338)	HMR	Unmodified	P04049	5894	P04049
1271	Raf1 (Ab-341)	HMR	Unmodified	P04049	5894	P04049
618	Raf1 (Ab-43)	HMR	Unmodified	P04049	5894	P04049
1272	Raf1 (Ab-621)	HMR	Unmodified	P04049	5894	P04049
6	Raf1 (Phospho-Ser259)	HMR	Phospho	P04049	5894	P04049;S259
1153	Raf1 (Phospho-Ser289)	HMR	Phospho	P04049	5894	P04049;S289
561	Raf1 (Phospho-Ser296)	HMR	Phospho	P04049	5894	P04049;S296
29	Raf1 (Phospho-Ser338)	HMR	Phospho	P04049	5894	P04049;S338
1246	Raf1 (Phospho-Ser43)	HMR	Phospho	P04049	5894	P04049;S43
391	Raf1 (Phospho-Ser621)	HMR	Phospho	P04049	5894	P04049;S621
390	Raf1 (Phospho-Tyr341)	HMR	Phospho	P04049	5894	P04049;Y341
254	RapGEF1 (Phospho-Tyr504)	HM	Phospho	Q13905	2889	Q13905;Y504
284	Ras-GRF1 (Ab-916)	MR	Unmodified	Q13972	5923	Q13972
738	Ras-GRF1 (Phospho-Ser916)	MR	Phospho	Q13972	5923	Q13972;S916
1130	Rb (Ab-608)	HMR	Unmodified	P06400	5925	P06400
698	Rb (Ab-780)	HMR	Unmodified	P06400	5925	P06400
696	Rb (Ab-795)	HMR	Unmodified	P06400	5925	P06400
697	Rb (Ab-807)	HMR	Unmodified	P06400	5925	P06400
440	Rb (Ab-811)	HMR	Unmodified	P06400	5925	P06400
403	Rb (Phospho-Ser608)	HMR	Phospho	P06400	5925	P06400;S608
995	Rb (Phospho-Ser780)	HMR	Phospho	P06400	5925	P06400;S780
993	Rb (Phospho-Ser795)	HMR	Phospho	P06400	5925	P06400;S795
994	Rb (Phospho-Ser807)	HMR	Phospho	P06400	5925	P06400;S807
1065	Rb (Phospho-Ser811)	HMR	Phospho	P06400	5925	P06400;S811
1066	Rb (Phospho-Thr821)	HMR	Phospho	P06400	5925	P06400;T821
441	Rb-like-2 (RBL2) (Ab-952)	HM	Unmodified	Q08999	5934	Q08999
38	Rel (Ab-503)	H	Unmodified	Q04864	5966	Q04864
153	Rel (Phospho-Ser503)	H	Phospho	Q04864	5966	Q04864;S503
223	RelB (Ab-552)	HM	Unmodified	Q01201	5971	Q01201
339	RelB (Phospho-Ser552)	HM	Phospho	Q01201	5971	Q01201;S552
536	Ret (Ab-905)	HM	Unmodified	P07949	5979	P07949
671	Ret (Phospho-Tyr905)	HM	Phospho	P07949	5979	P07949;Y905
262	RGS16 (Phospho-Tyr168)	HM	Phospho	O15492	6004	O15492;Y168
965	Rho/Rac guanine nucleotide exchange factor 2 (Ab-885)	HM	Unmodified	Q8TDA3	9181	Q8TDA3
263	Rho/Rac guanine nucleotide exchange factor 2 (Phospho-Ser885)	HM	Phospho	Q8TDA3	9181	Q8TDA3;S885
1273	RhoA (Ab-188)	HM	Unmodified	P61586	387	P61586
1299	RSK1/2/3/4 (Ab-221/227/218/232)	H	Unmodified	Q15418/P51812/Q15349/Q9UK32	6195 / 6197 / 6196 / 27330	Q15418/P51812/Q15349/Q9UK32
574	RSK1/2/3/4 (Phospho-Ser221/227/218/232)	HM	Phospho	Q15418/P51812/Q15349/Q9UK32	6195 / 6197 / 6196 / 27330	Q15418;S221/P51812;S227/Q15349;S218/Q9UK32;S232
1274	RyR2 (Ab-2808)	HM	Unmodified	Q92736	6262	Q92736
392	RyR2 (Phospho-Ser2808)	HM	Phospho	Q92736	6262	Q92736;S2808
71	S6 Ribosomal Protein (Ab-235)	HMR	Unmodified	P62753	6194	P62753
186	S6 Ribosomal Protein (Phospho-Ser235)	HMR	Phospho	P62753	6194	P62753;S235
219	SAPK/JNK (Ab-183)	HMR	Unmodified	P45983/P45984/P53779	5599/5601/5602	P45983/P45984/P53779
220	SAPK/JNK (Ab-185)	HMR	Unmodified	P45983/P45984/P53779	5599/5601/5602	P45983/P45984/P53779
334	SAPK/JNK (Phospho-Thr183)	HMR	Phospho	P45983/P45984/P53779	5599/5601/5602	P45983;T183/P45984;T183
335	SAPK/JNK (Phospho-Tyr185)	HMR	Phospho	P45983/P45984/P53779	5599/5601/5602	P45983;Y185/P45984;Y185
719	Shc (Ab-349)	HMR	Unmodified	P29353	6464	P29353
589	Shc (Ab-427)	H	Unmodified	P29353	6464	P29353
1007	Shc (Phospho-Tyr349)	HMR	Phospho	P29353	6464	P29353;Y349
1008	Shc (Phospho-Tyr427)	H	Phospho	P29353	6464	P29353;Y427
1009	SHP-1 (Phospho-Tyr536)	HM	Phospho	P29350	5777	P29350;Y536
872	SHP-2 (Ab-542)	HMR	Unmodified	Q06124	5781	Q06124
873	SHP-2 (Ab-580)	HMR	Unmodified	Q06124	5781	Q06124
1010	SHP-2 (Phospho-Tyr542)	HMR	Phospho	Q06124	5781	Q06124;Y542
1011	SHP-2 (Phospho-Tyr580)	HMR	Phospho	Q06124	5781	Q06124;Y580
1302	SLP-76 (Ab-128)	HMR	Unmodified	Q13094	3937	Q13094
576	SLP-76 (Phospho-Tyr128)	HMR	Phospho	Q13094	3937	Q13094;Y128
786	Smad1 (Ab-187)	HM	Unmodified	Q15797	4086	Q15797
590	Smad1 (Ab-465)	HMR	Unmodified	Q15797	4086	Q15797
102	Smad1 (Phospho-Ser187)	HM	Phospho	Q15797	4086	Q15797;S187
1054	Smad1 (Phospho-Ser465)	HMR	Phospho	Q15797	4086	Q15797;S465
790	Smad2 (Ab-220)	HMR	Unmodified	Q15796	4087	Q15796
789	Smad2 (Ab-245)	HMR	Unmodified	Q15796	4087	Q15796
788	Smad2 (Ab-250)	HMR	Unmodified	Q15796	4087	Q15796
787	Smad2 (Ab-255)	HMR	Unmodified	Q15796	4087	Q15796
591	Smad2 (Ab-467)	HMR	Unmodified	Q15796	4087	Q15796
103	Smad2 (Phospho-Ser250)	HMR	Phospho	Q15796	4087	Q15796;S250
1055	Smad2 (Phospho-Ser467)	HMR	Phospho	Q15796	4087	Q15796;S467
104	Smad2 (Phospho-Thr220)	HMR	Phospho	Q15796	4087	Q15796;T220
791	Smad2/3 (Ab-8)	HMR	Unmodified	P84022/Q15796	4088/4087	P84022/Q15796
105	Smad2/3 (Phospho-Thr8)	HMR	Phospho	P84022/Q15796	4088/4087	P84022;T8/Q15796;T8
792	Smad3 (Ab-179)	HMR	Unmodified	P84022	4088	P84022
793	Smad3 (Ab-204)	HMR	Unmodified	P84022	4088	P84022
794	Smad3 (Ab-213)	HMR	Unmodified	P84022	4088	P84022
592	Smad3 (Ab-425)	HMR	Unmodified	P84022	4088	P84022
107	Smad3 (Phospho-Ser204)	HMR	Phospho	P84022	4088	P84022;S204
108	Smad3 (Phospho-Ser208)	HMR	Phospho	P84022	4088	P84022;S208
109	Smad3 (Phospho-Ser213)	HMR	Phospho	P84022	4088	P84022;S213
1012	Smad3 (Phospho-Ser425)	HMR	Phospho	P84022	4088	P84022;S425
106	Smad3 (Phospho-Thr179)	HMR	Phospho	P84022	4088	P84022;T179
1205	SMC1 (Ab-957)	HM	Unmodified	Q14683	8243	Q14683
23	SMC1 (Phospho-Ser957)	HM	Phospho	Q14683	8243	Q14683;S957
211	SP1 (Ab-739)	HMR	Unmodified	P08047	6667	P08047
326	SP1 (Phospho-Thr739)	HMR	Phospho	P08047	6667	P08047;T739
855	Src (Ab-418)	HMR	Unmodified	P12931	6714	P12931
1196	Src (Ab-529)	HMR	Unmodified	P12931	6714	P12931
1300	Src (Ab-75)	HMR	Unmodified	P12931	6714	P12931
575	Src (Phospho-Ser75)	HMR	Phospho	P12931	6714	P12931;S75
579	Src (Phospho-Tyr216)	HMR	Phospho	P12931	6714	P12931;Y216
659	Src (Phospho-Tyr418)	HMR	Phospho	P12931	6714	P12931;Y418
1165	Src (Phospho-Tyr529)	HMR	Phospho	P12931	6714	P12931;Y529
460	SREBP-1 (Ab-439)	HR	Unmodified	P36956	6720	P36956
742	SREBP-1 (Phospho-Ser439)	HR	Phospho	P36956	6720	P36956;S439
1131	SRF (Ab-77)	HM	Unmodified	P11831	6722	P11831
602	SRF (Ab-99)	HMR	Unmodified	P11831	6722	P11831
404	SRF (Phospho-Ser77)	HM	Phospho	P11831	6722	P11831;S77
1218	SRF (Phospho-Ser99)	HMR	Phospho	P11831	6722	P11831;S99
1315	STAM2 (Ab-192)	HM	Unmodified	O75886	10254	O75886
276	STAM2 (Phospho-Tyr192)	HM	Phospho	O75886	10254	O75886;Y192
195	STAT1 (Ab-701)	HMR	Unmodified	P42224	6772	P42224
1204	STAT1 (Ab-727)	HMR	Unmodified	P42224	6772	P42224
1173	STAT1 (Phospho-Ser727)	HMR	Phospho	P42224	6772	P42224;S727
310	STAT1 (Phospho-Tyr701)	HMR	Phospho	P42224	6772	P42224;Y701
603	STAT2 (Ab-690)	HMR	Unmodified	P52630	6773	P52630
1219	STAT2 (Phospho-Tyr690)	HMR	Phospho	P52630	6773	P52630;Y690
196	STAT3 (Ab-705)	HMR	Unmodified	P40763	6774	P40763
197	STAT3 (Ab-727)	HMR	Unmodified	P40763	6774	P40763
312	STAT3 (Phospho-Ser727)	HMR	Phospho	P40763	6774	P40763;S727
311	STAT3 (Phospho-Tyr705)	HMR	Phospho	P40763	6774	P40763;Y705
198	STAT4 (Ab-693)	HM	Unmodified	Q14765	6775	Q14765
313	STAT4 (Phospho-Tyr693)	HM	Phospho	Q14765	6775	Q14765;Y693
199	STAT5A (Ab-694)	HMR	Unmodified	P42229	6776	P42229
200	STAT5A (Ab-780)	HMR	Unmodified	P42229	6776	P42229
110	STAT5A (Phospho-Ser725)	HR	Phospho	P42229	6776	P42229;Y725
315	STAT5A (Phospho-Ser780)	HMR	Phospho	P42229	6776	P42229;S780
314	STAT5A (Phospho-Tyr694)	HMR	Phospho	P42229	6776	P42229;Y694
434	STAT5B (Ab-731)	HMR	Unmodified	P51692	6777	P51692
1048	STAT5B (Phospho-Ser731)	HMR	Phospho	P51692	6777	P51692;S731
201	STAT6 (Ab-641)	HM	Unmodified	P42226	6778	P42226
202	STAT6 (Ab-645)	HM	Unmodified	P42226	6778	P42226
317	STAT6 (Phospho-Thr645)	HM	Phospho	P42226	6778	P42226;T645
316	STAT6 (Phospho-Tyr641)	HM	Phospho	P42226	6778	P42226;Y641
73	Stathmin 1 (Ab-15)	HMR	Unmodified	P16949	3925	P16949
63	Stathmin 1 (Ab-24)	HMR	Unmodified	P16949	3925	P16949
64	Stathmin 1 (Ab-37)	HMR	Unmodified	P16949	3925	P16949
321	Stathmin 1 (Phospho-Ser15)	HMR	Phospho	P16949	3925	P16949;S15
178	Stathmin 1 (Phospho-Ser24)	HMR	Phospho	P16949	3925	P16949;S24
179	Stathmin 1 (Phospho-Ser37)	HMR	Phospho	P16949	3925	P16949;S37
980	Survivin (Ab-117)	HM	Unmodified	O15392	332	O15392
1261	Survivin (Phospho-Thr117)	HM	Phospho	O15392	332	O15392;T117
604	SYK (Ab-348)	HMR	Unmodified	P43405	6850	P43405
605	SYK (Ab-525)	HMR	Unmodified	P43405	6850	P43405
393	SYK (Phospho-Tyr323)	HMR	Phospho	P43405	6850	P43405;Y323
1049	SYK (Phospho-Tyr348)	HMR	Phospho	P43405	6850	P43405;Y348
1220	SYK (Phospho-Tyr525)	HMR	Phospho	P43405	6850	P43405;Y525
1275	Synapsin (Ab-62)	HMR	Unmodified	P17600	6853	P17600
368	Synapsin (Ab-9)	HMR	Unmodified	P17600	6853	P17600
394	Synapsin (Phospho-Ser62)	HMR	Phospho	P17600	6853	P17600;S62
503	Synapsin (Phospho-Ser9)	HMR	Phospho	P17600	6853	P17600;S9
875	Synaptotagmin (Ab-202)	HMR	Unmodified	P21579	6857	P21579
874	Synaptotagmin (Ab-309)	HM	Unmodified	P21579	6857	P21579
1013	Synaptotagmin (Phospho-Ser309)	HM	Phospho	P21579	6857	P21579;S309
1014	Synaptotagmin (Phospho-Thr202)	HMR	Phospho	P21579	6857	P21579;T202
224	Synuclein alpha (Ab-125)	HMR	Unmodified	P37840	6622	P37840
538	Synuclein alpha (Ab-133)	HMR	Unmodified	P37840	6622	P37840
492	Synuclein alpha (Phospho-Tyr125)	HMR	Phospho	P37840	6622	P37840;Y125
673	Synuclein alpha (Phospho-Tyr133)	HM	Phospho	P37840	6622	P37840;Y133
674	Synuclein alpha (Phospho-Tyr136)	HMR	Phospho	P37840	6622	P37840;Y136
684	Tau (Ab-181)	H	Unmodified	P10636	4137	P10636
685	Tau (Ab-205)	HMR	Unmodified	P10636	4137	P10636
225	Tau (Ab-212)	HMR	Unmodified	P10636	4137	P10636
686	Tau (Ab-214)	HMR	Unmodified	P10636	4137	P10636
687	Tau (Ab-231)	HMR	Unmodified	P10636	4137	P10636
683	Tau (Ab-235)	HMR	Unmodified	P10636	4137	P10636
688	Tau (Ab-262)	HMR	Unmodified	P10636	4137	P10636
528	Tau (Ab-356)	HMR	Unmodified	P10636	4137	P10636
529	Tau (Ab-396)	HMR	Unmodified	P10636	4137	P10636
689	Tau (Ab-404)	HMR	Unmodified	P10636	4137	P10636
371	Tau (Ab-422)	HMR	Unmodified	P10636	4137	P10636
825	Tau (Phospho-Ser214)	HMR	Phospho	P10636	4137	P10636;S214
822	Tau (Phospho-Ser235)	HMR	Phospho	P10636	4137	P10636;S235
827	Tau (Phospho-Ser262)	HMR	Phospho	P10636	4137	P10636;S262
820	Tau (Phospho-Ser356)	HMR	Phospho	P10636	4137	P10636;S356
821	Tau (Phospho-Ser396)	HMR	Phospho	P10636	4137	P10636;S396
828	Tau (Phospho-Ser404)	HMR	Phospho	P10636	4137	P10636;S404
506	Tau (Phospho-Ser422)	HMR	Phospho	P10636	4137	P10636;S422
823	Tau (Phospho-Thr181)	H	Phospho	P10636	4137	P10636;T181
824	Tau (Phospho-Thr205)	HMR	Phospho	P10636	4137	P10636;T205
493	Tau (Phospho-Thr212)	HMR	Phospho	P10636	4137	P10636;T212
826	Tau (Phospho-Thr231)	HMR	Phospho	P10636	4137	P10636;T231
115	TFII-I (Phospho-Tyr248)	HMR	Phospho	P78347	2969	P78347;Y248
958	TGFBR1 (Ab-165)	HM	Unmodified	P36897	7046	P36897
959	TGFBR2 (Ab-250)	HM	Unmodified	P37173	7048	P37173
916	TIE2 (Phospho-Tyr1108)	HM	Phospho	Q02763	7010	Q02763;Y1108
813	TIF-IA (Ab-649)	H	Unmodified	Q9NYV6	54700	Q9NYV6
1099	TIF-IA (Phospho-Ser649)	H	Phospho	Q9NYV6	54700	Q9NYV6;S649
639	TLK1 (Ab-764)	HM	Unmodified	Q9Y4F6	9874	Q9Y4F6
981	TOP2A/DNA topoisomerase II (Ab-1106)	HM	Unmodified	P11388	7153	P11388
1262	TOP2A/DNA topoisomerase II (Phospho-Ser1106)	HM	Phospho	P11388	7153	P11388;S1106
1276	Trk A (Ab-496)	HMR	Unmodified	P04629	4914	P04629
406	Trk A (Phospho-Tyr680/681)	HMR	Phospho	P04629	4914	P04629;Y680
405	Trk A (Phospho-Tyr701)	HMR	Phospho	P04629	4914	P04629;Y701
1015	Trk A (Phospho-Tyr791)	H	Phospho	P04629	4914	P04629;Y791
876	Trk B (Ab-515)	HMR	Unmodified	Q16620	4915	Q16620
1016	Trk B (Phospho-Tyr515)	HMR	Phospho	Q16620	4915	Q16620;Y515
1043	Trk B (Phospho-Tyr705)	HMR	Phospho	Q16620	4915	Q16620;Y705
1278	Tuberin/TSC2 (Ab-1462)	HMR	Unmodified	P49815	7249	P49815
1277	Tuberin/TSC2 (Ab-939)	HMR	Unmodified	P49815	7249	P49815
461	Tuberin/TSC2 (Ab-981)	HMR	Unmodified	P49815	7249	P49815
395	Tuberin/TSC2 (Phospho-Ser939)	HMR	Phospho	P49815	7249	P49815;S939
396	Tuberin/TSC2 (Phospho-Thr1462)	HMR	Phospho	P49815	7249	P49815;T1462
858	TYK2 (Ab-1054)	HM	Unmodified	P29597	7297	P29597
1160	TYK2 (Phospho-Tyr1054)	HM	Phospho	P29597	7297	P29597;Y1054
877	Tyrosine Hydroxylase (Ab-19)	HMR	Unmodified	P07101	7054	P07101
878	Tyrosine Hydroxylase (Ab-31)	HMR	Unmodified	P07101	7054	P07101
879	Tyrosine Hydroxylase (Ab-40)	HMR	Unmodified	P07101	7054	P07101
1279	Tyrosine Hydroxylase (Ab-8)	MR	Unmodified	P07101	7054	P07101
1017	Tyrosine Hydroxylase (Phospho-Ser19)	HMR	Phospho	P07101	7054	P07101;S19
1018	Tyrosine Hydroxylase (Phospho-Ser31)	HMR	Phospho	P07101	7054	P07101;S31
1019	Tyrosine Hydroxylase (Phospho-Ser40)	HMR	Phospho	P07101	7054	P07101;S40
549	Tyrosine Hydroxylase (Phospho-Ser8)	MR	Phospho	P07101	7054	P07101;S8
1213	VASP (Ab-157)	HM	Unmodified	P50552	7408	P50552
1199	VASP (Ab-238)	HM	Unmodified	P50552	7408	P50552
169	VASP (Phospho-Ser157)	HM	Phospho	P50552	7408	P50552;S157
1168	VASP (Phospho-Ser238)	HM	Phospho	P50552	7408	P50552;S238
1280	VAV1 (Ab-160)	HM	Unmodified	P15498	7409	P15498
1041	VAV1 (Ab-174)	HMR	Unmodified	P15498	7409	P15498
1003	VAV1 (Phospho-Tyr174)	HMR	Phospho	P15498	7409	P15498;Y174
966	VAV2 (Ab-142)	HM	Unmodified	P52735	7410	P52735
397	VAV2 (Phospho-Tyr142)	HM	Phospho	P52735	7410	P52735;Y142
416	VE-Cadherin (Phospho-Tyr731)	HM	Phospho	P33151	1003	P33151;Y731
1281	VEGFR1 (Ab-1333)	HM	Unmodified	P17948	2321	P17948
550	VEGFR1 (Phospho-Tyr1333)	HM	Phospho	P17948	2321	P17948;Y1333
1154	VEGFR2 (Ab-1054)	HMR	Unmodified	P35968	3791	P35968
1282	VEGFR2 (Ab-1059)	HMR	Unmodified	P35968	3791	P35968
513	VEGFR2 (Ab-1175)	HMR	Unmodified	P35968	3791	P35968
514	VEGFR2 (Ab-1214)	HMR	Unmodified	P35968	3791	P35968
515	VEGFR2 (Ab-951)	HM	Unmodified	P35968	3791	P35968
265	VEGFR2 (Phospho-Tyr1054)	HMR	Phospho	P35968	3791	P35968;Y1054
551	VEGFR2 (Phospho-Tyr1059)	HMR	Phospho	P35968	3791	P35968;Y1059
652	VEGFR2 (Phospho-Tyr1175)	HMR	Phospho	P35968	3791	P35968;Y1175
653	VEGFR2 (Phospho-Tyr1214)	HM	Phospho	P35968	3791	P35968;Y1214
654	VEGFR2 (Phospho-Tyr951)	HM	Phospho	P35968	3791	P35968;Y951
1155	Vinculin (Ab-821)	HMR	Unmodified	P18206	7414	P18206
266	Vinculin (Phospho-Tyr821)	HMR	Phospho	P18206	7414	P18206;Y821
1283	WASP (Ab-290)	HM	Unmodified	P42768	7454	P42768
552	WASP (Phospho-Tyr290)	HM	Phospho	P42768	7454	P42768;Y290
632	WAVE1 (Ab-125)	HM	Unmodified	Q92558	8936	Q92558
917	WAVE1 (Phospho-Tyr125)	HM	Phospho	Q92558	8936	Q92558;Y125
809	WEE1 (Ab-53)	HMR	Unmodified	P30291	7465	P30291
799	WEE1 (Phospho-Ser53)	HMR	Phospho	P30291	7465	P30291;S53
1088	WEE1 (Phospho-Ser642)	HMR	Phospho	P30291	7465	P30291;S642
417	WWOX (Phospho-Tyr33)	HM	Phospho	Q96KM3	51741	Q96KM3;Y33
633	XIAP (Ab-87)	HMR	Unmodified	P98170	331	P98170
918	XIAP (Phospho-Ser87)	HMR	Phospho	P98170	331	P98170;S87
1284	Zap-70 (Ab-292)	HM	Unmodified	P43403	7535	P43403
1200	Zap-70 (Ab-319)	HM	Unmodified	P43403	7535	P43403
1201	Zap-70 (Ab-493)	HM	Unmodified	P43403	7535	P43403
553	Zap-70 (Phospho-Tyr292)	HM	Phospho	P43403	7535	P43403;Y292
554	Zap-70 (Phospho-Tyr315)	HM	Phospho	P43403	7535	P43403;Y315
1169	Zap-70 (Phospho-Tyr319)	HM	Phospho	P43403	7535	P43403;Y319
1170	Zap-70 (Phospho-Tyr493)	HM	Phospho	P43403	7535	P43403;Y493

## Sheet: SupplementaryTable3B
Supplementary Table 3B: Protein phosphorylation array data
Antibody Array Analysis Results			Assay Data
Dionysios C Watson	Phospho Explorer Antibody Array
Cleveland Clinic Foundation	2022-07-05
			Median Signal	1120.75	456
Antibody List	Fold Change between Samples		Antibody List	Average Signal of Duplicate Spots			CV of Duplicate Spots			Data Normalized to Median Value
	mCherry-pos/mCherry-neg			mCherry-neg	mCherry-pos		mCherry-neg	mCherry-pos		mCherry-neg	mCherry-pos
14-3-3 beta/zeta (Ab-186/184)	0.92538		14-3-3 beta/zeta (Ab-186/184)	1656	623.5		0.424661	0.359844		1.47758	1.36732
14-3-3 beta/zeta (Phospho-Ser186/184)	0.973839		14-3-3 beta/zeta (Phospho-Ser186/184)	901	357		0.0289151	0.0638677		0.803926	0.782895
14-3-3 theta/tau (Ab-232)	1.08396		14-3-3 theta/tau (Ab-232)	1806	796.5		0.1633	0.0672634		1.61142	1.74671
14-3-3 theta/tau (Phospho-Ser232)	1.04225		14-3-3 theta/tau (Phospho-Ser232)	8342	3537.5		0.161013	0.0393046		7.44323	7.75768
14-3-3 zeta (Ab-58)	1.22167		14-3-3 zeta (Ab-58)	935.5	465		0.120011	0.0666285		0.834709	1.01974
14-3-3 zeta (Phospho-Ser58)	1.05313		14-3-3 zeta (Phospho-Ser58)	856.5	367		0.100075	0.0653432		0.76422	0.804825
14-3-3 zeta/delta (Ab-232)	1.48142		14-3-3 zeta/delta (Ab-232)	16249	9794		0.324968	0.0175009		14.4983	21.4781
14-3-3 zeta/delta (Phospho-Thr232)	0.981912		14-3-3 zeta/delta (Phospho-Thr232)	1022.5	408.5		0.031856	0.192808		0.912335	0.895833
4E-BP1 (Ab-36)	0.783366		4E-BP1 (Ab-36)	1164	371		0.159189	0.00628539		1.03859	0.813596
4E-BP1 (Ab-45)	0.833501		4E-BP1 (Ab-45)	1294.5	439		0.115731	0.0203884		1.15503	0.962719
4E-BP1 (Ab-65)	1.17637		4E-BP1 (Ab-65)	21664	10369		0.545123	0.201416		19.3299	22.739
4E-BP1 (Ab-70)	1.00743		4E-BP1 (Ab-70)	1021	418.5		0.0163493	0.0741857		0.910997	0.917763
4E-BP1 (Phospho-Ser65)	1.06278		4E-BP1 (Phospho-Ser65)	780.5	337.5		0.250397	0.0573667		0.696409	0.740132
4E-BP1 (Phospho-Thr36)	1.349		4E-BP1 (Phospho-Thr36)	1412	775		0.790814	0.121561		1.25987	1.69956
4E-BP1 (Phospho-Thr45)	1.66263		4E-BP1 (Phospho-Thr45)	12507.5	8461		0.0447751	0.108083		11.1599	18.5548
4E-BP1 (Phospho-Thr70)	0.949884		4E-BP1 (Phospho-Thr70)	784	303		0.194489	0.019332		0.699532	0.664474
6-phosphofructo-2-kinase/fructose-2,6-biphosphatase 2 (PFKFB2) (Ab-483)	0.979183		6-phosphofructo-2-kinase/fructose-2,6-biphosphatase 2 (PFKFB2) (Ab-483)	1375.5	548		0.0844027	0.00741535		1.2273	1.20175
6-phosphofructo-2-kinase/fructose-2,6-biphosphatase 2 (PFKFB2) (Phospho-Ser483)	0.928313		6-phosphofructo-2-kinase/fructose-2,6-biphosphatase 2 (PFKFB2) (Phospho-Ser483)	1040.5	393		0.0414118	0.0130342		0.928396	0.861842
Abl1 (Ab-204)	0.904605		Abl1 (Ab-204)	31659.5	11652.5		0.692802	0.064222		28.2485	25.5537
Abl1 (Ab-754/735)	0.95197		Abl1 (Ab-754/735)	765.5	296.5		0.423084	0.15928		0.683025	0.650219
Abl1 (Phospho-Thr754/735)	1.08635		Abl1 (Phospho-Thr754/735)	1138	503		0.278965	0.0114269		1.01539	1.10307
Abl1 (Phospho-Tyr204)	0.959676		Abl1 (Phospho-Tyr204)	776	303		0.0275139	0.00927788		0.692393	0.664474
Abl1 (Phospho-Tyr412)	1.09365		Abl1 (Phospho-Tyr412)	736	327.5		0.0772868	0.0183664		0.656703	0.718202
ACC1 (Ab-79)	1.00101		ACC1 (Ab-79)	1030	419.5		0.026377	0.0959785		0.919027	0.919956
ACC1 (Ab-80)	1.30572		ACC1 (Ab-80)	2087.5	1109		0.232643	0.17588		1.86259	2.43202
ACC1 (Phospho-Ser79)	1.04638		ACC1 (Phospho-Ser79)	757.5	322.5		0.0225672	0.104626		0.675887	0.707237
ACC1 (Phospho-Ser80)	0.914176		ACC1 (Phospho-Ser80)	738	274.5		0.191758	0.17142		0.658488	0.601974
ACK1 (Phospho-Tyr284)	0.877203		ACK1 (Phospho-Tyr284)	912	325.5		0.150955	0.0880646		0.813741	0.713816
Actin Pan (a/b/g) (Ab-55/53)	1.40155		Actin Pan (a/b/g) (Ab-55/53)	1758	1002.5		0.203194	0.281126		1.56859	2.19846
Actin Pan (a/b/g) (Phospho-Tyr55/53)	0.99176		Actin Pan (a/b/g) (Phospho-Tyr55/53)	995	401.5		0.0300897	0.129602		0.887798	0.880482
ADD1 (Ab-726)	1.32932		ADD1 (Ab-726)	1217.5	658.5		0.12667	0.0894399		1.08633	1.44408
ADD1 (Phospho-Ser726)	0.980619		ADD1 (Phospho-Ser726)	985	393		0.0444357	0.141238		0.878876	0.861842
AFX/FOXO4 (Ab-197)	1.33291		AFX/FOXO4 (Ab-197)	1754.5	951.5		0.488188	0.0664337		1.56547	2.08662
AFX/FOXO4 (Phospho-Ser197)	0.904159		AFX/FOXO4 (Phospho-Ser197)	772	284		0.172718	0.205867		0.688824	0.622807
AKT1 (Ab-124)	1.12652		AKT1 (Ab-124)	1290.5	591.5		0.120948	0.0590374		1.15146	1.29715
AKT1 (Ab-246)	0.954618		AKT1 (Ab-246)	1035	402		0.0942809	0.0322121		0.923489	0.881579
AKT1 (Ab-308)	1.22861		AKT1 (Ab-308)	2146.5	1073		0.0395183	0.210263		1.91524	2.35307
AKT1 (Ab-326)	1.02896		AKT1 (Ab-326)	1426	597		0.0814971	0.0114511		1.27236	1.30921
AKT1 (Ab-450)	0.934399		AKT1 (Ab-450)	893	339.5		0.137709	0.412001		0.796788	0.744518
AKT1 (Ab-473)	0.96057		AKT1 (Ab-473)	1003	392		0.111161	0.24554		0.894936	0.859649
AKT1 (Ab-474)	0.921036		AKT1 (Ab-474)	970	363.5		0.272875	0.0403402		0.865492	0.797149
AKT1 (Ab-72)	0.963358		AKT1 (Ab-72)	1157	453.5		0.125982	0.084163		1.03234	0.994518
AKT1 (Phospho-Ser124)	0.942601		AKT1 (Phospho-Ser124)	910	349		0.0744323	0.0206287		0.811956	0.765351
AKT1 (Phospho-Ser246)	1.26315		AKT1 (Phospho-Ser246)	986.5	507		0.363855	0.30193		0.880214	1.11184
AKT1 (Phospho-Ser473)	1.146		AKT1 (Phospho-Ser473)	1438	670.5		0.218317	0.0454191		1.28307	1.47039
AKT1 (Phospho-Thr308)	1.16056		AKT1 (Phospho-Thr308)	1133	535		0.113978	0.167597		1.01093	1.17325
AKT1 (Phospho-Thr450)	1.05953		AKT1 (Phospho-Thr450)	736.5	317.5		0.149167	0.129983		0.657149	0.696272
AKT1 (Phospho-Thr72)	0.901504		AKT1 (Phospho-Thr72)	906.5	332.5		0.0541614	0.0531993		0.808833	0.729167
AKT1 (Phospho-Tyr326)	0.974533		AKT1 (Phospho-Tyr326)	802	318		0.0749862	0.0977004		0.715592	0.697368
AKT1 (Phospho-Tyr474)	1.19796		AKT1 (Phospho-Tyr474)	814.5	397		0.408551	0.552371		0.726745	0.870614
AKT1/2/3 (Ab-315)	1.08608		AKT1/2/3 (Ab-315)	1024	452.5		0.0379359	0.42317		0.913674	0.992325
AKT1S1 (Ab-246)	1.44352		AKT1S1 (Ab-246)	11274	6621.5		0.177473	0.32023		10.0593	14.5208
AKT1S1 (Phospho-Thr246)	1.4735		AKT1S1 (Phospho-Thr246)	1472	882.5		0.415631	0.0682204		1.31341	1.93531
AKT2 (Ab-474)	1.04726		AKT2 (Ab-474)	1272	542		0.0554315	0.074135		1.13495	1.1886
AKT2 (Phospho-Ser474)	1.32005		AKT2 (Phospho-Ser474)	1570.5	843.5		0.0405994	0.0902853		1.40129	1.84978
ALK (Ab-1507)	0.904891		ALK (Ab-1507)	1062	391		0.031311	0.191061		0.94758	0.857456
ALK (Ab-1604)	1.13648		ALK (Ab-1604)	937.5	433.5		0.112872	0.0787523		0.836493	0.950658
ALK (Phospho-Tyr1507)	1.32877		ALK (Phospho-Tyr1507)	1132	612		0.134328	0.100607		1.01004	1.34211
ALK (Phospho-Tyr1604)	0.912572		ALK (Phospho-Tyr1604)	1097.5	407.5		0.0864294	0.00810438		0.979255	0.89364
AMPK beta1 (Ab-182)	1.21625		AMPK beta1 (Ab-182)	1555	769.5		0.535318	0.251122		1.38746	1.6875
AMPK beta1 (Phospho-Ser182)	0.934605		AMPK beta1 (Phospho-Ser182)	760	289		0.0478657	0.172337		0.678117	0.633772
AMPK1/AMPK2 (Ab-183/172)	0.87355		AMPK1/AMPK2 (Ab-183/172)	996	354		0.138404	0.25431		0.888691	0.776316
AMPK1/AMPK2 (Ab-485/491)	0.900772		AMPK1/AMPK2 (Ab-485/491)	985	361		0.241558	0.0125353		0.878876	0.791667
AMPK1/AMPK2 (Phospho-Ser485/491)	0.973226		AMPK1/AMPK2 (Phospho-Ser485/491)	870	344.5		0	0.105858		0.776266	0.755482
AMPK1/AMPK2 (Phospho-Thr183/172)	1.9125		AMPK1/AMPK2 (Phospho-Thr183/172)	1075	836.5		0.118953	0.268751		0.959179	1.83443
Amyloid beta A4 (Ab-743/668)	1.20551		Amyloid beta A4 (Ab-743/668)	1182.5	580		0.0343571	0.107065		1.0551	1.27193
Amyloid beta A4 (Phospho-Thr743/668)	1.2106		Amyloid beta A4 (Phospho-Thr743/668)	1242.5	612		0.185017	0.0198069		1.10863	1.34211
Androgen Receptor (Ab-213)	1.12667		Androgen Receptor (Ab-213)	1376.5	631		0.0799533	0.105818		1.2282	1.38377
Androgen Receptor (Ab-650)	1.17243		Androgen Receptor (Ab-650)	1937	924		0.0460493	0.166285		1.72831	2.02632
Androgen Receptor (Phospho-Ser213)	0.868792		Androgen Receptor (Phospho-Ser213)	918	324.5		0.0194137	0.135319		0.819094	0.711623
Androgen Receptor (Phospho-Ser650)	1.03472		Androgen Receptor (Phospho-Ser650)	943	397		0.0292596	0.0129744		0.841401	0.870614
A-RAF (Ab-301/302)	0.994508		A-RAF (Ab-301/302)	1510	611		0.136419	0.0299889		1.34731	1.33991
A-RAF (Phospho-Tyr301/302)	1.47926		A-RAF (Phospho-Tyr301/302)	1391.5	837.5		0.25999	0.291423		1.24158	1.83662
Arrestin-1 (Ab-412)	1.196		Arrestin-1 (Ab-412)	1457	709		0.0225231	0.0984899		1.30002	1.55482
Arrestin-1 (Phospho-Ser412)	0.880723		Arrestin-1 (Phospho-Ser412)	1253	449		0.0225962	0.0131119		1.118	0.984649
ASK1 (Ab-83)	0.899799		ASK1 (Ab-83)	1180	432		0.110878	0.0564864		1.05287	0.947368
ASK1 (Ab-966)	1.09268		ASK1 (Ab-966)	3703.5	1646.5		0.0347774	0.22147		3.30448	3.61075
ASK1 (Phospho-Ser83)	1.48617		ASK1 (Phospho-Ser83)	3955	2391.5		0.194667	0.0600427		3.52889	5.24452
ASK1 (Phospho-Ser966)	0.949384		ASK1 (Phospho-Ser966)	1042	402.5		0.0227691	0.211342		0.929735	0.882675
ATF1 (Ab-63)	0.900732		ATF1 (Ab-63)	2876	1054		0.132605	0.211665		2.56614	2.3114
ATF1 (Phospho-Ser63)	0.903367		ATF1 (Phospho-Ser63)	940	345.5		0.0312287	0.137123		0.838724	0.757675
ATF2 (Ab-112/94)	0.79393		ATF2 (Ab-112/94)	1374.5	444		0.0465051	0.131232		1.22641	0.973684
ATF2 (Ab-62/44)	1.38911		ATF2 (Ab-62/44)	11858	6702		0.112147	0.0215644		10.5804	14.6974
ATF2 (Ab-69/51)	0.896838		ATF2 (Ab-69/51)	1478.5	539.5		0.113186	0.155306		1.31921	1.18311
ATF2 (Ab-71/53)	0.738909		ATF2 (Ab-71/53)	1483.5	446		0.189173	0.181586		1.32367	0.97807
ATF2 (Ab-73/55)	0.738752		ATF2 (Ab-73/55)	1562	469.5		0.11645	0.0149687		1.39371	1.02961
ATF2 (Phospho-Ser112/94)	1.07846		ATF2 (Phospho-Ser112/94)	943.5	414		0.442885	0.231248		0.841847	0.907895
ATF2 (Phospho-Ser62/44)	1.27379		ATF2 (Phospho-Ser62/44)	958	496.5		0.0799636	0.0141421		0.854785	1.08882
ATF2 (Phospho-Thr69/51)	0.464857		ATF2 (Phospho-Thr69/51)	1795	339.5		0.164832	0.17705		1.60161	0.744518
ATF2 (Phospho-Thr71/53)	1.01172		ATF2 (Phospho-Thr71/53)	1624	668.5		0.0909859	0.182336		1.44903	1.46601
ATF2 (Phospho-Thr73/55)	1.23874		ATF2 (Phospho-Thr73/55)	1872	943.5		0.0872187	0.135279		1.67031	2.06908
ATF4 (Ab-245)	0.932792		ATF4 (Ab-245)	1201.5	456		0.0317405	0.0819318		1.07205	1
ATF4 (Phospho-Ser245)	1.1271		ATF4 (Phospho-Ser245)	1002	459.5		0.0278169	0.203079		0.894044	1.00768
ATM (Ab-1981)	0.875265		ATM (Ab-1981)	1221.5	435		0.0343309	0		1.0899	0.953947
ATP1A1/Na+K+ ATPase1 (Ab-23)	1.13484		ATP1A1/Na+K+ ATPase1 (Ab-23)	1189	549		0	0.0260925		1.0609	1.20395
ATP1A1/Na+K+ ATPase1 (Phospho-Ser23)	1.05524		ATP1A1/Na+K+ ATPase1 (Phospho-Ser23)	1383.5	594		0.105968	0.212102		1.23444	1.30263
ATPase (Ab-16)	1.0364		ATPase (Ab-16)	881	371.5		0.0581546	0.22287		0.786081	0.814693
ATPase (Phospho-Ser16)	1.03823		ATPase (Phospho-Ser16)	825	348.5		0.0317292	0.252301		0.736114	0.764254
ATP-Citrate Lyase (Ab-454)	1.00932		ATP-Citrate Lyase (Ab-454)	1491.5	612.5		0.0262484	0.0626312		1.33081	1.3432
ATP-Citrate Lyase (Phospho-Ser454)	1.19812		ATP-Citrate Lyase (Phospho-Ser454)	858.5	418.5		0.00968639	0.0415945		0.766005	0.917763
ATRIP (Ab-68/72)	1.3923		ATRIP (Ab-68/72)	18049	10224.5		0.0323342	0.110517		16.1044	22.4221
ATRIP (Phospho-Ser68/72)	0.983114		ATRIP (Phospho-Ser68/72)	825	330		0.155598	0.00595709		0.736114	0.723684
AurA (Ab-288)	0.937267		AurA (Ab-288)	1329.5	507		0.096459	0.086039		1.18626	1.11184
AurA (Ab-342)	0.951029		AurA (Ab-342)	1172	453.5		0.0363073	0.0605104		1.04573	0.994518
AurA (Phospho-Ser342)	0.904903		AurA (Phospho-Ser342)	1301	479		0.167212	0.290465		1.16083	1.05044
AurA (Phospho-Thr288)	1.08432		AurA (Phospho-Thr288)	901	397.5		0.0791168	0.121508		0.803926	0.871711
AurB (Ab-12)	0.855655		AurB (Ab-12)	968	337		0.0945812	0.0999949		0.863707	0.739035
AurB (Ab-232)	0.905133		AurB (Ab-232)	882.5	325		0.107513	0.0289643		0.787419	0.712719
AurB (Phospho-Thr232)	0.889032		AurB (Phospho-Thr232)	1139	412		0.0232719	0.220792		1.01628	0.903509
AurB (Phospho-Tyr12)	0.986308		AurB (Phospho-Tyr12)	1000.5	401.5		0.0261519	0.181309		0.892706	0.880482
AurB/C (Ab-202/175)	0.969761		AurB/C (Ab-202/175)	1086	428.5		0.0534466	0.0866951		0.968994	0.939693
AXL (Phospho-Tyr691)	0.88408		AXL (Phospho-Tyr691)	1156.5	416		0.178444	0.091555		1.0319	0.912281
BAD (Ab-112)	1.00038		BAD (Ab-112)	1495	608.5		0.087038	0.0542081		1.33393	1.33443
BAD (Ab-134)	1.05184		BAD (Ab-134)	1294.5	554		0.15646	0.0801063		1.15503	1.21491
BAD (Ab-136)	0.997667		BAD (Ab-136)	1283.5	521		0.101471	0.0738653		1.14522	1.14254
BAD (Ab-155)	1.00322		BAD (Ab-155)	1222.5	499		0.0960951	0.0509183		1.09079	1.0943
BAD (Ab-91/128)	0.921669		BAD (Ab-91/128)	900	337.5		0.0631476	0.0613905		0.803034	0.740132
BAD (Phospho-Ser112)	1.23741		BAD (Phospho-Ser112)	1659.5	835.5		0.0729327	0.148926		1.4807	1.83224
BAD (Phospho-Ser134)	0.973918		BAD (Phospho-Ser134)	1176	466		0.116098	0.0198951		1.0493	1.02193
BAD (Phospho-Ser136)	0.991042		BAD (Phospho-Ser136)	992	400		0.11741	0.115708		0.885122	0.877193
BAD (Phospho-Ser155)	0.979171		BAD (Phospho-Ser155)	748	298		0.132671	0		0.66741	0.653509
BAD (Phospho-Ser91/128)	0.948862		BAD (Phospho-Ser91/128)	796.5	307.5		0.0443573	0.106733		0.710685	0.674342
BAX (Ab-167)	0.91211		BAX (Ab-167)	1526.5	566.5		0.112517	0.0723753		1.36203	1.24232
BAX (Phospho-Thr167)	1.06606		BAX (Phospho-Thr167)	1407.5	610.5		0.302058	0.0248419		1.25586	1.33882
BCL-2 (Ab-56)	0.88614		BCL-2 (Ab-56)	1176	424		0.0890327	0.0222551		1.0493	0.929825
BCL-2 (Ab-69)	0.851915		BCL-2 (Ab-69)	1116.5	387		0.0341597	0.0166099		0.996208	0.848684
BCL-2 (Ab-70)	0.873239		BCL-2 (Ab-70)	1237	439.5		0.152525	0.112312		1.10373	0.963816
BCL-2 (Phospho-Ser70)	1.78576		BCL-2 (Phospho-Ser70)	907	659		0.106977	0.728716		0.80928	1.44518
BCL-2 (Phospho-Ser87)	0.967331		BCL-2 (Phospho-Ser87)	965.5	380		0.112198	0.00193463		0.861477	0.833333
BCL-2 (Phospho-Thr56)	1.07985		BCL-2 (Phospho-Thr56)	874	384		0.136859	0.0841382		0.779835	0.842105
BCL-2 (Phospho-Thr69)	1.18659		BCL-2 (Phospho-Thr69)	1133	547		0.167439	0.0698587		1.01093	1.19956
BCL-6 (Ab-333)	1.02754		BCL-6 (Ab-333)	857.5	358.5		0.339605	0.0509868		0.765113	0.786184
BCL-XL (Ab-47)	1.58566		BCL-XL (Ab-47)	5850.5	3774.5		0.0621156	0.0369951		5.22017	8.27741
BCL-XL (Phospho-Ser62)	2.02913		BCL-XL (Phospho-Ser62)	2067	1706.5		0.0385169	0.226499		1.8443	3.74232
BCL-XL (Phospho-Thr47)	0.866575		BCL-XL (Phospho-Thr47)	987	348		0.0243185	0.0429997		0.88066	0.763158
BCR (Ab-177)	1.23304		BCR (Ab-177)	1481	743		0.0141186	0.00336718		1.32144	1.62939
BCR (Ab-360)	0.942194		BCR (Ab-360)	943	361.5		0.0425833	0.172746		0.841401	0.792763
BCR (Phospho-Tyr177)	0.867931		BCR (Phospho-Tyr177)	909	321		0.129075	0.0521209		0.811064	0.703947
BCR (Phospho-Tyr360)	0.864427		BCR (Phospho-Tyr360)	1696	596.5		0.0283845	0.0830235		1.51327	1.30811
Beta actin	1.57272		Beta actin	29480	18864		0.0859013	0.0466638		26.3038	41.3684
BID (Ab-78)	1.19929		BID (Ab-78)	1224.5	597.5		0.198052	0.131911		1.09257	1.31031
BID (Phospho-Ser78)	0.955873		BID (Phospho-Ser78)	1010.5	393		0.129463	0.0244747		0.901628	0.861842
BIM (Ab-69/65)	1.341		BIM (Ab-69/65)	1419.5	774.5		0.162237	0.0500238		1.26656	1.69846
BIM (Phospho-Ser69/65)	1.21511		BIM (Phospho-Ser69/65)	1070	529		0.165405	0.225501		0.954718	1.16009
BLNK (Ab-96)	1.34098		BLNK (Ab-96)	1200.5	655		0.179895	0.311246		1.07116	1.4364
BLNK (Phospho-Tyr84)	0.988539		BLNK (Phospho-Tyr84)	815.5	328		0.165265	0.101958		0.727638	0.719298
BLNK (Phospho-Tyr96)	1.00466		BLNK (Phospho-Tyr96)	1255	513		0.0956053	0.0311101		1.11979	1.125
B-RAF (Ab-446)	0.963537		B-RAF (Ab-446)	1042	408.5		0.175851	0.300569		0.929735	0.895833
B-RAF (Ab-598)	1.11963		B-RAF (Ab-598)	13823	6297		0.136547	0.0787043		12.3337	13.8092
B-RAF (Ab-601)	0.672583		B-RAF (Ab-601)	1226	335.5		0.131427	0.0636895		1.09391	0.735746
B-RAF (Phospho-Ser446)	0.884088		B-RAF (Phospho-Ser446)	1238.5	445.5		0.104904	0.165426		1.10506	0.976974
B-RAF (Phospho-Ser601)	0.976508		B-RAF (Phospho-Ser601)	1190.5	473		0.0378004	0.00467766		1.06224	1.03728
B-RAF (Phospho-Thr598)	0.907598		B-RAF (Phospho-Thr598)	1048	387		0.00623002	0.0539076		0.935088	0.848684
BRCA1 (Ab-1457)	0.851193		BRCA1 (Ab-1457)	1347	466.5		0.300436	0.256135		1.20187	1.02303
BRCA1 (Ab-1524)	1.16131		BRCA1 (Ab-1524)	2164	1022.5		0.0999744	0.368804		1.93085	2.24232
BRCA1 (Phospho-Ser1423)	1.62969		BRCA1 (Phospho-Ser1423)	3754.5	2489.5		0.108534	0.26478		3.34999	5.45943
BRCA1 (Phospho-Ser1457)	0.959281		BRCA1 (Phospho-Ser1457)	825	322		0.0537676	0.0309118		0.736114	0.70614
BRCA1 (Phospho-Ser1524)	1.02932		BRCA1 (Phospho-Ser1524)	782	327.5		0.0248567	0.128338		0.697747	0.718202
Breast tumor kinase (Phospho-Tyr447)	0.922017		Breast tumor kinase (Phospho-Tyr447)	885	332		0.201137	0.12312		0.78965	0.72807
BTK (Ab-223)	2.04354		BTK (Ab-223)	887	737.5		0.151047	0.0591496		0.791434	1.61732
BTK (Phospho-Tyr223)	1.0519		BTK (Phospho-Tyr223)	18833.5	8060.5		0.0209953	0.200993		16.8044	17.6765
BTK (Phospho-Tyr551)	1.11707		BTK (Phospho-Tyr551)	1099	499.5		0.0853632	0.0147314		0.980593	1.09539
c-Abl (Ab-412)	1.13055		c-Abl (Ab-412)	1512	695.5		0.152433	0.269471		1.3491	1.52522
c-Abl (Phospho-Tyr245)	1.22039		c-Abl (Phospho-Tyr245)	1373.5	682		0.0701515	0.0823753		1.22552	1.49561
c-Abl (Phospho-Tyr412)	0.840319		c-Abl (Phospho-Tyr412)	1031	352.5		0.125804	0.091106		0.91992	0.773026
Calmodulin (Ab-79/81)	2.28878		Calmodulin (Ab-79/81)	1192.5	1110.5		0.912557	0.931299		1.06402	2.43531
Calmodulin (Phospho-Thr79/Ser81)	0.95414		Calmodulin (Phospho-Thr79/Ser81)	738	286.5		0.0272713	0.148485		0.658488	0.628289
Calsenilin/KCNIP3 (Ab-63)	1.37616		Calsenilin/KCNIP3 (Ab-63)	17085.5	9566.5		0.104409	0.00428772		15.2447	20.9792
Calsenilin/KCNIP3 (Phospho-Ser63)	1.3801		Calsenilin/KCNIP3 (Phospho-Ser63)	3417.5	1919		0.113263	0.339328		3.0493	4.20833
CaMK1-alpha (Ab-177)	0.957728		CaMK1-alpha (Ab-177)	958.5	373.5		0.0625758	0.0881983		0.855231	0.819079
CaMK1-alpha (Phospho-Thr177)	0.988885		CaMK1-alpha (Phospho-Thr177)	937	377		0.340519	0.097945		0.836047	0.826754
CaMK2 alpha/beta/delta (Phospho-Thr305)	0.991738		CaMK2 alpha/beta/delta (Phospho-Thr305)	969	391		0.0138739	0.121662		0.8646	0.857456
CaMK2A (Ab-286)	1.45484		CaMK2A (Ab-286)	4661	2759		0.026975	0.163654		4.15882	6.05044
CaMK2A (Phospho-Thr286)	1.21587		CaMK2A (Phospho-Thr286)	944	467		0.252538	0.0751771		0.842293	1.02412
CaMK2-beta/gamma/delta (Ab-287)	1.56215		CaMK2-beta/gamma/delta (Ab-287)	7386	4694.5		0.0495952	0.181885		6.59023	10.295
CaMK2-beta/gamma/delta (Phospho-Thr287)	1.6842		CaMK2-beta/gamma/delta (Phospho-Thr287)	1139	780.5		0.380304	0.102602		1.01628	1.71162
CaMK4 (Ab-196/200)	0.91048		CaMK4 (Ab-196/200)	961	356		0.0609872	0.0880133		0.857462	0.780702
CaMK4 (Phospho-Thr196/200)	1.02245		CaMK4 (Phospho-Thr196/200)	818.5	340.5		0.165493	0.135314		0.730315	0.746711
Caspase 1 (Ab-376)	1.20693		Caspase 1 (Ab-376)	1511	742		0.01404	0.0104327		1.3482	1.62719
Caspase 1 (Phospho-Ser376)	1.272		Caspase 1 (Phospho-Ser376)	1340	693.5		0.309513	0.0190558		1.19563	1.52083
Caspase 2 (Ab-157)	0.898879		Caspase 2 (Ab-157)	869.5	318		0.00971968	0.0408058		0.77582	0.697368
Caspase 2 (Phospho-Ser157)	0.915761		Caspase 2 (Phospho-Ser157)	1248	465		0.0128956	0.0458829		1.11354	1.01974
Caspase 3 (Ab-150)	0.922679		Caspase 3 (Ab-150)	760.5	285.5		0.0204958	0.149549		0.678563	0.626096
Caspase 3 (Phospho-Ser150)	0.951071		Caspase 3 (Phospho-Ser150)	721	279		0.130701	0.178288		0.643319	0.611842
Caspase 6 (Ab-257)	1.26211		Caspase 6 (Ab-257)	980.5	503.5		0.0783257	0.0987129		0.874861	1.10417
Caspase 6 (Phospho-Ser257)	0.978627		Caspase 6 (Phospho-Ser257)	712	283.5		0.130701	0.258828		0.635289	0.621711
Caspase 8 (Ab-347)	0.938512		Caspase 8 (Ab-347)	1322.5	505		0.239884	0.275216		1.18001	1.10746
Caspase 8 (Phospho-Ser347)	0.972873		Caspase 8 (Phospho-Ser347)	840	332.5		0.182311	0.191181		0.749498	0.729167
Caspase 9 (Ab-125)	1.05085		Caspase 9 (Ab-125)	918	392.5		0.0234771	0.262357		0.819094	0.860746
Caspase 9 (Ab-144)	0.836895		Caspase 9 (Ab-144)	906	308.5		0.157755	0.0792389		0.808387	0.676535
Caspase 9 (Ab-153)	0.565028		Caspase 9 (Ab-153)	4258.5	979		0.770512	0.93631		3.79969	2.14693
Caspase 9 (Ab-196)	1.90347		Caspase 9 (Ab-196)	12665.5	9809		0.274486	0.125448		11.3009	21.511
Caspase 9 (Phospho-Ser144)	0.956753		Caspase 9 (Phospho-Ser144)	792.5	308.5		0.0620269	0.286367		0.707116	0.676535
Caspase 9 (Phospho-Ser196)	1.52637		Caspase 9 (Phospho-Ser196)	5139	3191.5		0.0432794	0.00496157		4.58532	6.9989
Caspase 9 (Phospho-Thr125)	0.924595		Caspase 9 (Phospho-Thr125)	735	276.5		0.129892	0.18533		0.655811	0.60636
Caspase 9 (Phospho-Tyr153)	0.924762		Caspase 9 (Phospho-Tyr153)	1440.5	542		0.0108286	0.140731		1.2853	1.1886
Catalase (Ab-385)	1.42335		Catalase (Ab-385)	1690.5	979		0.229993	0.217605		1.50836	2.14693
Catalase (Phospho-Tyr385)	1.24064		Catalase (Phospho-Tyr385)	1255	633.5		0.384324	0.34195		1.11979	1.38925
Catenin beta (Ab-33)	0.877021		Catenin beta (Ab-33)	1156	412.5		0.00444721	0.117608		1.03145	0.904605
Catenin beta (Ab-37)	1.39125		Catenin beta (Ab-37)	2581	1461		0.295773	0.0367762		2.30292	3.20395
Catenin beta (Ab-41/45)	1.17013		Catenin beta (Ab-41/45)	1213	577.5		0.0855824	0.180786		1.08231	1.26645
Catenin beta (Ab-489)	0.867236		Catenin beta (Ab-489)	999	352.5		0.15876	0.162514		0.891367	0.773026
Catenin beta (Ab-654)	0.997408		Catenin beta (Ab-654)	1152	467.5		0.391615	0.376566		1.02788	1.02522
Catenin beta (Phospho-Ser33)	1.02917		Catenin beta (Phospho-Ser33)	1489	623.5		0.1831	0.140021		1.32857	1.36732
Catenin beta (Phospho-Ser37)	0.891135		Catenin beta (Phospho-Ser37)	900.5	326.5		0.150754	0.0316186		0.80348	0.716009
Catenin beta (Phospho-Thr41/Ser45)	1.01304		Catenin beta (Phospho-Thr41/Ser45)	788.5	325		0.0724187	0.0959018		0.703547	0.712719
Catenin beta (Phospho-Tyr489)	0.766406		Catenin beta (Phospho-Tyr489)	1162.5	362.5		0.168748	0.0154624		1.03725	0.794956
Catenin beta (Phospho-Tyr654)	1.02408		Catenin beta (Phospho-Tyr654)	858	357.5		0.174578	0.065528		0.765559	0.783991
Catenin delta-1 (Ab-228)	0.893056		Catenin delta-1 (Ab-228)	1143.5	415.5		0.0534466	0.0371165		1.0203	0.911184
Catenin delta-1 (Phospho-Tyr228)	0.953801		Catenin delta-1 (Phospho-Tyr228)	2180	846		0.0872143	0.109213		1.94513	1.85526
Caveolin-1 (Ab-14)	1.15562		Caveolin-1 (Ab-14)	956	449.5		0.126984	0.21744		0.853	0.985746
Caveolin-1 (Phospho-Tyr14)	1.15766		Caveolin-1 (Phospho-Tyr14)	750.5	353.5		0.0477596	0.259455		0.669641	0.775219
CBL (Phospho-Tyr700)	1.4754		CBL (Phospho-Tyr700)	1341	805		0.43849	0.77638		1.19652	1.76535
CBL (Phospho-Tyr774)	1.21003		CBL (Phospho-Tyr774)	814.5	401		0.0472154	0.255838		0.726745	0.879386
CD19 (Ab-531)	1.0223		CD19 (Ab-531)	690	287		0.0294336	0.116636		0.615659	0.629386
CD19 (Phospho-Tyr531)	1.06204		CD19 (Phospho-Tyr531)	806.5	348.5		0.046174	0.142871		0.719607	0.764254
CD22/BL-CAM (Phospho-Tyr807)	0.772136		CD22/BL-CAM (Phospho-Tyr807)	1356	426		0.0789373	0.215746		1.2099	0.934211
CD227/mucin 1 (Ab-1243)	0.855439		CD227/mucin 1 (Ab-1243)	1438	500.5		0.0155195	0.159414		1.28307	1.09759
CD227/mucin 1 (Phospho-Tyr1243)	1.18691		CD227/mucin 1 (Phospho-Tyr1243)	1829.5	883.5		0.188399	0.514603		1.63239	1.9375
CD28 (Phospho-Tyr218)	0.837313		CD28 (Phospho-Tyr218)	1180	402		0.23377	0.336901		1.05287	0.881579
CD32 (FcgammaRIIb) (Ab-292)	1.03949		CD32 (FcgammaRIIb) (Ab-292)	2092.5	885		0.319419	0.0569557		1.86705	1.94079
CD3Z (Ab-142)	1.02844		CD3Z (Ab-142)	1079	451.5		0.0532046	0.0760009		0.962748	0.990132
CD3Z (Phospho-Tyr142)	0.99746		CD3Z (Phospho-Tyr142)	1096.5	445		0.0236165	0.0844752		0.978363	0.975877
CD4 (Ab-433)	2.20981		CD4 (Ab-433)	5253	4723		0.289708	0.632419		4.68704	10.3575
CD4 (Phospho-Ser433)	1.13506		CD4 (Phospho-Ser433)	949.5	438.5		0.107545	0.263638		0.847201	0.961623
CD45 (Phospho-Ser1007)	1.16817		CD45 (Phospho-Ser1007)	1113	529		0.0998542	0.0184463		0.993085	1.16009
CD5 (Ab-453)	1.24797		CD5 (Ab-453)	6538.5	3320		0.0122266	0.0903362		5.83404	7.2807
CD5 (Phospho-Tyr453)	0.843567		CD5 (Phospho-Tyr453)	977.5	335.5		0.116309	0.02344		0.872184	0.735746
CDC25A (Ab-124)	0.8072		CDC25A (Ab-124)	883	290		0.0552544	0.194227		0.787865	0.635965
CDC25A (Ab-178)	0.93991		CDC25A (Ab-178)	1069.5	409		0.0255344	0.162168		0.954272	0.89693
CDC25A (Ab-75)	0.924348		CDC25A (Ab-75)	803	302		0.0793547	0.0868752		0.716484	0.662281
CDC25A (Phospho-Ser124)	0.943998		CDC25A (Phospho-Ser124)	942.5	362		0.0588348	0.136859		0.840955	0.79386
CDC25A (Phospho-Ser75)	0.960184		CDC25A (Phospho-Ser75)	857.5	335		0.0535503	0.0959979		0.765113	0.734649
CDC25B (Ab-323)	0.84874		CDC25B (Ab-323)	1000.5	345.5		0.0755896	0.0686293		0.892706	0.757675
CDC25B (Ab-353)	0.893605		CDC25B (Ab-353)	826.5	300.5		0.0383016	0.178023		0.737453	0.658991
CDC25B (Phospho-Ser323)	0.884132		CDC25B (Phospho-Ser323)	953.5	343		0.129775	0.205009		0.85077	0.752193
CDC25B (Phospho-Ser353)	1.20158		CDC25B (Phospho-Ser353)	877.5	429		0.0767899	0.358485		0.782958	0.940789
CDC25C (Ab-216)	1.33973		CDC25C (Ab-216)	15361.5	8373.5		0.0611516	0.0825183		13.7064	18.3629
CDC25C (Phospho-Ser216)	3.42763		CDC25C (Phospho-Ser216)	870.5	1214		0.317238	0.101715		0.776712	2.66228
CDC25C (Phospho-Thr48)	1.38473		CDC25C (Phospho-Thr48)	1104	622		0.195507	0.0444905		0.985055	1.36404
CDK1/CDC2 (Ab-14)	1.1024		CDK1/CDC2 (Ab-14)	801.5	359.5		0.0244941	0.138505		0.715146	0.788377
CDK1/CDC2 (Ab-15)	0.822295		CDK1/CDC2 (Ab-15)	1080.5	361.5		0.206051	0.0783665		0.964087	0.792763
CDK1/CDC2 (Phospho-Thr14)	1.36617		CDK1/CDC2 (Phospho-Thr14)	1674	930.5		0.0950937	0.269757		1.49364	2.04057
CDK1/CDC2 (Phospho-Tyr15)	1.23867		CDK1/CDC2 (Phospho-Tyr15)	1068.5	538.5		0.155563	0.0205399		0.953379	1.18092
CDK2 (Ab-160)	1.06493		CDK2 (Ab-160)	772	334.5		0.041748	0.249567		0.688824	0.733553
CDK2 (Phospho-Thr160)	0.748523		CDK2 (Phospho-Thr160)	1065.5	324.5		0.254004	0.00245523		0.950703	0.711623
CDK5 (Ab-15)	1.62539		CDK5 (Ab-15)	3992	2640		0.0357304	0.150626		3.5619	5.78947
CDK5 (Phospho-Tyr15)	1.09018		CDK5 (Phospho-Tyr15)	1448.5	642.5		0.180966	0.00338869		1.29244	1.40899
CDK7 (Ab-170)	0.93487		CDK7 (Ab-170)	1024	389.5		0.12536	0.179954		0.913674	0.854167
CDK7 (Phospho-Thr170)	0.958095		CDK7 (Phospho-Thr170)	835	325.5		0.0187972	0.0449922		0.745037	0.713816
Chk1 (Ab-280)	0.873014		Chk1 (Ab-280)	884	314		0.0339411	0.0802091		0.788758	0.688596
Chk1 (Ab-286)	1.34184		Chk1 (Ab-286)	2910.5	1589		0.0653601	0.0861769		2.59692	3.48465
Chk1 (Ab-317)	1.46816		Chk1 (Ab-317)	1661.5	992.5		0.104313	0.159722		1.48249	2.17654
Chk1 (Ab-345)	1.21726		Chk1 (Ab-345)	1691	837.5		0.0249917	0.0522448		1.50881	1.83662
Chk1 (Phospho-Ser280)	1.44663		Chk1 (Phospho-Ser280)	1157	681		0.116748	0.30751		1.03234	1.49342
Chk1 (Phospho-Ser286)	0.875516		Chk1 (Phospho-Ser286)	1201.5	428		0.059876	0.12909		1.07205	0.938596
Chk1 (Phospho-Ser296)	1.24228		Chk1 (Phospho-Ser296)	1239.5	626.5		0.260115	0.1229		1.10596	1.3739
Chk1 (Phospho-Ser301)	0.945184		Chk1 (Phospho-Ser301)	803.5	309		0.193895	0.0166077		0.716931	0.677632
Chk1 (Phospho-Ser317)	1.99399		Chk1 (Phospho-Ser317)	2877.5	2334.5		0.0935302	0.051678		2.56748	5.11952
Chk1 (Phospho-Ser345)	2.00911		Chk1 (Phospho-Ser345)	2843	2324		0.13412	0.0273362		2.53669	5.09649
Chk2 (Ab-383)	1.23217		Chk2 (Ab-383)	1874	939.5		0.0629759	0.199118		1.67209	2.06031
Chk2 (Ab-387)	1.17426		Chk2 (Ab-387)	1732	827.5		0.0140928	0.00892114		1.54539	1.81469
Chk2 (Ab-516)	1.29229		Chk2 (Ab-516)	1570	825.5		0.0936351	0.130357		1.40085	1.81031
Chk2 (Ab-68)	1.63279		Chk2 (Ab-68)	22738.5	15106		0.166397	0.0470233		20.2886	33.1272
Chk2 (Phospho-Ser516)	0.94206		Chk2 (Phospho-Ser516)	904	346.5		0.145013	0.0637254		0.806603	0.759868
Chk2 (Phospho-Thr383)	0.987167		Chk2 (Phospho-Thr383)	849	341		0.0446124	0.0720777		0.757528	0.747807
Chk2 (Phospho-Thr387)	1.55004		Chk2 (Phospho-Thr387)	893.5	563.5		0.0177516	0.168387		0.797234	1.23575
Chk2 (Phospho-Thr68)	3.40885		Chk2 (Phospho-Thr68)	4410	6116.5		0.248634	0.0283296		3.93487	13.4134
c-Jun (Ab-170)	0.869122		c-Jun (Ab-170)	1906	674		0.381267	0.309861		1.70065	1.47807
c-Jun (Ab-239)	0.949719		c-Jun (Ab-239)	1626.5	628.5		0.0538517	0.152958		1.45126	1.37829
c-Jun (Ab-243)	0.740279		c-Jun (Ab-243)	1670	503		0.024952	0.0834146		1.49007	1.10307
c-Jun (Ab-63)	2.30384		c-Jun (Ab-63)	1373	1287		0.0215362	0.00583047		1.22507	2.82237
c-Jun (Ab-91)	0.881841		c-Jun (Ab-91)	929.5	333.5		0.25792	0.0261606		0.829355	0.73136
c-Jun (Ab-93)	0.886051		c-Jun (Ab-93)	1220.5	440		0.22426	0.0232641		1.089	0.964912
c-Jun (Phospho-Ser243)	0.888452		c-Jun (Phospho-Ser243)	929.5	336		0.155286	0.00629659		0.829355	0.736842
c-Jun (Phospho-Ser63)	0.940807		c-Jun (Phospho-Ser63)	1051.5	402.5		0.12061	0.0649328		0.938211	0.882675
c-Jun (Phospho-Ser73)	1.05833		c-Jun (Phospho-Ser73)	1124	484		0.230221	0.0455069		1.0029	1.0614
c-Jun (Phospho-Thr239)	0.894194		c-Jun (Phospho-Thr239)	1230	447.5		0.166934	0.00216241		1.09748	0.98136
c-Jun (Phospho-Thr91)	0.843635		c-Jun (Phospho-Thr91)	1344.5	461.5		0.156108	0.0366852		1.19964	1.01206
c-Jun (Phospho-Thr93)	0.995295		c-Jun (Phospho-Thr93)	3067	1242		0.251177	0.165515		2.73656	2.72368
c-Jun (Phospho-Tyr170)	0.851026		c-Jun (Phospho-Tyr170)	928.5	321.5		0.157426	0.146931		0.828463	0.705044
CK1-A (Ab-321)	0.809748		CK1-A (Ab-321)	1162.5	383		0.0109475	0.00218919		1.03725	0.839912
CK1-A (Phospho-Thr321)	1.03867		CK1-A (Phospho-Thr321)	1424.5	602		0.108786	0.113654		1.27102	1.32018
CK1-A/A2 (Phospho-Tyr294)	1.17315		CK1-A/A2 (Phospho-Tyr294)	948	452.5		0.0979166	0.0527334		0.845862	0.992325
CK2-b (Ab-209)	1.13769		CK2-b (Ab-209)	1192.5	552		0.0883883	0.240486		1.06402	1.21053
CK2-b (Phospho-Ser209)	0.943055		CK2-b (Phospho-Ser209)	1178	452		0.121088	0.161179		1.05108	0.991228
Claudin 3 (Ab-219)	0.892995		Claudin 3 (Ab-219)	750	272.5		0.0872971	0.111726		0.669195	0.597588
Claudin 3 (Phospho-Tyr219)	1.10268		Claudin 3 (Phospho-Tyr219)	1348.5	605		0.38123	0.0502373		1.20321	1.32675
Claudin 6 (Phospho-Tyr219)	1.0005		Claudin 6 (Phospho-Tyr219)	1216	495		0.19907	0.0330718		1.08499	1.08553
Claudin 7 (Ab-210)	0.982892		Claudin 7 (Ab-210)	1109	443.5		0.0368613	0.142201		0.989516	0.972588
Claudin 7 (Phospho-Tyr210)	1.11398		Claudin 7 (Phospho-Tyr210)	2165.5	981.5		0.114607	0.0242972		1.93219	2.15241
Coagulation Factor III (Phospho-Ser290)	1.02359		Coagulation Factor III (Phospho-Ser290)	1481.5	617		0.140796	0.0550187		1.32188	1.35307
Cofilin (Ab-3)	1.06288		Cofilin (Ab-3)	3072	1328.5		0.0883883	0.297675		2.74102	2.91338
Cofilin (Phospho-Ser3)	0.954371		Cofilin (Phospho-Ser3)	1094.5	425		0.0349476	0.0647731		0.976578	0.932018
Connexin 43 (Ab-367)	1.02312		Connexin 43 (Ab-367)	1499	624		0.0686692	0.0769391		1.3375	1.36842
Connexin 43 (Phospho-Ser367)	1.08421		Connexin 43 (Phospho-Ser367)	1023.5	451.5		0.144743	0.135143		0.913228	0.990132
Cortactin (Ab-421)	0.856635		Cortactin (Ab-421)	1523.5	531		0.0504815	0.131806		1.35936	1.16447
Cortactin (Ab-466)	1.03392		Cortactin (Ab-466)	1456	612.5		0.0890984	0.0992171		1.29913	1.3432
Cortactin (Phospho-Tyr421)	1.07494		Cortactin (Phospho-Tyr421)	910	398		0.248596	0.176523		0.811956	0.872807
Cortactin (Phospho-Tyr466)	1.01492		Cortactin (Phospho-Tyr466)	850	351		0.125846	0.0822217		0.758421	0.769737
CPI17 alpha (Ab-38)	1.09988		CPI17 alpha (Ab-38)	1233.5	552		0.0270519	0.187768		1.1006	1.21053
CPI17 alpha (Phospho-Thr38)	1.18199		CPI17 alpha (Phospho-Thr38)	851.5	409.5		0.112593	0.252113		0.759759	0.898026
c-PLA2 (Ab-505)	0.910204		c-PLA2 (Ab-505)	1045	387		0.549586	0.203693		0.932411	0.848684
c-PLA2 (Phospho-Ser505)	1.06408		c-PLA2 (Phospho-Ser505)	898.5	389		0.0938771	0.20784		0.801695	0.85307
CREB (Ab-100)	0.954125		CREB (Ab-100)	975	378.5		0.0784557	0.149764		0.869953	0.830044
CREB (Ab-121)	0.902458		CREB (Ab-121)	935.5	343.5		0.0431455	0.0197792		0.834709	0.753289
CREB (Ab-129)	0.928753		CREB (Ab-129)	1171	442.5		0.0717875	0.136332		1.04484	0.970395
CREB (Ab-133)	0.864732		CREB (Ab-133)	1036	364.5		0	0.0936063		0.924381	0.799342
CREB (Ab-142)	1.0201		CREB (Ab-142)	1389	576.5		0.106902	0.127825		1.23935	1.26425
CREB (Phospho-Ser121)	1.0631		CREB (Phospho-Ser121)	1097	474.5		0.0804522	0.017666		0.978809	1.04057
CREB (Phospho-Ser129)	1.0713		CREB (Phospho-Ser129)	772	336.5		0.251995	0.12262		0.688824	0.737939
CREB (Phospho-Ser133)	1.1431		CREB (Phospho-Ser133)	4369	2032		0.0299034	0.0219471		3.89828	4.45614
CREB (Phospho-Ser142)	0.920288		CREB (Phospho-Ser142)	778.5	291.5		0.0908211	0		0.694624	0.639254
CREB (Phospho-Thr100)	0.995895		CREB (Phospho-Thr100)	1250	506.5		0.184068	0.128289		1.11532	1.11075
CrkII (Ab-221)	1.2062		CrkII (Ab-221)	5767.5	2830.5		0.0441997	0.246472		5.14611	6.20724
CrkII (Phospho-Tyr221)	1.08868		CrkII (Phospho-Tyr221)	968.5	429		0.389491	0.0598795		0.864153	0.940789
CrkL (Phospho-Tyr207)	0.892903		CrkL (Phospho-Tyr207)	801	291		0.160316	0.187655		0.7147	0.638158
CXCR4 (Phospho-Ser339)	0.991794		CXCR4 (Phospho-Ser339)	764.5	308.5		0.080164	0.0400669		0.682133	0.676535
Cyclin B1 (Ab-126)	1.08715		Cyclin B1 (Ab-126)	919	406.5		0.0834867	0.186229		0.819987	0.891447
Cyclin B1 (Ab-147)	0.902779		Cyclin B1 (Ab-147)	927	340.5		0.0780082	0.0543928		0.827125	0.746711
Cyclin B1 (Phospho-Ser126)	0.879081		Cyclin B1 (Phospho-Ser126)	945	338		0.0913238	0.0995587		0.843185	0.741228
Cyclin B1 (Phospho-Ser147)	1.35753		Cyclin B1 (Phospho-Ser147)	1122.5	620		0.370519	0.177195		1.00156	1.35965
Cyclin C (Phospho-Ser275)	0.93326		Cyclin C (Phospho-Ser275)	1020.5	387.5		0	0.0293687		0.910551	0.849781
Cyclin D1 (Ab-286)	1.27852		Cyclin D1 (Ab-286)	7738.5	4025.5		0.0156149	0.0322135		6.90475	8.82785
Cyclin D1 (Ab-90)	1.01266		Cyclin D1 (Ab-90)	1256	517.5		0.0317552	0.0951057		1.12068	1.13487
Cyclin D1 (Phospho-Thr286)	0.926284		Cyclin D1 (Phospho-Thr286)	2863	1079		0.574227	0.194222		2.55454	2.36623
Cyclin D2 (Ab-280)	0.973932		Cyclin D2 (Ab-280)	749.5	297		0.0655596	0.101205		0.668749	0.651316
Cyclin D3 (Ab-283)	1.09666		Cyclin D3 (Ab-283)	1203.5	537		0.225799	0.0569673		1.07383	1.17763
Cyclin D3 (Phospho-Thr283)	0.953716		Cyclin D3 (Phospho-Thr283)	719	279		0.0529728	0.0635079		0.641535	0.611842
Cyclin E1 (Ab-395)	1.00699		Cyclin E1 (Ab-395)	1019	417.5		0.00451105	0.194656		0.909213	0.91557
Cyclin E1 (Ab-77)	1.80217		Cyclin E1 (Ab-77)	6708.5	4919		0.0311245	0.203268		5.98572	10.7873
Cyclin E1 (Phospho-Thr395)	0.993312		Cyclin E1 (Phospho-Thr395)	1205	487		0.0168263	0.0550782		1.07517	1.06798
Cyclin E1 (Phospho-Thr77)	1.45521		Cyclin E1 (Phospho-Thr77)	1452.5	860		0.241714	0.548521		1.29601	1.88596
Cyclin E2 (Ab-392)	1.01375		Cyclin E2 (Ab-392)	1348	556		0.00311844	0.097532		1.20277	1.2193
Cyclin E2 (Phospho-Thr392)	1.09768		Cyclin E2 (Phospho-Thr392)	1100.5	491.5		0.116186	0.168359		0.981932	1.07785
DAB1 (Ab-220)	1.07945		DAB1 (Ab-220)	1895.5	832.5		0.044312	0.152099		1.69128	1.82566
DAB1 (Ab-232)	0.842019		DAB1 (Ab-232)	1134	388.5		0.0243131	0.180067		1.01182	0.851974
DAB1 (Phospho-Tyr220)	1.10735		DAB1 (Phospho-Tyr220)	819	369		0.0945812	0.0924959		0.730761	0.809211
DAB1 (Phospho-Tyr232)	0.932586		DAB1 (Phospho-Tyr232)	788	299		0.0849528	0.104912		0.703101	0.655702
DAPP1 (Ab-139)	0.949354		DAPP1 (Ab-139)	1143	441.5		0.179066	0.248822		1.01985	0.968202
DAPP1 (Phospho-Tyr139)	1.14217		DAPP1 (Phospho-Tyr139)	1573	731		0.541193	0.127511		1.40352	1.60307
DARPP-32 (Ab-34)	2.05844		DARPP-32 (Ab-34)	1314	1100.5		0.584659	0.0674909		1.17243	2.41338
DARPP-32 (Ab-75)	0.945218		DARPP-32 (Ab-75)	1128.5	434		0.0457291	0.326268		1.00692	0.951754
DARPP-32 (Phospho-Thr34)	0.930865		DARPP-32 (Phospho-Thr34)	1637	620		0.0776187	0.166534		1.46063	1.35965
DARPP-32 (Phospho-Thr75)	1.42661		DARPP-32 (Phospho-Thr75)	1283.5	745		0.0467967	0.438894		1.14522	1.63377
DAXX (Phospho-Ser668)	1.49989		DAXX (Phospho-Ser668)	1306	797		0.584891	0.286124		1.16529	1.74781
DDX5/DEAD-box protein 5 (Ab-593)	1.09806		DDX5/DEAD-box protein 5 (Ab-593)	1291.5	577		0.0975689	0.133559		1.15235	1.26535
DDX5/DEAD-box protein 5 (Phospho-Tyr593)	0.542704		DDX5/DEAD-box protein 5 (Phospho-Tyr593)	1888.5	417		0.00412307	0.0324858		1.68503	0.914474
DNA-PK (Ab-2056)	0.916712		DNA-PK (Ab-2056)	1084.5	404.5		0.0510115	0.235145		0.967656	0.887061
DNA-PK (Ab-2638)	1.09596		DNA-PK (Ab-2638)	1474.5	657.5		0.0982506	0.329215		1.31564	1.44189
DNA-PK (Ab-2647)	1.02024		DNA-PK (Ab-2647)	748	310.5		0.042311	0.0577898		0.66741	0.680921
DNA-PK (Phospho-Thr2638)	0.939573		DNA-PK (Phospho-Thr2638)	858	328		0.0456995	0.067218		0.765559	0.719298
DNA-PK (Phospho-Thr2647)	0.922248		DNA-PK (Phospho-Thr2647)	1062	398.5		0.0366685	0.0738434		0.94758	0.873904
Dok-1 (Ab-362)	1.0172		Dok-1 (Ab-362)	1593.5	659.5		0.200314	0.37064		1.42182	1.44627
Dok-1 (Ab-398)	1.06461		Dok-1 (Ab-398)	2008.5	870		0.0113085	0.149541		1.7921	1.90789
Dok-1 (Phospho-Tyr362)	1.02111		Dok-1 (Phospho-Tyr362)	1002.5	416.5		0.105005	0.264595		0.89449	0.913377
Dok-1 (Phospho-Tyr398)	0.9118		Dok-1 (Phospho-Tyr398)	965	358		0.0548145	0.175731		0.861031	0.785088
Dok-2 (Ab-299)	1.12026		Dok-2 (Ab-299)	1267	577.5		0.0562226	0.234265		1.13049	1.26645
Dok-2 (Phospho-Tyr299)	1.60185		Dok-2 (Phospho-Tyr299)	1619.5	1055.5		0.229188	0.176283		1.44501	2.31469
DYN1 (Ab-774)	1.96426		DYN1 (Ab-774)	9367.5	7486.5		0.201626	0.23177		8.35824	16.4178
DYN1 (Phospho-Ser774)	1.36064		DYN1 (Phospho-Ser774)	1935.5	1071.5		0.0914503	0.186995		1.72697	2.34978
E2F1 (Ab-433)	1.70514		E2F1 (Ab-433)	3757	2606.5		0.0107486	0.146089		3.35222	5.71601
E2F1 (Phospho-Thr433)	1.21081		E2F1 (Phospho-Thr433)	1257.5	619.5		0.0956544	0.0796528		1.12202	1.35855
EEF2 (Ab-56)	1.50035		EEF2 (Ab-56)	2048.5	1250.5		0.221971	0.139288		1.82779	2.74232
EEF2 (Phospho-Thr56)	1.21711		EEF2 (Phospho-Thr56)	1356	671.5		0.0901248	0.203009		1.2099	1.47259
eEF2K (Ab-366)	0.900817		eEF2K (Ab-366)	1326	486		0.0113526	0.162287		1.18314	1.06579
eEF2K (Phospho-Ser366)	1.14527		eEF2K (Phospho-Ser366)	1161	541		0.0513028	0.214886		1.03591	1.1864
EGFR (Ab-1016)	1.07744		EGFR (Ab-1016)	1172.5	514		0.0361756	0.00597435		1.04617	1.12719
EGFR (Ab-1069)	0.884858		EGFR (Ab-1069)	893	321.5		0.0419115	0.196714		0.796788	0.705044
EGFR (Ab-1070)	1.56753		EGFR (Ab-1070)	6098.5	3889.5		0.14731	0.481127		5.44145	8.52961
EGFR (Ab-1092)	1.11359		EGFR (Ab-1092)	1588	719.5		0.0599115	0.0441098		1.41691	1.57785
EGFR (Ab-1110)	0.967251		EGFR (Ab-1110)	1270.5	500		0.203509	0.00798089		1.13362	1.09649
EGFR (Ab-1172)	1.70913		EGFR (Ab-1172)	2790.5	1940.5		0.0298788	0.0674189		2.48985	4.25548
EGFR (Ab-1197)	0.939495		EGFR (Ab-1197)	1172	448		0.142047	0.0203777		1.04573	0.982456
EGFR (Ab-678)	0.935661		EGFR (Ab-678)	1284.5	489		0.074366	0.323489		1.14611	1.07237
EGFR (Ab-693)	1.04731		EGFR (Ab-693)	5742.5	2447		0.209858	0.309255		5.1238	5.36623
EGFR (Ab-869)	1.31149		EGFR (Ab-869)	9671	5160.5		0.0860343	0.077449		8.62904	11.3169
EGFR (Ab-998)	0.961903		EGFR (Ab-998)	996.5	390		0.0536531	0.287335		0.889137	0.855263
EGFR (Phospho-Ser1070)	0.955017		EGFR (Phospho-Ser1070)	866	336.5		0.00728976	0.122649		0.772697	0.737939
EGFR (Phospho-Thr678)	1.1304		EGFR (Phospho-Thr678)	2052.5	944		0.132307	0.15456		1.83136	2.07018
EGFR (Phospho-Thr693)	1.11571		EGFR (Phospho-Thr693)	917.5	416.5		0.034493	0.0875246		0.818648	0.913377
EGFR (Phospho-Tyr1016)	0.999356		EGFR (Phospho-Tyr1016)	1089.5	443		0.206109	0.0271784		0.972117	0.971491
EGFR (Phospho-Tyr1069)	1.04496		EGFR (Phospho-Tyr1069)	1780.5	757		0.652998	0.381267		1.58867	1.66009
EGFR (Phospho-Tyr1092)	0.941647		EGFR (Phospho-Tyr1092)	853.5	327		0.0241855	0.191051		0.761544	0.717105
EGFR (Phospho-Tyr1110)	0.990725		EGFR (Phospho-Tyr1110)	936.5	377.5		0.123198	0.0143056		0.835601	0.827851
EGFR (Phospho-Tyr1172)	0.921669		EGFR (Phospho-Tyr1172)	988	370.5		0.179443	0.104572		0.881553	0.8125
EGFR (Phospho-Tyr1197)	0.69382		EGFR (Phospho-Tyr1197)	1316	371.5		0.0370213	0.339614		1.17421	0.814693
EGFR (Phospho-Tyr869)	1.74814		EGFR (Phospho-Tyr869)	1229.5	874.5		0.00621437	0.117336		1.09703	1.91776
eIF2A (Ab-51)	1.59516		eIF2A (Ab-51)	1993	1293.5		0.250355	0.00890304		1.77827	2.83662
eIF2A (Phospho-Ser51)	0.999939		eIF2A (Phospho-Ser51)	1154	469.5		0.0165728	0.107502		1.02967	1.02961
eIF4B (Phospho-Ser422)	0.964137		eIF4B (Phospho-Ser422)	803	315		0.0792778	0.0378566		0.716484	0.690789
eIF4E (Ab-209)	0.862283		eIF4E (Ab-209)	1104.5	387.5		0.10892	0.0661246		0.985501	0.849781
eIF4E (Phospho-Ser209)	0.950499		eIF4E (Phospho-Ser209)	1055	408		0.00532059	0.0705033		0.941334	0.894737
eIF4G (Ab-1108)	1.33847		eIF4G (Ab-1108)	2086	1136		0.0536754	0.0588941		1.86125	2.49123
eIF4G (Phospho-Ser1108)	0.90845		eIF4G (Phospho-Ser1108)	964.5	356.5		0.0588313	0.093679		0.860584	0.781798
Elk1 (Ab-383)	0.923748		Elk1 (Ab-383)	1478	555.5		0.0501884	0.0801953		1.31876	1.2182
Elk1 (Ab-389)	0.870217		Elk1 (Ab-389)	1543.5	546.5		0.185044	0.0590942		1.3772	1.19846
Elk1 (Ab-417)	1.08685		Elk1 (Ab-417)	1713	757.5		0.229066	0.0731577		1.52844	1.66118
Elk1 (Phospho-Ser383)	0.681891		Elk1 (Phospho-Ser383)	1899.5	527		0.178473	0.155015		1.69485	1.1557
Elk1 (Phospho-Ser389)	0.912197		Elk1 (Phospho-Ser389)	859.5	319		0.115734	0.129699		0.766897	0.699561
Elk1 (Phospho-Thr417)	2.26542		Elk1 (Phospho-Thr417)	1373.5	1266		0.374677	0.868781		1.22552	2.77632
eNOS (Ab-1177)	1.68075		eNOS (Ab-1177)	1086.5	743		0.16589	0.147726		0.96944	1.62939
eNOS (Ab-1179)	1.07366		eNOS (Ab-1179)	898.5	392.5		0.0684642	0.181548		0.801695	0.860746
eNOS (Ab-495)	1.09807		eNOS (Ab-495)	1193	533		0.150008	0.0556777		1.06447	1.16886
eNOS (Ab-615)	1.10336		eNOS (Ab-615)	1140.5	512		0.0708794	0.0605474		1.01762	1.12281
eNOS (Phospho-Ser1177)	1.17935		eNOS (Phospho-Ser1177)	1004.5	482		0.0371618	0.16823		0.896275	1.05702
eNOS (Phospho-Ser615)	1.23413		eNOS (Phospho-Ser615)	1641	824		0.0870351	0.0224764		1.4642	1.80702
eNOS (Phospho-Thr495)	1.38103		eNOS (Phospho-Thr495)	1619.5	910		0.198434	0.264473		1.44501	1.99561
EPB41 (Ab-418/660)	1.29335		EPB41 (Ab-418/660)	886.5	466.5		0.0641626	0.100874		0.790988	1.02303
EPB41 (Phospho-Tyr418/660)	0.969452		EPB41 (Phospho-Tyr418/660)	935.5	369		0.159669	0.186634		0.834709	0.809211
EPHA2/3/4 (Ab-588/596)	0.933752		EPHA2/3/4 (Ab-588/596)	1309.5	497.5		0.0120268	0.307648		1.16841	1.09101
EPHA2/3/4 (Phospho-Tyr588/596)	1.09432		EPHA2/3/4 (Phospho-Tyr588/596)	968	431		0.13631	0.165926		0.863707	0.945175
EPHB1/2 (Ab-594/604)	0.979687		EPHB1/2 (Ab-594/604)	789	314.5		0.125858	0.0996684		0.703993	0.689693
EPHB1/2 (Phospho-Tyr594/604)	1.06628		EPHB1/2 (Phospho-Tyr594/604)	1152.5	500		0.0270978	0.272031		1.02833	1.09649
Ephrin B1 (Ab-317)	0.992133		Ephrin B1 (Ab-317)	926.5	374		0.0187935	0.0656078		0.826679	0.820175
Ephrin B1 (Phospho-Tyr317)	0.877692		Ephrin B1 (Phospho-Tyr317)	995.5	355.5		0.107456	0.120042		0.888244	0.779605
Ephrin B1/B2/B3 (Phospho-Tyr324)	0.971735		Ephrin B1/B2/B3 (Phospho-Tyr324)	1080	427		0.237631	0.376949		0.96364	0.936404
Ephrin B2 (Ab-330)	1.31836		Ephrin B2 (Ab-330)	3022	1621		0.213423	0.0148487		2.69641	3.55482
Ephrin B2 (Phospho-Tyr330)	0.997625		Ephrin B2 (Phospho-Tyr330)	813	330		0.126474	0.0499134		0.725407	0.723684
Epo-R (Ab-368)	0.993276		Epo-R (Ab-368)	1233.5	498.5		0.0017142	0.134042		1.1006	1.0932
Epo-R (Phospho-Tyr368)	1.1027		Epo-R (Phospho-Tyr368)	818	367		0.034437	0.0983611		0.729868	0.804825
ERK3 (Ab-189)	0.729218		ERK3 (Ab-189)	878	260.5		0.0899089	0.0192323		0.783404	0.571272
ERK3 (Phospho-Ser189)	0.907742		ERK3 (Phospho-Ser189)	750	277		0.0892391	0.0531227		0.669195	0.607456
ERK8 (Phospho-Thr175/Tyr177)	0.938456		ERK8 (Phospho-Thr175/Tyr177)	759.5	290		0.0450572	0.0495758		0.677671	0.635965
Estrogen Receptor-alpha (Ab-104)	0.899255		Estrogen Receptor-alpha (Ab-104)	5044	1845.5		0.144561	0.219912		4.50056	4.04715
Estrogen Receptor-alpha (Ab-106)	1.63797		Estrogen Receptor-alpha (Ab-106)	20636.5	13753		0.195408	0.227328		18.4131	30.1601
Estrogen Receptor-alpha (Ab-118)	0.879528		Estrogen Receptor-alpha (Ab-118)	1155.5	413.5		0.300752	0.016402		1.03101	0.906798
Estrogen Receptor-alpha (Ab-167)	0.802347		Estrogen Receptor-alpha (Ab-167)	1283.5	419		0.177329	0.0156299		1.14522	0.91886
Estrogen Receptor-alpha (Phospho-Ser104)	0.993514		Estrogen Receptor-alpha (Phospho-Ser104)	898	363		0.181125	0.0979372		0.801249	0.796053
Estrogen Receptor-alpha (Phospho-Ser106)	1.11777		Estrogen Receptor-alpha (Phospho-Ser106)	934.5	425		0.126692	0.102503		0.833817	0.932018
Estrogen Receptor-alpha (Phospho-Ser118)	1.7581		Estrogen Receptor-alpha (Phospho-Ser118)	1038	742.5		0.299468	0.0283038		0.926166	1.62829
Estrogen Receptor-alpha (Phospho-Ser167)	0.985991		Estrogen Receptor-alpha (Phospho-Ser167)	769	308.5		0.0473797	0.124502		0.686148	0.676535
ETK (Ab-40)	0.938134		ETK (Ab-40)	1371.5	523.5		0.0263199	0.281411		1.22373	1.14803
ETK (Ab-566)	1.3646		ETK (Ab-566)	978	543		0.0992901	0.0530825		0.87263	1.19079
ETK (Phospho-Tyr40)	0.748986		ETK (Phospho-Tyr40)	1107.5	337.5		0.55805	0.165686		0.988178	0.740132
Ezrin (Ab-353)	0.904912		Ezrin (Ab-353)	1320	486		0.0377511	0.191798		1.17778	1.06579
Ezrin (Ab-478)	0.931757		Ezrin (Ab-478)	1340	508		0.0894878	0.213248		1.19563	1.11404
Ezrin (Ab-566)	1.84123		Ezrin (Ab-566)	2479.5	1857.5		0.0780652	0.0204071		2.21236	4.07346
Ezrin (Phospho-Thr566)	0.863767		Ezrin (Phospho-Thr566)	902	317		0.0193728	0.020874		0.804818	0.695175
Ezrin (Phospho-Tyr353)	2.186		Ezrin (Phospho-Tyr353)	841	748		0.804068	0.899039		0.75039	1.64035
Ezrin (Phospho-Tyr478)	0.773535		Ezrin (Phospho-Tyr478)	967.5	304.5		0.12514	0.318405		0.863261	0.667763
FADD (Phospho-Ser194)	1.01682		FADD (Phospho-Ser194)	3682.5	1523.5		0.12013	0.627168		3.28575	3.34101
FAK (Ab-397)	0.92735		FAK (Ab-397)	1595.5	602		0.0046317	0.169216		1.4236	1.32018
FAK (Ab-407)	0.977655		FAK (Ab-407)	990.5	394		0.114721	0.0112239		0.883783	0.864035
FAK (Ab-576)	1.2236		FAK (Ab-576)	929	462.5		0.110847	0.295791		0.828909	1.01425
FAK (Ab-861)	0.838192		FAK (Ab-861)	1168.5	398.5		0.0279858	0.196651		1.04261	0.873904
FAK (Ab-910)	1.73183		FAK (Ab-910)	4535	3195.5		0.339381	0.14011		4.0464	7.00768
FAK (Ab-925)	1.17546		FAK (Ab-925)	1426	682		0.049059	0.0848997		1.27236	1.49561
FAK (Phospho-Ser910)	1.39576		FAK (Phospho-Ser910)	1454.5	826		0.178991	0.038985		1.29779	1.8114
FAK (Phospho-Tyr397)	0.949707		FAK (Phospho-Tyr397)	772.5	298.5		0.0485746	0.205094		0.689271	0.654605
FAK (Phospho-Tyr407)	0.929281		FAK (Phospho-Tyr407)	1009	381.5		0.0118443	0.105766		0.90029	0.836623
FAK (Phospho-Tyr576)	1.01889		FAK (Phospho-Tyr576)	1264	524		0.0197926	0.0400178		1.12782	1.14912
FAK (Phospho-Tyr861)	0.893344		FAK (Phospho-Tyr861)	846	307.5		0.0537635	0.161735		0.754852	0.674342
FAK (Phospho-Tyr925)	0.959441		FAK (Phospho-Tyr925)	882.5	344.5		0.00241746	0.0359367		0.787419	0.755482
FAS (Ab-291)	0.99284		FAS (Ab-291)	1213	490		0.0101609	0.371599		1.08231	1.07456
FAS (Phospho-Tyr291)	1.18432		FAS (Phospho-Tyr291)	772	372		0.0472755	0.0571282		0.688824	0.815789
FER (Ab-402)	1.05884		FER (Ab-402)	892.5	384.5		0.0677598	0.11238		0.796342	0.843202
FER (Phospho-Tyr402)	1.52865		FER (Phospho-Tyr402)	4626.5	2877.5		0.0555596	0.458145		4.12804	6.31031
FGFR1 (Ab-154)	0.951555		FGFR1 (Ab-154)	1285	497.5		0.121764	0.200059		1.14655	1.09101
FGFR1 (Ab-766)	1.20609		FGFR1 (Ab-766)	1078	529		0.737147	0.71672		0.961856	1.16009
FGFR1 (Phospho-Tyr154)	1.17556		FGFR1 (Phospho-Tyr154)	1106	529		0.395914	0.229162		0.986839	1.16009
FGFR1 (Phospho-Tyr654)	1.11212		FGFR1 (Phospho-Tyr654)	4904	2219		0.517905	0.313415		4.37564	4.86623
FGFR1 (Phospho-Tyr766)	1.15669		FGFR1 (Phospho-Tyr766)	876.5	412.5		0.0458214	0.347368		0.782066	0.904605
Filamin A (Ab-2152)	0.91234		Filamin A (Ab-2152)	3309.5	1228.5		0.0938567	0.258366		2.95293	2.69408
Filamin A (Phospho-Ser2152)	1.04019		Filamin A (Phospho-Ser2152)	934.5	395.5		0.122216	0.0850074		0.833817	0.867325
FKHR (Ab-256)	1.05997		FKHR (Ab-256)	953	411		0.0398744	0.262055		0.850323	0.901316
FKHR (Ab-319)	1.05716		FKHR (Ab-319)	1148.5	494		0.384324	0.292421		1.02476	1.08333
FKHR (Phospho-Ser256)	1.00959		FKHR (Phospho-Ser256)	770.5	316.5		0.0791168	0.0593696		0.687486	0.694079
FKHR (Phospho-Ser319)	0.982793		FKHR (Phospho-Ser319)	766.5	306.5		0.076444	0.130236		0.683917	0.672149
FKHR/FOXO1A (Ab-329)	0.906402		FKHR/FOXO1A (Ab-329)	1147	423		0.101894	0.13706		1.02342	0.927632
FKHR/FOXO1A (Phospho-Ser329)	0.934977		FKHR/FOXO1A (Phospho-Ser329)	796.5	303		0.235038	0.105934		0.710685	0.664474
FKHRL1/FOXO3A (Ab-253)	1.21611		FKHRL1/FOXO3A (Ab-253)	1731	856.5		0.125604	0.235794		1.5445	1.87829
FKHRL1/FOXO3A (Phospho-Ser253)	0.936299		FKHRL1/FOXO3A (Phospho-Ser253)	787.5	300		0.109019	0.185447		0.702654	0.657895
FLT3 (Ab-599)	0.963653		FLT3 (Ab-599)	783	307		0.0465585	0.178417		0.698639	0.673246
FLT3 (Phospho-Tyr599)	1.06273		FLT3 (Phospho-Tyr599)	1009.5	436.5		0.104985	0.155192		0.900736	0.957237
FLT3 (Phospho-Tyr842)	0.99952		FLT3 (Phospho-Tyr842)	809	329		0.0818755	0.0246379		0.721838	0.721491
FLT3 (Phospho-Tyr969)	1.05527		FLT3 (Phospho-Tyr969)	725.5	311.5		0.0966748	0.0298778		0.647334	0.683114
Fos (Ab-232)	1.00141		Fos (Ab-232)	1545	629.5		0.189843	0.0660847		1.37854	1.38048
Fos (Ab-374)	1.2987		Fos (Ab-374)	1892.5	1000		0.24335	0.0808795		1.6886	2.19298
Fos (Phospho-Ser362)	0.893144		Fos (Phospho-Ser362)	937	340.5		0.14276	0.00586811		0.836047	0.746711
Fos (Phospho-Thr232)	1.00897		Fos (Phospho-Thr232)	874.5	359		0.0122202	0.193282		0.780281	0.787281
FosB (Ab-27)	0.864169		FosB (Ab-27)	1012.5	356		0.0389437	0.0076444		0.903413	0.780702
FosB (Phospho-Ser27)	0.842934		FosB (Phospho-Ser27)	1194	409.5		0.053244	0.155011		1.06536	0.898026
FOXO1/3/4-pan (Ab-24/32)	0.984342		FOXO1/3/4-pan (Ab-24/32)	1201	481		0.0644508	0.103322		1.0716	1.05482
FOXO1/3/4-pan (Phospho-Thr24/32)	0.940634		FOXO1/3/4-pan (Phospho-Thr24/32)	891	341		0.077762	0.0264115		0.795003	0.747807
FOXO1A/3A (Phospho-Ser322/325)	0.881237		FOXO1A/3A (Phospho-Ser322/325)	965	346		0.0772666	0.171386		0.861031	0.758772
FRS2 (Phospho-Tyr436)	0.972527		FRS2 (Phospho-Tyr436)	812.5	321.5		0.163026	0.18505		0.724961	0.705044
Fyn (Phospho-Tyr530)	0.993983		Fyn (Phospho-Tyr530)	701	283.5		0.0921359	0.173023		0.625474	0.621711
G3BP-1 (Ab-232)	1.00959		G3BP-1 (Ab-232)	2729	1121		0.0697466	0.0786154		2.43498	2.45833
G3BP-1 (Phospho-Ser232)	1.0344		G3BP-1 (Phospho-Ser232)	1001.5	421.5		0.0677286	0.170298		0.893598	0.924342
Gab1 (Ab-627)	1.09066		Gab1 (Ab-627)	1453.5	645		0.0230328	0.0282429		1.2969	1.41447
Gab1 (Ab-659)	0.939971		Gab1 (Ab-659)	1099.5	420.5		0.559469	0.266476		0.981039	0.922149
Gab1 (Phospho-Tyr627)	2.58804		Gab1 (Phospho-Tyr627)	792.5	834.5		0.788585	0.108339		0.707116	1.83004
Gab1 (Phospho-Tyr659)	1.26121		Gab1 (Phospho-Tyr659)	855.5	439		0.0947488	0.206769		0.763328	0.962719
Gab2 (Ab-159)	0.915061		Gab2 (Ab-159)	906.5	337.5		0.237078	0.0347351		0.808833	0.740132
Gab2 (Ab-623)	0.944894		Gab2 (Ab-623)	1852	712		0.0221355	0.135038		1.65246	1.5614
Gab2 (Phospho-Ser159)	1.16758		Gab2 (Phospho-Ser159)	1403	666.5		0.212541	0.117409		1.25184	1.46162
Gab2 (Phospho-Tyr643)	1.5124		Gab2 (Phospho-Tyr643)	3296.5	2028.5		0.0864616	0.105296		2.94133	4.44846
GABA-RB (Ab-434)	0.914102		GABA-RB (Ab-434)	812	302		0.0673435	0.166675		0.724515	0.662281
GABA-RB (Phospho-Ser434)	1.06837		GABA-RB (Phospho-Ser434)	1646	715.5		0.351111	0.121341		1.46866	1.56908
GAP43 (Ab-41)	0.866477		GAP43 (Ab-41)	1110.5	391.5		0.140021	0.0993128		0.990854	0.858553
GAP43 (Phospho-Ser41)	0.920894		GAP43 (Phospho-Ser41)	1189	445.5		0.118599	0.112152		1.0609	0.976974
GAPDH	1.37902		GAPDH	1125.5	631.5		0.0985485	0.0508439		1.00424	1.38487
GATA1 (Ab-142)	0.851331		GATA1 (Ab-142)	1520	526.5		0.268463	0.0167453		1.35623	1.15461
GATA1 (Ab-310)	1.11534		GATA1 (Ab-310)	2013	913.5		0.0144032	0.0377654		1.79612	2.00329
GATA1 (Phospho-Ser142)	0.706026		GATA1 (Phospho-Ser142)	2355	676.5		0.125134	0.558569		2.10127	1.48355
GATA1 (Phospho-Ser310)	0.875837		GATA1 (Phospho-Ser310)	948.5	338		0.151751	0.00588765		0.846308	0.741228
GluR1 (Ab-849)	1.53106		GluR1 (Ab-849)	37090	23105		0.115569	0.100863		33.0939	50.6689
GluR1 (Ab-863)	0.836826		GluR1 (Ab-863)	979.5	333.5		0.155998	0.0296311		0.873968	0.73136
GluR1 (Phospho-Ser849)	0.949416		GluR1 (Phospho-Ser849)	919	355		0.343602	0.236446		0.819987	0.778509
GluR1 (Phospho-Ser863)	0.897084		GluR1 (Phospho-Ser863)	868.5	317		0.147999	0.0292596		0.774928	0.695175
GluR2 (Ab-880)	1.73154		GluR2 (Ab-880)	16796	11833		0.0430532	0.183618		14.9864	25.9496
GluR2 (Phospho-Ser880)	1.16025		GluR2 (Phospho-Ser880)	734	346.5		0.0696657	0.198941		0.654919	0.759868
GRB10/Growth factor receptor-bound protein 10 (Ab-67)	0.83497		GRB10/Growth factor receptor-bound protein 10 (Ab-67)	1017	345.5		0.198859	0.0275568		0.907428	0.757675
GRB10/Growth factor receptor-bound protein 10 (Phospho-Tyr67)	0.910413		GRB10/Growth factor receptor-bound protein 10 (Phospho-Tyr67)	1119	414.5		0.217837	0.0599431		0.998439	0.908991
GRF-1 (Phospho-Tyr1105)	1.24585		GRF-1 (Phospho-Tyr1105)	1087	551		0.359428	0.027979		0.969886	1.20833
GRK1 (Ab-21)	0.868586		GRK1 (Ab-21)	1021.5	361		0.0815892	0.0335239		0.911443	0.791667
GRK1 (Phospho-Ser21)	0.895634		GRK1 (Phospho-Ser21)	885	322.5		0.101117	0.0472682		0.78965	0.707237
GRK2 (Ab-29)	1.23738		GRK2 (Ab-29)	1954.5	984		0.06651	0.179724		1.74392	2.15789
GRK2 (Phospho-Ser29)	1.21372		GRK2 (Phospho-Ser29)	1822.5	900		0.314972	0.103742		1.62614	1.97368
GRK2 (Phospho-Ser685)	1.09827		GRK2 (Phospho-Ser685)	691.5	309		0.0184005	0.108786		0.616998	0.677632
GSK3 alpha (Ab-21)	1.17836		GSK3 alpha (Ab-21)	2456	1177.5		0.174732	0.0804344		2.19139	2.58224
GSK3 alpha (Phospho-Ser21)	0.819622		GSK3 alpha (Phospho-Ser21)	1136.5	379		0.0226879	0.934174		1.01405	0.83114
GSK3 alpha/beta (Ab-216/279)	0.923242		GSK3 alpha/beta (Ab-216/279)	977	367		0.031278	0.0998508		0.871738	0.804825
GSK3 alpha/beta (Phospho-Tyr216/279)	0.956914		GSK3 alpha/beta (Phospho-Tyr216/279)	985	383.5		0.0431051	0.445194		0.878876	0.841009
GSK3 beta (Ab-9)	1.0245		GSK3 beta (Ab-9)	962	401		0.185328	0.154177		0.858354	0.879386
GSK3 beta (Phospho-Ser9)	1.07328		GSK3 beta (Phospho-Ser9)	1532	669		0.0141844	0.0844484		1.36694	1.46711
GTPase activating protein (Ab-387)	0.946079		GTPase activating protein (Ab-387)	1460	562		0.130777	0.0884927		1.3027	1.23246
GTPase activating protein (Phospho-Ser387)	0.795053		GTPase activating protein (Phospho-Ser387)	964.5	312		0.133657	0.0976704		0.860584	0.684211
HCK (Phospho-Tyr410)	1.14318		HCK (Phospho-Tyr410)	1469.5	683.5		0.620711	0.0574147		1.31118	1.4989
HDAC1 (Ab-421)	0.296952		HDAC1 (Ab-421)	28401.5	3431.5		0.151872	0.160426		25.3415	7.52522
HDAC1 (Phospho-Ser421)	1.41802		HDAC1 (Phospho-Ser421)	2108.5	1216.5		0.0499918	0.22443		1.88133	2.66776
HDAC2 (Ab-394)	1.2885		HDAC2 (Ab-394)	1288.5	675.5		0.0599667	0.00598518		1.14968	1.48136
HDAC2 (Phospho-Ser394)	1.35585		HDAC2 (Phospho-Ser394)	1708.5	942.5		0.0710639	0.720365		1.52443	2.06689
HDAC3 (Ab-424)	1.31471		HDAC3 (Ab-424)	2799.5	1497.5		0.140574	0.226527		2.49788	3.28399
HDAC3 (Phospho-Ser424)	0.989074		HDAC3 (Phospho-Ser424)	866	348.5		0.138435	0.0113947		0.772697	0.764254
HDAC4 (Ab-632)	0.891983		HDAC4 (Ab-632)	890	323		0.0726671	0.119399		0.794111	0.708333
HDAC4 (Phospho-Ser632)	0.938652		HDAC4 (Phospho-Ser632)	1194	456		0.0941474	0.0103077		1.06536	1
HDAC5 (Ab-259)	0.920047		HDAC5 (Ab-259)	947	354.5		0.0054772	0.255979		0.84497	0.777412
HDAC5 (Ab-498)	1.0503		HDAC5 (Ab-498)	1273	544		0.0533074	0.0486776		1.13585	1.19298
HDAC5 (Phospho-Ser259)	0.781022		HDAC5 (Phospho-Ser259)	1060.5	337		0.171347	0.0686758		0.946241	0.739035
HDAC5 (Phospho-Ser498)	0.983606		HDAC5 (Phospho-Ser498)	999.5	400		0.0964237	0.0468283		0.891814	0.877193
HDAC6 (Ab-22)	1.42547		HDAC6 (Ab-22)	3541.5	2054		0.107141	0.0643286		3.15994	4.50439
HDAC6 (Phospho-Ser22)	0.911293		HDAC6 (Phospho-Ser22)	1362	505		0.167621	0.144164		1.21526	1.10746
HDAC8 (Ab-39)	1.21448		HDAC8 (Ab-39)	1620	800.5		0.164703	0.115274		1.44546	1.75548
HDAC8 (Phospho-Ser39)	1.17763		HDAC8 (Phospho-Ser39)	1234.5	591.5		0.211227	0.0641913		1.10149	1.29715
HER2 (Ab-1112)	1.25495		HER2 (Ab-1112)	919.5	469.5		0.0541712	0.239697		0.820433	1.02961
HER2 (Ab-1221/1222)	1.51417		HER2 (Ab-1221/1222)	8021	4941.5		0.314077	0.29967		7.15681	10.8366
HER2 (Ab-1248)	1.22058		HER2 (Ab-1248)	2365	1174.5		0.0798134	0.227013		2.11019	2.57566
HER2 (Ab-686)	0.893308		HER2 (Ab-686)	1034.5	376		0.0447743	0.0261488		0.923043	0.824561
HER2 (Ab-877)	0.905972		HER2 (Ab-877)	1233	454.5		0.0373143	0.147911		1.10016	0.996711
HER2 (Phospho-Thr686)	1.11742		HER2 (Phospho-Thr686)	920.5	418.5		0.0531464	0.110658		0.821325	0.917763
HER2 (Phospho-Tyr1221/Tyr1222)	0.915866		HER2 (Phospho-Tyr1221/Tyr1222)	873.5	325.5		0.0585621	0.111125		0.779389	0.713816
HER2 (Phospho-Tyr1248)	0.934337		HER2 (Phospho-Tyr1248)	1103.5	419.5		0.0556353	0.0751433		0.984609	0.919956
HER2 (Phospho-Tyr877)	1.41006		HER2 (Phospho-Tyr877)	844.5	484.5		0.0767403	0.151669		0.753513	1.0625
HER3/ErbB3 (Ab-1222)	0.885698		HER3/ErbB3 (Ab-1222)	1153	415.5		0.0724	0.0239022		1.02878	0.911184
HER3/ErbB3 (Ab-1289)	0.909619		HER3/ErbB3 (Ab-1289)	1083.5	401		0.0495453	0.0396164		0.966763	0.879386
HER3/ErbB3 (Phospho-Tyr1222)	0.835721		HER3/ErbB3 (Phospho-Tyr1222)	1319	448.5		0.125087	0.00333541		1.17689	0.983553
HER3/ErbB3 (Phospho-Tyr1289)	0.827951		HER3/ErbB3 (Phospho-Tyr1289)	1178.5	397		0.152972	0.0411486		1.05153	0.870614
HER4/ErbB4 (Ab-1284)	1.23897		HER4/ErbB4 (Ab-1284)	2560	1290.5		0.0038852	0.055024		2.28418	2.83004
HER4/ErbB4 (Phospho-Tyr1284)	0.808891		HER4/ErbB4 (Phospho-Tyr1284)	2883.5	949		0.147956	0.00193551		2.57283	2.08114
Histone H2A.X (Ab-139)	1.28437		Histone H2A.X (Ab-139)	2348	1227		0.115423	0.0179755		2.09503	2.69079
Histone H2A.X (Phospho-Ser139)	1.13524		Histone H2A.X (Phospho-Ser139)	3018	1394		0.0126722	0.0159216		2.69284	3.05702
Histone H3.1 (Ab-10)	1.42241		Histone H3.1 (Ab-10)	2267	1312		0.0308275	0.228968		2.02275	2.87719
Histone H3.1 (Phospho-Ser10)	0.835971		Histone H3.1 (Phospho-Ser10)	833.5	283.5		0.0467251	0.0600156		0.743698	0.621711
HNF4 alpha (Ab-313)	0.826363		HNF4 alpha (Ab-313)	1384.5	465.5		0.0768215	0.204049		1.23533	1.02083
HNF4 alpha (Phospho-Ser313)	0.777885		HNF4 alpha (Phospho-Ser313)	891	282		0.12542	0.0457989		0.795003	0.618421
HRS (Ab-334)	1.10518		HRS (Ab-334)	819.5	368.5		0.0427764	0.144954		0.731207	0.808114
HRS (Phospho-Tyr334)	0.88693		HRS (Phospho-Tyr334)	1132	408.5		0.197426	0.180995		1.01004	0.895833
HSF1 (Ab-303)	0.887745		HSF1 (Ab-303)	969	350		0.257025	0.112861		0.8646	0.767544
HSF1 (Phospho-Ser303)	0.976322		HSF1 (Phospho-Ser303)	868.5	345		0.0971819	0.0456198		0.774928	0.756579
HSL (Ab-552/563)	1.00856		HSL (Ab-552/563)	792	325		0.00668975	0.258869		0.70667	0.712719
HSL (Ab-554)	0.949989		HSL (Ab-554)	786.5	304		0.250816	0.263667		0.701762	0.666667
HSL (Phospho-Ser552/563)	0.844864		HSL (Phospho-Ser552/563)	1088	374		0.215396	0.0851366		0.970778	0.820175
HSL (Phospho-Ser554)	0.943364		HSL (Phospho-Ser554)	878	337		0.277335	0.209407		0.783404	0.739035
HSP27 (Ab-15)	0.895185		HSP27 (Ab-15)	1160	422.5		0.0693324	0.0709768		1.03502	0.926535
HSP27 (Ab-78)	1.17157		HSP27 (Ab-78)	1125.5	536.5		0.0580814	0.111407		1.00424	1.17654
HSP27 (Ab-82)	1.5902		HSP27 (Ab-82)	1593.5	1031		0.00387987	0.287755		1.42182	2.26096
HSP27 (Phospho-Ser15)	0.825124		HSP27 (Phospho-Ser15)	1607	539.5		0.308068	0.193182		1.43386	1.18311
HSP27 (Phospho-Ser78)	0.904344		HSP27 (Phospho-Ser78)	895.5	329.5		0.663135	0.0083823		0.799019	0.722588
HSP27 (Phospho-Ser82)	0.972602		HSP27 (Phospho-Ser82)	4349	1721		0.0673233	0.177018		3.88044	3.77412
HSP90 co-chaperone Cdc37 (Ab-13)	1.48346		HSP90 co-chaperone Cdc37 (Ab-13)	1146.5	692		0.26791	0.0872971		1.02298	1.51754
HSP90 co-chaperone Cdc37 (Phospho-Ser13)	0.969613		HSP90 co-chaperone Cdc37 (Phospho-Ser13)	1201.5	474		0.133682	0.0134222		1.07205	1.03947
HSP90B (Ab-226)	0.941791		HSP90B (Ab-226)	1023	392		0.0110564	0.0317186		0.912782	0.859649
HSP90B (Ab-254)	1.00762		HSP90B (Ab-254)	1444	592		0.0222988	0.0144308		1.28842	1.29825
HSP90B (Phospho-Ser226)	1.11677		HSP90B (Phospho-Ser226)	1112.5	505.5		0.0600757	0.504923		0.992639	1.10855
HSP90B (Phospho-Ser254)	0.950965		HSP90B (Phospho-Ser254)	818	316.5		0.0446829	0.0525552		0.729868	0.694079
ICAM-1 (Ab-512)	1.0306		ICAM-1 (Ab-512)	942	395		0.126614	0.206287		0.840509	0.866228
ICAM-1 (Phospho-Tyr512)	1.02242		ICAM-1 (Phospho-Tyr512)	1050.5	437		0.0284105	0.300927		0.937319	0.958333
ICK (Phospho-Tyr159)	1.05042		ICK (Phospho-Tyr159)	1022.5	437		0.148358	0.202621		0.912335	0.958333
IGF1R (Ab-1161)	0.851743		IGF1R (Ab-1161)	1021.5	354		0.0919814	0.148175		0.911443	0.776316
IGF1R (Ab-1165/1166)	0.895135		IGF1R (Ab-1165/1166)	961	350		0.101192	0.182362		0.857462	0.767544
IGF1R (Phospho-Tyr1161)	1.1469		IGF1R (Phospho-Tyr1161)	1199	559.5		0.0264406	0.425929		1.06982	1.22697
IGF1R (Phospho-Tyr1165/1166)	1.35624		IGF1R (Phospho-Tyr1165/1166)	1766	974.5		0.0596456	0.14572		1.57573	2.13706
IGF2R (Ab-2409)	1.02567		IGF2R (Ab-2409)	1351.5	564		0.049099	0.0533074		1.20589	1.23684
IGF2R (Phospho-Ser2409)	0.979167		IGF2R (Phospho-Ser2409)	809.5	322.5		0.0224478	0.0162841		0.722284	0.707237
IGFBP-3 (Ab-183)	1.00022		IGFBP-3 (Ab-183)	1163.5	473.5		0.0770514	0.0742624		1.03814	1.03838
IkB-alpha (Ab-32/36)	1.12086		IkB-alpha (Ab-32/36)	1302.5	594		0.158987	0.0194517		1.16217	1.30263
IkB-alpha (Ab-42)	1.06866		IkB-alpha (Ab-42)	1867.5	812		0.219566	0.502612		1.66629	1.7807
IkB-alpha (Phospho-Ser32/36)	1.76746		IkB-alpha (Phospho-Ser32/36)	7507	5398.5		0.110878	0.13913		6.69819	11.8388
IkB-alpha (Phospho-Tyr305)	0.862629		IkB-alpha (Phospho-Tyr305)	869	305		0.120418	0.0375721		0.775374	0.66886
IkB-alpha (Phospho-Tyr42)	0.998714		IkB-alpha (Phospho-Tyr42)	803.5	326.5		0.21832	0.0928658		0.716931	0.716009
IkB-beta (Ab-19)	0.981276		IkB-beta (Ab-19)	1203.5	480.5		0.0301967	0.237126		1.07383	1.05373
IkB-beta (Phospho-Ser23)	0.95114		IkB-beta (Phospho-Ser23)	761	294.5		0.0530151	0.0559942		0.67901	0.645833
IkB-beta (Phospho-Thr19)	0.896497		IkB-beta (Phospho-Thr19)	1013	369.5		0.164968	0.0493617		0.903859	0.810307
IkB-epsilon (Ab-22)	1.21487		IkB-epsilon (Ab-22)	9377	4635		0.0500715	0.0656641		8.36672	10.1645
IkB-epsilon (Phospho-Ser22)	1.16219		IkB-epsilon (Phospho-Ser22)	893.5	422.5		0.0411691	0.140131		0.797234	0.926535
IKK-alpha (Ab-23)	1.19132		IKK-alpha (Ab-23)	2355	1141.5		0.00790417	0.105492		2.10127	2.50329
IKK-alpha (Phospho-Thr23)	1.29498		IKK-alpha (Phospho-Thr23)	827.5	436		0.116465	0.00110919		0.738345	0.95614
IKK-alpha/beta (Ab-176/177)	0.933237		IKK-alpha/beta (Ab-176/177)	4223	1603.5		0.323224	0.830007		3.76801	3.51645
IKK-alpha/beta (Ab-180/181)	1.10904		IKK-alpha/beta (Ab-180/181)	810	365.5		0.156321	0.204704		0.72273	0.801535
IKK-alpha/beta (Phospho-Ser180/181)	0.776929		IKK-alpha/beta (Phospho-Ser180/181)	987	312		0.0420758	0.0570439		0.88066	0.684211
IKK-beta (Ab-188)	1.23174		IKK-beta (Ab-188)	1724	864		0.232585	0.032112		1.53826	1.89474
IKK-beta (Ab-199)	1.2552		IKK-beta (Ab-199)	5114.5	2612		0.121946	0.59341		4.56346	5.72807
IKK-beta (Phospho-Tyr188)	0.899057		IKK-beta (Phospho-Tyr188)	903.5	330.5		0.12206	0.174333		0.806157	0.724781
IKK-beta (Phospho-Tyr199)	0.978622		IKK-beta (Phospho-Tyr199)	1532	610		0.268706	0.0794041		1.36694	1.33772
IKK-gamma (Ab-31)	1.00665		IKK-gamma (Ab-31)	16163	6620		0.676949	0.368143		14.4216	14.5175
IKK-gamma (Ab-85)	1.07182		IKK-gamma (Ab-85)	1909	832.5		0.13599	0.354154		1.70332	1.82566
IKK-gamma (Phospho-Ser31)	0.986728		IKK-gamma (Phospho-Ser31)	1020	409.5		0.0122781	0.0972979		0.910105	0.898026
IKK-gamma (Phospho-Ser85)	0.887099		IKK-gamma (Phospho-Ser85)	942	340		0.101599	0.174954		0.840509	0.745614
IL-10R-alpha (Ab-496)	0.819262		IL-10R-alpha (Ab-496)	1675.5	558.5		0.0559469	0.162071		1.49498	1.22478
IL-10R-alpha (Phospho-Tyr496)	1.0694		IL-10R-alpha (Phospho-Tyr496)	940	409		0.185363	0.072455		0.838724	0.89693
IL-13R/CD213a1 (Ab-405)	0.913017		IL-13R/CD213a1 (Ab-405)	1118.5	415.5		0.0741243	0.104509		0.997992	0.911184
IL-13R/CD213a1 (Phospho-Tyr405)	1.09537		IL-13R/CD213a1 (Phospho-Tyr405)	1675	746.5		0.203598	0.0710134		1.49453	1.63706
IL-2RA/CD25 (Ab-268)	0.836446		IL-2RA/CD25 (Ab-268)	953.5	324.5		0.0549091	0.00256663		0.85077	0.711623
IL-2RA/CD25 (Phospho-Ser268)	1.08093		IL-2RA/CD25 (Phospho-Ser268)	801.5	352.5		0.0809383	0.0697594		0.715146	0.773026
IL3RB (Ab-593)	1.42435		IL3RB (Ab-593)	1094	634		0.418984	0.239872		0.976132	1.39035
IL3RB (Phospho-Tyr593)	0.819586		IL3RB (Phospho-Tyr593)	1262.5	421		0.289093	0.0483951		1.12648	0.923246
IL-4R/CD124 (Ab-497)	1.01373		IL-4R/CD124 (Ab-497)	1148	473.5		0.0201146	0.108276		1.02431	1.03838
IL-4R/CD124 (Phospho-Tyr497)	0.89234		IL-4R/CD124 (Phospho-Tyr497)	1037	376.5		0.132518	0.0823619		0.925273	0.825658
IL7R/CD127 (Phospho-Tyr449)	1.65563		IL7R/CD127 (Phospho-Tyr449)	2682.5	1807		0.272717	0.60256		2.39349	3.96272
Integrin beta-1 (Ab-788)	0.96665		Integrin beta-1 (Ab-788)	1970.5	775		0.0745144	0.223257		1.7582	1.69956
Integrin beta-1 (Ab-789)	1.4671		Integrin beta-1 (Ab-789)	2435	1453.5		0.0942809	0.0848006		2.17265	3.1875
Integrin beta-1 (Phospho-Thr788)	0.989876		Integrin beta-1 (Phospho-Thr788)	1054	424.5		0.0438031	0.106465		0.940442	0.930921
Integrin beta-3 (Ab-773)	0.967695		Integrin beta-3 (Ab-773)	1068	420.5		0.0271784	0.0936804		0.952933	0.922149
Integrin beta-3 (Ab-785)	0.970285		Integrin beta-3 (Ab-785)	1207	476.5		0.0403609	0.222211		1.07696	1.04496
Integrin beta-3 (Phospho-Tyr773)	2.68676		Integrin beta-3 (Phospho-Tyr773)	987.5	1079.5		0.619449	0.179024		0.881106	2.36732
Integrin beta-3 (Phospho-Tyr785)	0.941922		Integrin beta-3 (Phospho-Tyr785)	895	343		0.0140952	0.193937		0.798572	0.752193
Integrin beta-4 (Ab-1510)	1.1747		Integrin beta-4 (Ab-1510)	839	401		0.150245	0.0306227		0.748606	0.879386
Integrin beta-4 (Phospho-Tyr1510)	0.83154		Integrin beta-4 (Phospho-Tyr1510)	1334.5	451.5		0.599856	0.193706		1.19072	0.990132
Interferon-alpha/beta receptor alpha chain (Ab-466)	1.28621		Interferon-alpha/beta receptor alpha chain (Ab-466)	1854.5	970.5		0.120795	0.0434955		1.6547	2.12829
Interferon-alpha/beta receptor alpha chain (Phospho-Tyr466)	1.05808		Interferon-alpha/beta receptor alpha chain (Phospho-Tyr466)	1000	430.5		0.0624574	0.070818		0.89226	0.944079
Interferon-gamma receptor alpha chain precursor (Ab-457)	0.960427		Interferon-gamma receptor alpha chain precursor (Ab-457)	1137.5	444.5		0.0669499	0.0735612		1.01495	0.974781
Interferon-gamma receptor alpha chain precursor (Phospho-Tyr457)	0.925964		Interferon-gamma receptor alpha chain precursor (Phospho-Tyr457)	1466.5	552.5		0.010831	0.0488186		1.3085	1.21162
IR (Ab-1361)	0.91789		IR (Ab-1361)	1138	425		0.0157719	0.200523		1.01539	0.932018
IR (Phospho-Tyr1355)	1.07726		IR (Phospho-Tyr1355)	814.5	357		0.0848029	0.0444256		0.726745	0.782895
IR (Phospho-Tyr1361)	1.06223		IR (Phospho-Tyr1361)	829.5	358.5		0.149187	0.0184865		0.740129	0.786184
IRS-1 (Ab-307)	0.87012		IRS-1 (Ab-307)	1409.5	499		0.0268676	0.0616525		1.25764	1.0943
IRS-1 (Ab-312)	1.27322		IRS-1 (Ab-312)	1954.5	1012.5		0.0762116	0.281395		1.74392	2.22039
IRS-1 (Ab-323)	1.01279		IRS-1 (Ab-323)	853	351.5		0.0470579	0.377817		0.761097	0.770833
IRS-1 (Ab-636)	0.814705		IRS-1 (Ab-636)	1348.5	447		0.12791	0.0893803		1.20321	0.980263
IRS-1 (Ab-639)	0.971417		IRS-1 (Ab-639)	3761	1486.5		0.0376267	0.26673		3.35579	3.25987
IRS-1 (Ab-794)	0.799028		IRS-1 (Ab-794)	992	322.5		0.192195	0.016021		0.885122	0.707237
IRS-1 (Phospho-Ser1101)	0.813586		IRS-1 (Phospho-Ser1101)	1010.5	334.5		0.148909	0.0891091		0.901628	0.733553
IRS-1 (Phospho-Ser307)	0.743841		IRS-1 (Phospho-Ser307)	1303.5	394.5		0.197556	0.0695866		1.16306	0.865132
IRS-1 (Phospho-Ser312)	1.30546		IRS-1 (Phospho-Ser312)	794.5	422		0.0975822	0.214695		0.7089	0.925439
IRS-1 (Phospho-Ser323)	1.86605		IRS-1 (Phospho-Ser323)	947	719		0.0833376	0.0767787		0.84497	1.57675
IRS-1 (Phospho-Ser612)	0.923594		IRS-1 (Phospho-Ser612)	958	360		0.160208	0.0759609		0.854785	0.789474
IRS-1 (Phospho-Ser636)	1.15483		IRS-1 (Phospho-Ser636)	896	421		0.0125894	0.171115		0.799465	0.923246
IRS-1 (Phospho-Ser639)	1.12568		IRS-1 (Phospho-Ser639)	958.5	439		0.498061	0.100475		0.855231	0.962719
IRS-1 (Phospho-Ser794)	1.08504		IRS-1 (Phospho-Ser794)	747.5	330		0.163998	0.196942		0.666964	0.723684
JAK1 (Ab-1022)	1.24224		JAK1 (Ab-1022)	1933	977		0.0909343	0.0125826		1.72474	2.14254
JAK1 (Phospho-Tyr1022)	1.00988		JAK1 (Phospho-Tyr1022)	1212	498		0.132474	0.0993941		1.08142	1.09211
JAK2 (Ab-1007)	1.42479		JAK2 (Ab-1007)	2123.5	1231		0.0727806	0.0774775		1.89471	2.69956
JAK2 (Ab-221)	1.03498		JAK2 (Ab-221)	1090	459		0.098709	0.0194527		0.972563	1.00658
JAK2 (Phospho-Tyr1007)	0.808534		JAK2 (Phospho-Tyr1007)	1565.5	515		0.0266568	0.124079		1.39683	1.12939
JAK2 (Phospho-Tyr221)	1.06086		JAK2 (Phospho-Tyr221)	793.5	342.5		0.0437386	0.112362		0.708008	0.751096
JNK1/2/3 (Ab-183/185)	1.03486		JNK1/2/3 (Ab-183/185)	883.5	372		0.116005	0.186389		0.788311	0.815789
JNK1/2/3 (Phospho-Thr183/Tyr185)	1.76505		JNK1/2/3 (Phospho-Thr183/Tyr185)	1887.5	1355.5		0.0906176	0.0154091		1.68414	2.97259
JunB (Ab-259)	0.863246		JunB (Ab-259)	1769.5	621.5		0.0652852	0.127489		1.57885	1.36294
JunB (Ab-79)	0.911153		JunB (Ab-79)	1636	606.5		0.0114191	0.309213		1.45974	1.33004
JunB (Phospho-Ser259)	0.946035		JunB (Phospho-Ser259)	1160	446.5		0.0809902	0.0426932		1.03502	0.979167
JunB (Phospho-Ser79)	0.905439		JunB (Phospho-Ser79)	1060	390.5		0.0631547	0.115217		0.945795	0.85636
JunD (Ab-255)	0.992762		JunD (Ab-255)	1452	586.5		0.0139233	0.176861		1.29556	1.28618
JunD (Phospho-Ser255)	0.936541		JunD (Phospho-Ser255)	1208.5	460.5		0.0270519	0.0380847		1.0783	1.00987
Keratin 18 (Ab-33)	1.10306		Keratin 18 (Ab-33)	688.5	309		0.0595842	0.222587		0.614321	0.677632
Keratin 18 (Ab-52)	0.965194		Keratin 18 (Ab-52)	1083.5	425.5		0.0133761	0.0877788		0.966763	0.933114
Keratin 18 (Phospho-Ser33)	0.96753		Keratin 18 (Phospho-Ser33)	757	298		0.0826282	0.14409		0.675441	0.653509
Keratin 18 (Phospho-Ser52)	1.18098		Keratin 18 (Phospho-Ser52)	1064.5	511.5		0.419518	0.0838467		0.94981	1.12171
Keratin 8 (Ab-432)	1.22696		Keratin 8 (Ab-432)	1274	636		0.0901527	0.0818797		1.13674	1.39474
Keratin 8 (Ab-73)	1.23453		Keratin 8 (Ab-73)	1744	876		0.0436965	0.100378		1.5561	1.92105
Keratin 8 (Phospho-Ser432)	1.21508		Keratin 8 (Phospho-Ser432)	1246	616		0.024383	0.0190694		1.11176	1.35088
Keratin 8 (Phospho-Ser73)	0.967815		Keratin 8 (Phospho-Ser73)	739	291		0.0578744	0.0524834		0.65938	0.638158
KIT (Ab-721)	0.984951		KIT (Ab-721)	1204	482.5		0.196443	0.146749		1.07428	1.05811
KIT (Ab-936)	0.980888		KIT (Ab-936)	773	308.5		0.1002	0.200974		0.689717	0.676535
KIT (Phospho-Tyr703)	1.0053		KIT (Phospho-Tyr703)	720	294.5		0.00464692	0.0124418		0.642427	0.645833
KIT (Phospho-Tyr721)	1.00727		KIT (Phospho-Tyr721)	956.5	392		0.121387	0.0145983		0.853446	0.859649
KIT (Phospho-Tyr936)	1.00222		KIT (Phospho-Tyr936)	965	393.5		0.0150129	0.00300683		0.861031	0.862939
KSR (Ab-392)	0.983114		KSR (Ab-392)	840	336		0.00499722	0.284394		0.749498	0.736842
KSR (Phospho-Ser392)	0.87671		KSR (Phospho-Ser392)	820	292.5		0.0247625	0.0147059		0.731653	0.641447
Kv1.3/KCNA3 (Ab-135)	1.10622		Kv1.3/KCNA3 (Ab-135)	1447.5	651.5		0.0943438	0.0123856		1.29155	1.42873
Kv1.3/KCNA3 (Phospho-Tyr135)	0.993101		Kv1.3/KCNA3 (Phospho-Tyr135)	1107.5	447.5		0.0257464	0.0150871		0.988178	0.98136
Kv2.1/Kcnb1 (Phospho-Tyr128)	1.42282		Kv2.1/Kcnb1 (Phospho-Tyr128)	1739.5	1007		0.218246	0.139749		1.55209	2.20833
Lamin A (Ab-22)	1.68249		Lamin A (Ab-22)	689.5	472		0.0872695	0.115332		0.615213	1.03509
Lamin A (Phospho-Ser22)	1.06315		Lamin A (Phospho-Ser22)	1842.5	797		0.122081	0.0680068		1.64399	1.74781
Lamin A/C (Ab-392)	1.54119		Lamin A/C (Ab-392)	21422	13433		0.0403458	0.240105		19.114	29.4583
Lamin A/C (Phospho-Ser392)	2.08653		Lamin A/C (Phospho-Ser392)	854	725		0.150101	0.0913114		0.76199	1.58991
LAT (Ab-161)	0.939857		LAT (Ab-161)	937.5	358.5		0.0726932	0.0707107		0.836493	0.786184
LAT (Ab-171)	1.15276		LAT (Ab-171)	1824	855.5		0.182534	0.0185664		1.62748	1.8761
LAT (Ab-191)	1.19962		LAT (Ab-191)	1196.5	584		0.140147	0.352365		1.06759	1.2807
LAT (Phospho-Tyr171)	0.956571		LAT (Phospho-Tyr171)	713	277.5		0.00695287	0.0699817		0.636181	0.608553
LAT (Phospho-Tyr191)	0.826719		LAT (Phospho-Tyr191)	2417	813		0.0132954	0.533672		2.15659	1.78289
LCK (Ab-192)	0.968972		LCK (Ab-192)	938.5	370		0.00409917	0.160752		0.837386	0.811404
LCK (Ab-393)	1.29691		LCK (Ab-393)	7155	3775.5		0.108164	0.1365		6.38412	8.27961
LCK (Ab-505)	1.0686		LCK (Ab-505)	1058	460		0.301627	0.161516		0.944011	1.00877
LCK (Ab-59)	0.950849		LCK (Ab-59)	1005.5	389		0.185842	0.0653079		0.897167	0.85307
LCK (Phospho-Ser59)	0.901808		LCK (Phospho-Ser59)	858.5	315		0.059397	0.0769134		0.766005	0.690789
LCK (Phospho-Tyr192)	1.10505		LCK (Phospho-Tyr192)	838.5	377		0.0333316	0.0346019		0.74816	0.826754
LCK (Phospho-Tyr393)	1.02449		LCK (Phospho-Tyr393)	1004	418.5		0.0336184	0.093617		0.895829	0.917763
LCK (Phospho-Tyr505)	2.40863		LCK (Phospho-Tyr505)	17026.5	16686		0.0265627	0.0484854		15.1921	36.5921
LIMK1 (Ab-508)	1.19649		LIMK1 (Ab-508)	2048	997		0.101838	0.365038		1.82735	2.1864
LIMK1 (Phospho-Thr508)	1.12643		LIMK1 (Phospho-Thr508)	893.5	409.5		0.0707107	0.0994524		0.797234	0.898026
LIMK1/2 (Ab-508/505)	1.09112		LIMK1/2 (Ab-508/505)	1222	542.5		0.019111	0.309935		1.09034	1.18969
LKB1 (Ab-189)	0.99802		LKB1 (Ab-189)	1434.5	582.5		0.193292	0.0578841		1.27995	1.27741
LKB1 (Ab-334)	1.56838		LKB1 (Ab-334)	1419	905.5		0.27336	0.024725		1.26612	1.98575
LKB1 (Ab-428)	0.80527		LKB1 (Ab-428)	1112.5	364.5		0.224324	0.083496		0.992639	0.799342
LKB1 (Phospho-Ser428)	2.18048		LKB1 (Phospho-Ser428)	1263	1120.5		0.306633	0.100121		1.12692	2.45724
LKB1 (Phospho-Thr189)	0.876644		LKB1 (Phospho-Thr189)	1699	606		0.15033	0.00200598		1.51595	1.32895
LYN (Ab-507)	1.75493		LYN (Ab-507)	16940.5	12096		0.211272	0.0297927		15.1153	26.5263
LYN (Phospho-Tyr507)	1.04453		LYN (Phospho-Tyr507)	1076.5	457.5		0.133766	0.0937757		0.960518	1.00329
MAP3K1/MEKK1 (Phospho-Thr1381)	0.8872		MAP3K1/MEKK1 (Phospho-Thr1381)	922.5	333		0.0486753	0.105133		0.82311	0.730263
MAP3K7/TAK1 (Ab-184)	0.959245		MAP3K7/TAK1 (Ab-184)	1091.5	426		0.110799	0.114456		0.973901	0.934211
MAP3K7/TAK1 (Ab-187)	1.0173		MAP3K7/TAK1 (Ab-187)	1208	500		0.108471	0.0564512		1.07785	1.09649
MAP3K7/TAK1 (Ab-439)	1.62094		MAP3K7/TAK1 (Ab-439)	1188	783.5		0.215831	0.197707		1.06	1.7182
MAP3K7/TAK1 (Phospho-Thr184)	0.91643		MAP3K7/TAK1 (Phospho-Thr184)	1290	481		0.0379776	0.00660847		1.15101	1.05482
MAP3K8/COT (Ab-290)	0.788739		MAP3K8/COT (Ab-290)	1181	379		0.0130946	0.275033		1.05376	0.83114
MAP3K8/COT (Ab-400)	0.840623		MAP3K8/COT (Ab-400)	978	334.5		0.101903	0.124591		0.87263	0.733553
MAP3K8/COT (Phospho-Thr290)	0.915676		MAP3K8/COT (Phospho-Thr290)	794.5	296		0.137042	0.167212		0.7089	0.649123
MAPKAPK2 (Ab-272)	1.02632		MAPKAPK2 (Ab-272)	1553	648.5		0.0588637	0.0253103		1.38568	1.42215
MAPKAPK2 (Phospho-Ser272)	1.02436		MAPKAPK2 (Phospho-Ser272)	1078.5	449.5		0.000859704	0.0681759		0.962302	0.985746
MAPKAPK2 (Phospho-Thr222)	1.01092		MAPKAPK2 (Phospho-Thr222)	716	294.5		0.0457936	0.0435537		0.638858	0.645833
MAPKAPK2 (Phospho-Thr334)	0.952361		MAPKAPK2 (Phospho-Thr334)	991	384		0.0801922	0.188832		0.884229	0.842105
MARCKS (Ab-158)	1.35005		MARCKS (Ab-158)	1846	1014		0.143902	0.187337		1.64711	2.22368
MARCKS (Ab-163)	0.803313		MARCKS (Ab-163)	976	319		0.214056	0.00371835		0.870845	0.699561
MARCKS (Phospho-Ser158)	1.61464		MARCKS (Phospho-Ser158)	737.5	484.5		0.0507666	0.0374046		0.658041	1.0625
MARCKS (Phospho-Ser163)	1.0427		MARCKS (Phospho-Ser163)	990	420		0.247177	0.0383858		0.883337	0.921053
M-CSF Receptor (Ab-561)	0.907603		M-CSF Receptor (Ab-561)	1168.5	431.5		0.197289	0.42259		1.04261	0.946272
M-CSF Receptor (Ab-809)	0.906288		M-CSF Receptor (Ab-809)	1148.5	423.5		0.143928	0.126019		1.02476	0.928728
M-CSF Receptor (Phospho-Tyr561)	0.862304		M-CSF Receptor (Phospho-Tyr561)	2246	788		0.387758	0.383487		2.00402	1.72807
M-CSF Receptor (Phospho-Tyr809)	1.02553		M-CSF Receptor (Phospho-Tyr809)	1054.5	440		0.0801786	0.245331		0.940888	0.964912
MDM2 (Ab-166)	1.84003		MDM2 (Ab-166)	30603	22911		0.422312	0.240885		27.3058	50.2434
MDM2 (Phospho-Ser166)	1.03084		MDM2 (Phospho-Ser166)	1272	533.5		0.267043	0.265213		1.13495	1.16996
MDM4 (Phospho-Ser367)	0.928262		MDM4 (Phospho-Ser367)	932	352		0.00586811	0.052461		0.831586	0.77193
MEF2A (Ab-312)	1.63953		MEF2A (Ab-312)	25519.5	17023.5		0.0114429	0.0897645		22.77	37.3322
MEF2A (Ab-319)	1.26177		MEF2A (Ab-319)	2878	1477.5		0.0792691	0.0457301		2.56792	3.24013
MEF2A (Ab-408)	2.0802		MEF2A (Ab-408)	4257	3603		0.300501	0.0576973		3.79835	7.90132
MEF2A (Phospho-Ser408)	1.08475		MEF2A (Phospho-Ser408)	827	365		0.0599667	0.159297		0.737899	0.800439
MEF2A (Phospho-Thr312)	1.26475		MEF2A (Phospho-Thr312)	1182.5	608.5		0.220679	0.0727836		1.0551	1.33443
MEF2A (Phospho-Thr319)	1.21056		MEF2A (Phospho-Thr319)	1843.5	908		0.176651	0.518644		1.64488	1.99123
MEF2C (Ab-396)	1.01987		MEF2C (Ab-396)	1143.5	474.5		0.226274	0.06389		1.0203	1.04057
MEF2C (Phospho-Ser396)	0.977513		MEF2C (Phospho-Ser396)	921.5	366.5		0.207003	0.0454154		0.822217	0.803728
MEF2D (Phospho-Ser444)	0.90765		MEF2D (Phospho-Ser444)	1413.5	522		0.0185674	0.167706		1.26121	1.14474
MEK1 (Ab-217)	0.897559		MEK1 (Ab-217)	1287	470		0.0215287	0.0889709		1.14834	1.0307
MEK1 (Ab-221)	0.87599		MEK1 (Ab-221)	931.5	332		0.169298	0.0737268		0.83114	0.72807
MEK1 (Ab-286)	1.80221		MEK1 (Ab-286)	3368.5	2470		0.0117489	0.202956		3.00558	5.41667
MEK1 (Ab-291)	1.73222		MEK1 (Ab-291)	4166.5	2936.5		0.0246399	0.0940236		3.7176	6.43969
MEK1 (Ab-298)	0.672082		MEK1 (Ab-298)	1823	498.5		0.344505	0.0751514		1.62659	1.0932
MEK1 (Phospho-Ser217)	1.21838		MEK1 (Phospho-Ser217)	1286	637.5		0.0521251	0.134249		1.14745	1.39803
MEK1 (Phospho-Ser221)	1.4173		MEK1 (Phospho-Ser221)	1161	669.5		0.105957	0.545946		1.03591	1.4682
MEK1 (Phospho-Ser298)	1.55371		MEK1 (Phospho-Ser298)	4086	2583		0.549996	0.223324		3.64577	5.66447
MEK1 (Phospho-Thr286)	1.20051		MEK1 (Phospho-Thr286)	1580.5	772		0.133896	0.118237		1.41022	1.69298
MEK1 (Phospho-Thr291)	1.02328		MEK1 (Phospho-Thr291)	1291	537.5		0.0183903	0.0415945		1.15191	1.17873
MEK2 (Ab-394)	0.97347		MEK2 (Ab-394)	815.5	323		0.0970412	0.0477775		0.727638	0.708333
MEK2 (Phospho-Thr394)	0.651946		MEK2 (Phospho-Thr394)	2105.5	558.5		0.234206	0.571377		1.87865	1.22478
MER/SKY (Phospho-Tyr749/Tyr681)	0.94696		MER/SKY (Phospho-Tyr749/Tyr681)	741	285.5		0.0901491	0.103968		0.661164	0.626096
Merlin (Ab-10)	0.850566		Merlin (Ab-10)	3899.5	1349.5		0.300959	0.054925		3.47937	2.95943
Merlin (Ab-518)	0.924518		Merlin (Ab-518)	1132.5	426		0.0904229	0.0125152		1.01048	0.934211
Merlin (Phospho-Ser10)	1.13085		Merlin (Phospho-Ser10)	915	421		0.165436	0.212996		0.816418	0.923246
Merlin (Phospho-Ser518)	0.915544		Merlin (Phospho-Ser518)	953	355		0	0.228299		0.850323	0.778509
Met (Ab-1003)	1.23925		Met (Ab-1003)	949	478.5		0.0821888	0.0938976		0.846754	1.04934
Met (Ab-1234)	1.18601		Met (Ab-1234)	1246.5	601.5		0.131293	0.150337		1.1122	1.31908
Met (Ab-1349)	0.951529		Met (Ab-1349)	1548.5	599.5		0.17263	0.0631178		1.38166	1.31469
Met (Phospho-Tyr1003)	0.976922		Met (Phospho-Tyr1003)	714.5	284		0.258403	0.0273131		0.63752	0.622807
Met (Phospho-Tyr1234)	1.36393		Met (Phospho-Tyr1234)	1178.5	654		0.0727836	0.076015		1.05153	1.43421
Met (Phospho-Tyr1349)	0.841081		Met (Phospho-Tyr1349)	995	340.5		0.210577	0.0560198		0.887798	0.746711
Met (Phospho-Tyr1356)	2.78813		Met (Phospho-Tyr1356)	1521.5	1726		1.08539	1.24212		1.35757	3.78509
MITF (Ab-73)	1.65949		MITF (Ab-73)	5509.5	3720		0.00801023	0.0811365		4.9159	8.15789
MITF (Phospho-Ser73)	1.30722		MITF (Phospho-Ser73)	933.5	496.5		0.105781	0.181218		0.832924	1.08882
MKK3/MAP2K3 (Ab-189)	1.12171		MKK3/MAP2K3 (Ab-189)	1553.5	709		0.072855	0.0491009		1.38613	1.55482
MKK3/MAP2K3 (Ab-222)	0.978385		MKK3/MAP2K3 (Ab-222)	1091.5	434.5		0.0540056	0.155418		0.973901	0.952851
MKK3/MAP2K3 (Phospho-Ser189)	0.876408		MKK3/MAP2K3 (Phospho-Ser189)	831.5	296.5		0.0979292	0.144365		0.741914	0.650219
MKK3/MAP2K3 (Phospho-Thr222)	0.933219		MKK3/MAP2K3 (Phospho-Thr222)	931	353.5		0.00788595	0.0715626		0.830694	0.775219
MKK4/SEK1 (Ab-257)	0.858216		MKK4/SEK1 (Ab-257)	1009.5	352.5		0.0581184	0.00128916		0.900736	0.773026
MKK4/SEK1 (Ab-261)	1.44017		MKK4/SEK1 (Ab-261)	13642.5	7994		0.0665627	0.0611238		12.1727	17.5307
MKK4/SEK1 (Ab-80)	1.31108		MKK4/SEK1 (Ab-80)	5913.5	3154.5		0.0269789	0.0899884		5.27638	6.91776
MKK4/SEK1 (Phospho-Ser257)	0.869115		MKK4/SEK1 (Phospho-Ser257)	1175	415.5		0.0489229	0.206622		1.04841	0.911184
MKK4/SEK1 (Phospho-Ser80)	0.960256		MKK4/SEK1 (Phospho-Ser80)	1043	407.5		0.103364	0.0863363		0.930627	0.89364
MKK4/SEK1 (Phospho-Thr261)	0.967619		MKK4/SEK1 (Phospho-Thr261)	745.5	293.5		0.238264	0.182882		0.66518	0.64364
MKK6/MAP2K6 (Ab-207)	1.12653		MKK6/MAP2K6 (Ab-207)	3403.5	1560		0.399262	0.0697747		3.03681	3.42105
MKK6/MAP2K6 (Phospho-Ser207)	1.22742		MKK6/MAP2K6 (Phospho-Ser207)	1254.5	626.5		0.024724	0.584977		1.11934	1.3739
MKK7/MAP2K7 (Ab-271)	0.781028		MKK7/MAP2K7 (Ab-271)	1628.5	517.5		0.0654729	0.0415945		1.45304	1.13487
MKK7/MAP2K7 (Phospho-Ser271)	1.01009		MKK7/MAP2K7 (Phospho-Ser271)	856.5	352		0.172582	0.0294628		0.76422	0.77193
MKK7/MAP2K7 (Phospho-Thr275)	2.36216		MKK7/MAP2K7 (Phospho-Thr275)	861	827.5		0.0503279	0.183456		0.768236	1.81469
MKP-1 (Ab-359)	0.921195		MKP-1 (Ab-359)	1941	727.5		0.207961	0.00320476		1.73188	1.59539
MKP-1 (Phospho-Ser359)	0.910765		MKP-1 (Phospho-Ser359)	1056.5	391.5		0.0554421	0.0278169		0.942672	0.858553
MKP-1/2 (Ab-296/318)	1.22889		MKP-1/2 (Ab-296/318)	1300	650		0.125335	0.00660333		1.15994	1.42544
MKP-1/2 (Phospho-Ser296/318)	0.910333		MKP-1/2 (Phospho-Ser296/318)	1070.5	396.5		0.089459	0.361841		0.955164	0.869518
Mnk1 (Ab-385)	0.864153		Mnk1 (Ab-385)	1204.5	423.5		0.158078	0.23668		1.07473	0.928728
Mnk1 (Phospho-Thr385)	0.991783		Mnk1 (Phospho-Thr385)	964	389		0.172416	0.159262		0.860138	0.85307
MSK1 (Ab-360)	0.89448		MSK1 (Ab-360)	7553.5	2749		0.0378063	0.059521		6.73968	6.02851
MSK1 (Ab-376)	1.36825		MSK1 (Ab-376)	1649	918		0.0690341	0.0831347		1.47134	2.01316
MSK1 (Ab-581)	0.834278		MSK1 (Ab-581)	1418.5	481.5		0.0220233	0.0079674		1.26567	1.05592
MSK1 (Phospho-Ser212)	1.45419		MSK1 (Phospho-Ser212)	1020	603.5		0.00322144	0.0390566		0.910105	1.32346
MSK1 (Phospho-Ser360)	1.28254		MSK1 (Phospho-Ser360)	1500.5	783		0.359001	0.00732753		1.33884	1.71711
MSK1 (Phospho-Ser376)	1.66069		MSK1 (Phospho-Ser376)	1330.5	899		0.162152	0.0680307		1.18715	1.97149
MSK1 (Phospho-Thr581)	0.895257		MSK1 (Phospho-Thr581)	884	322		0.0115394	0.0963361		0.788758	0.70614
MSK2 (Phospho-Thr568)	1.29955		MSK2 (Phospho-Thr568)	1417.5	749.5		0.155005	0.34389		1.26478	1.64364
Mst1/Mst2 (Ab-183)	0.939339		Mst1/Mst2 (Ab-183)	1347.5	515		0.0316025	0.114297		1.20232	1.12939
Mst1/Mst2 (Phospho-Thr183)	0.819262		Mst1/Mst2 (Phospho-Thr183)	1050	350		0.131851	0.358953		0.936873	0.767544
mTOR (Ab-2446)	0.853673		mTOR (Ab-2446)	1238	430		0.0909728	0.188135		1.10462	0.942982
mTOR (Ab-2448)	0.774371		mTOR (Ab-2448)	1168	368		0.286099	0.0137302		1.04216	0.807018
mTOR (Ab-2481)	1.04058		mTOR (Ab-2481)	1458.5	617.5		0.0895282	0.0533825		1.30136	1.35417
mTOR (Phospho-Ser2448)	1.1715		mTOR (Phospho-Ser2448)	1252.5	597		0.138417	0.155447		1.11756	1.30921
mTOR (Phospho-Ser2481)	0.966873		mTOR (Phospho-Ser2481)	1135	446.5		0.0352163	0.148168		1.01271	0.979167
mTOR (Phospho-Thr2446)	1.25007		mTOR (Phospho-Thr2446)	957.5	487		0.142791	0.136927		0.854339	1.06798
Myc (Ab-358)	1.10783		Myc (Ab-358)	16191	7298		0.11681	0.153112		14.4466	16.0044
Myc (Ab-373)	0.937778		Myc (Ab-373)	1583	604		0.0814608	0.175049		1.41245	1.32456
Myc (Ab-58)	1.05226		Myc (Ab-58)	1304.5	558.5		0.105438	0.0596404		1.16395	1.22478
Myc (Ab-62)	1.02533		Myc (Ab-62)	1065.5	444.5		0.00563432	0.135799		0.950703	0.974781
Myc (Phospho-Ser373)	0.956446		Myc (Phospho-Ser373)	958.5	373		0.0214466	0.0197224		0.855231	0.817982
Myc (Phospho-Ser62)	1.0928		Myc (Phospho-Ser62)	2099.5	933.5		0.083303	0.678703		1.8733	2.04715
Myc (Phospho-Thr358)	1.95521		Myc (Phospho-Thr358)	1115	887		0.0185268	0.060767		0.99487	1.94518
Myc (Phospho-Thr58)	0.932733		Myc (Phospho-Thr58)	902.5	342.5		0.00497087	0.119271		0.805264	0.751096
Myosin regulatory light chain 2 (Ab-18)	1.04932		Myosin regulatory light chain 2 (Ab-18)	1225	523		0.0372161	0.00118443		1.09302	1.14693
Myosin regulatory light chain 2 (Phospho-Ser18)	1.06398		Myosin regulatory light chain 2 (Phospho-Ser18)	808.5	350		0.159302	0.352777		0.721392	0.767544
MYPT1 (Phospho-Thr696)	1.1125		MYPT1 (Phospho-Thr696)	908	411		0.0949385	0.0333878		0.810172	0.901316
MYPT1 (Phospho-Thr853)	1.28189		MYPT1 (Phospho-Thr853)	985.5	514		0.255478	0.146028		0.879322	1.12719
MYT1 (Ab-83)	0.95931		MYT1 (Ab-83)	2065	806		0.240564	0.0556552		1.84252	1.76754
NFAT3 (Ab-168/170)	1.37131		NFAT3 (Ab-168/170)	1510	842.5		0.210352	0.00455097		1.34731	1.84759
NFAT3 (Ab-676)	1.16738		NFAT3 (Ab-676)	2347.5	1115		0.15316	0.0622024		2.09458	2.44518
NFAT4 (Ab-165)	0.901262		NFAT4 (Ab-165)	1099	403		0.00416558	0.185549		0.980593	0.883772
NFAT4 (Phospho-Ser165)	1.2199		NFAT4 (Phospho-Ser165)	1298.5	644.5		0.126034	0.286273		1.1586	1.41338
NFkB-p100/p52 (Ab-865)	1.69778		NFkB-p100/p52 (Ab-865)	8185	5654		0.191958	0.191286		7.30315	12.3991
NFkB-p100/p52 (Ab-869)	1.53353		NFkB-p100/p52 (Ab-869)	1010.5	630.5		0.0347977	0.0305226		0.901628	1.38268
NFkB-p100/p52 (Phospho-Ser865)	1.70991		NFkB-p100/p52 (Phospho-Ser865)	1865	1297.5		0.282528	0.0283418		1.66406	2.84539
NFkB-p100/p52 (Phospho-Ser869)	0.941255		NFkB-p100/p52 (Phospho-Ser869)	1074.5	411.5		0.0735581	0.13063		0.958733	0.902412
NFkB-p100/p52 (Phospho-Ser872)	1.49111		NFkB-p100/p52 (Phospho-Ser872)	2840	1723		0.476358	0.413062		2.53402	3.77851
NFkB-p105/p50 (Ab-337)	1.12492		NFkB-p105/p50 (Ab-337)	1341.5	614		0.0152919	0.0358108		1.19697	1.34649
NFkB-p105/p50 (Ab-893)	0.912389		NFkB-p105/p50 (Ab-893)	1605.5	596		0.0682724	0.075462		1.43252	1.30702
NFkB-p105/p50 (Ab-907)	0.900702		NFkB-p105/p50 (Ab-907)	1348	494		0.0108786	0.0321412		1.20277	1.08333
NFkB-p105/p50 (Ab-927)	1.79068		NFkB-p105/p50 (Ab-927)	2059.5	1500.5		0.0241686	0.0863544		1.83761	3.29057
NFkB-p105/p50 (Ab-932)	0.917461		NFkB-p105/p50 (Ab-932)	1022	381.5		0.0485849	0.18925		0.911889	0.836623
NFkB-p105/p50 (Phospho-Ser337)	1.04116		NFkB-p105/p50 (Phospho-Ser337)	1499	635		0.0659145	0.136065		1.3375	1.39254
NFkB-p105/p50 (Phospho-Ser893)	0.851495		NFkB-p105/p50 (Phospho-Ser893)	915	317		0.0854029	0.0529523		0.816418	0.695175
NFkB-p105/p50 (Phospho-Ser907)	0.893029		NFkB-p105/p50 (Phospho-Ser907)	1099.5	399.5		0.193454	0.0104757		0.981039	0.876096
NFkB-p105/p50 (Phospho-Ser927)	1.06729		NFkB-p105/p50 (Phospho-Ser927)	855.5	371.5		0.106559	0.29193		0.763328	0.814693
NFkB-p105/p50 (Phospho-Ser932)	1.24474		NFkB-p105/p50 (Phospho-Ser932)	853	432		0.454767	0.00693242		0.761097	0.947368
NFkB-p65 (Ab-254)	0.864865		NFkB-p65 (Ab-254)	1536	540.5		0.0718589	0.0651781		1.37051	1.18531
NFkB-p65 (Ab-276)	0.938325		NFkB-p65 (Ab-276)	1097.5	419		0.127606	0.0440342		0.979255	0.91886
NFkB-p65 (Ab-281)	1.24067		NFkB-p65 (Ab-281)	1148	579.5		0.269196	0.209381		1.02431	1.27083
NFkB-p65 (Ab-311)	0.875535		NFkB-p65 (Ab-311)	1055.5	376		0.227815	0.0402817		0.94178	0.824561
NFkB-p65 (Ab-435)	0.934984		NFkB-p65 (Ab-435)	1246	474		0.0315874	0.151108		1.11176	1.03947
NFkB-p65 (Ab-468)	1.10928		NFkB-p65 (Ab-468)	2378.5	1073.5		0.0392923	0.271874		2.12224	2.35417
NFkB-p65 (Ab-505)	1.12597		NFkB-p65 (Ab-505)	1701.5	779.5		0.0323222	0.157422		1.51818	1.70943
NFkB-p65 (Ab-529)	1.30945		NFkB-p65 (Ab-529)	1922	1024		0.237498	0.0637033		1.71492	2.24561
NFkB-p65 (Ab-536)	1.42076		NFkB-p65 (Ab-536)	925.5	535		0.104298	0.152912		0.825786	1.17325
NFkB-p65 (Phospho-Ser276)	0.892455		NFkB-p65 (Phospho-Ser276)	1130.5	410.5		0.24492	0.0226492		1.0087	0.900219
NFkB-p65 (Phospho-Ser311)	0.888602		NFkB-p65 (Phospho-Ser311)	2587.5	935.5		0.101836	0.116929		2.30872	2.05154
NFkB-p65 (Phospho-Ser468)	0.836902		NFkB-p65 (Phospho-Ser468)	1625.5	553.5		0.0299589	0.0862427		1.45037	1.21382
NFkB-p65 (Phospho-Ser529)	2.42113		NFkB-p65 (Phospho-Ser529)	65535	64557.5		0	0		58.4742	141.573
NFkB-p65 (Phospho-Ser536)	0.875189		NFkB-p65 (Phospho-Ser536)	1084	386		0.0107463	0.095469		0.967209	0.846491
NFkB-p65 (Phospho-Thr254)	1.40876		NFkB-p65 (Phospho-Thr254)	1059	607		0.080353	0.106214		0.944903	1.33114
NFkB-p65 (Phospho-Thr435)	1.55206		NFkB-p65 (Phospho-Thr435)	1435.5	906.5		0.240717	0.134266		1.28084	1.98794
NFkB-p65 (Phospho-Thr505)	1.02434		NFkB-p65 (Phospho-Thr505)	1538	641		0.235029	0.0426004		1.3723	1.4057
NMDAR1 (Ab-897)	1.26796		NMDAR1 (Ab-897)	1179.5	608.5		0.113322	0.095555		1.05242	1.33443
NMDAR1 (Phospho-Ser897)	1.02638		NMDAR1 (Phospho-Ser897)	1068	446		0.0489608	0.0435553		0.952933	0.97807
NMDAR2A/B (Phospho-Tyr1246/1252)	2.0152		NMDAR2A/B (Phospho-Tyr1246/1252)	2610	2140		0.0868963	0.289386		2.3288	4.69298
NMDAR2B (Ab-1472)	1.52282		NMDAR2B (Ab-1472)	6921.5	4288.5		0.008147	0.172756		6.17578	9.40461
NMDAR2B (Phospho-Tyr1472)	0.85752		NMDAR2B (Phospho-Tyr1472)	931.5	325		0.0670879	0.106979		0.83114	0.712719
Opioid Receptor (Ab-375)	1.65947		Opioid Receptor (Ab-375)	723.5	488.5		0.00405994	0.212082		0.64555	1.07127
Opioid Receptor (Phospho-Ser375)	1.90744		Opioid Receptor (Phospho-Ser375)	6844	5311.5		0.60467	0.25876		6.10663	11.648
p130Cas (Ab-165)	0.959503		p130Cas (Ab-165)	978.5	382		0.101608	0.109091		0.873076	0.837719
p130Cas (Ab-410)	0.939291		p130Cas (Ab-410)	802	306.5		0.126318	0.0202392		0.715592	0.672149
p130Cas (Phospho-Tyr165)	1.19822		p130Cas (Phospho-Tyr165)	941.5	459		0.103108	0.110894		0.840062	1.00658
p130Cas (Phospho-Tyr410)	0.868713		p130Cas (Phospho-Tyr410)	803.5	284		0.0986661	0.109442		0.716931	0.622807
p21Cip1 (Ab-145)	0.889385		p21Cip1 (Ab-145)	1180	427		0.0533074	0.0381163		1.05287	0.936404
p21Cip1 (Phospho-Thr145)	0.657636		p21Cip1 (Phospho-Thr145)	1287.5	344.5		0.225898	0.195572		1.14878	0.755482
p27Kip1 (Ab-10)	1.24404		p27Kip1 (Ab-10)	689.5	349		0.0837575	0.0441942		0.615213	0.765351
p27Kip1 (Ab-187)	0.946082		p27Kip1 (Ab-187)	969	373		0.0373253	0.175718		0.8646	0.817982
p27Kip1 (Phospho-Ser10)	0.980963		p27Kip1 (Phospho-Ser10)	1142.5	456		0.0984712	0.163588		1.01941	1
p27Kip1 (Phospho-Thr187)	0.884403		p27Kip1 (Phospho-Thr187)	861.5	310		0.150195	0.0571547		0.768682	0.679825
p300 (Ab-89)	1.19015		p300 (Ab-89)	5535.5	2680.5		0.0268862	0.318248		4.9391	5.87829
p38 MAPK (Ab-180)	0.860158		p38 MAPK (Ab-180)	921.5	322.5		0.0413141	0.0547943		0.822217	0.707237
p38 MAPK (Ab-182)	1.82647		p38 MAPK (Ab-182)	11835	8795		0.334721	0.0121926		10.5599	19.2873
p38 MAPK (Ab-322)	1.02273		p38 MAPK (Ab-322)	912	379.5		0.162653	0.0110198		0.813741	0.832237
p38 MAPK (Phospho-Thr180)	1.01102		p38 MAPK (Phospho-Thr180)	1286	529		0.0284622	0.200604		1.14745	1.16009
p38 MAPK (Phospho-Tyr182)	0.917391		p38 MAPK (Phospho-Tyr182)	1256.5	469		0.0291925	0.0310005		1.12112	1.02851
p38 MAPK (Phospho-Tyr322)	1.50206		p38 MAPK (Phospho-Tyr322)	825.5	504.5		0.401167	0.13756		0.73656	1.10636
p44/42 MAP Kinase (Ab-202)	0.933739		p44/42 MAP Kinase (Ab-202)	1120	425.5		0.134687	0.110283		0.999331	0.933114
p44/42 MAP Kinase (Ab-204)	0.834212		p44/42 MAP Kinase (Ab-204)	1233	418.5		0.09885	0.133054		1.10016	0.917763
p44/42 MAP Kinase (Phospho-Thr202)	1.02553		p44/42 MAP Kinase (Phospho-Thr202)	1547	645.5		0.100918	0.554782		1.38033	1.41557
p44/42 MAP Kinase (Phospho-Tyr204)	2.42922		p44/42 MAP Kinase (Phospho-Tyr204)	1204.5	1190.5		0.30226	0.657479		1.07473	2.61075
p53 (Ab-15)	0.93592		p53 (Ab-15)	927	353		0.21711	0.129932		0.827125	0.774123
p53 (Ab-18)	1.24986		p53 (Ab-18)	1963.5	998.5		0.186741	0.0217727		1.75195	2.18969
p53 (Ab-20)	1.23382		p53 (Ab-20)	4238	2127.5		0.0308002	0.0886283		3.7814	4.66557
p53 (Ab-315)	1.59616		p53 (Ab-315)	3123.5	2028.5		0.157368	0.0415881		2.78697	4.44846
p53 (Ab-33)	1.13053		p53 (Ab-33)	1355.5	623.5		0.166783	0.0451228		1.20946	1.36732
p53 (Ab-37)	1.17101		p53 (Ab-37)	1189	566.5		0.00548145	0.148021		1.0609	1.24232
p53 (Ab-376)	0.801312		p53 (Ab-376)	958.5	312.5		0.13296	0.403441		0.855231	0.685307
p53 (Ab-378)	0.904013		p53 (Ab-378)	870	320		0.0198139	0.179991		0.776266	0.701754
p53 (Ab-387)	1.11515		p53 (Ab-387)	994	451		0.114323	0.163411		0.886906	0.989035
p53 (Ab-392)	1.07924		p53 (Ab-392)	1572.5	690.5		0.0282843	0.254807		1.40308	1.51425
p53 (Ab-46)	1.1077		p53 (Ab-46)	2687	1211		0.126827	0.201849		2.3975	2.6557
p53 (Ab-6)	0.930831		p53 (Ab-6)	1006	381		0.00757421	0.101842		0.897613	0.835526
p53 (Ab-9)	1.19145		p53 (Ab-9)	1460.5	708		0.353947	0.291674		1.30315	1.55263
p53 (Phospho-Ser15)	1.83005		p53 (Phospho-Ser15)	43636	32491		0.031622	0.00630407		38.9346	71.2522
p53 (Phospho-Ser20)	1.33753		p53 (Phospho-Ser20)	871	474		0.108398	0.246712		0.777158	1.03947
p53 (Phospho-Ser315)	0.982894		p53 (Phospho-Ser315)	1119	447.5		0.0153229	0.0604225		0.998439	0.98136
p53 (Phospho-Ser33)	0.941245		p53 (Phospho-Ser33)	769	294.5		0.0470956	0.054109		0.686148	0.645833
p53 (Phospho-Ser366)	0.924822		p53 (Phospho-Ser366)	877	330		0.0160402	0.0936998		0.782512	0.723684
p53 (Phospho-Ser37)	1.57909		p53 (Phospho-Ser37)	2012.5	1293		0.0528045	0.128344		1.79567	2.83553
p53 (Phospho-Ser378)	1.03948		p53 (Phospho-Ser378)	798	337.5		0.156824	0.0717811		0.712023	0.740132
p53 (Phospho-Ser392)	0.955852		p53 (Phospho-Ser392)	1460.5	568		0.470289	0.557694		1.30315	1.24561
p53 (Phospho-Ser46)	1.06192		p53 (Phospho-Ser46)	1063.5	459.5		0.0714835	0.0200468		0.948918	1.00768
p53 (Phospho-Ser6)	1.52445		p53 (Phospho-Ser6)	750.5	465.5		0.0468283	0.194371		0.669641	1.02083
p53 (Phospho-Ser9)	1.0933		p53 (Phospho-Ser9)	716	318.5		0.116339	0.192648		0.638858	0.698465
p53 (Phospho-Thr18)	0.959602		p53 (Phospho-Thr18)	899	351		0.0262123	0.0490737		0.802141	0.769737
p53 (Phospho-Thr81)	1.56051		p53 (Phospho-Thr81)	1864	1183.5		0.114704	0.514175		1.66317	2.59539
p63 (Phospho-Ser455)	1.04579		p63 (Phospho-Ser455)	1000	425.5		0.0980548	0.0638291		0.89226	0.933114
P70S6K (Ab-229)	1.10434		P70S6K (Ab-229)	1332	598.5		0.148483	0.0575074		1.18849	1.3125
P70S6K (Ab-371)	1.45307		P70S6K (Ab-371)	1126.5	666		0.0411326	0.120393		1.00513	1.46053
P70S6K (Ab-411)	0.847604		P70S6K (Ab-411)	925	319		0.171064	0.0175523		0.82534	0.699561
P70S6K (Ab-418)	0.898116		P70S6K (Ab-418)	893.5	326.5		0.136859	0.157444		0.797234	0.716009
P70S6K (Ab-421)	0.976923		P70S6K (Ab-421)	992.5	394.5		0.0735598	0.0600078		0.885568	0.865132
P70S6K (Ab-424)	0.92365		P70S6K (Ab-424)	1008.5	379		0.178041	0.121109		0.899844	0.83114
P70S6K (Ab-427)	0.699848		P70S6K (Ab-427)	1108	315.5		0.0409343	0.102828		0.988624	0.691886
P70S6K (Phospho-Ser371)	1.08346		P70S6K (Phospho-Ser371)	1690	745		0.102508	0.670712		1.50792	1.63377
P70S6K (Phospho-Ser411)	0.961598		P70S6K (Phospho-Ser411)	742.5	290.5		0.143769	0.0476991		0.662503	0.637061
P70S6K (Phospho-Ser418)	1.53861		P70S6K (Phospho-Ser418)	922.5	577.5		0.388828	0.192916		0.82311	1.26645
P70S6K (Phospho-Ser424)	0.966143		P70S6K (Phospho-Ser424)	825.5	324.5		0.0409917	0.685502		0.73656	0.711623
P70S6K (Phospho-Thr229)	0.971372		P70S6K (Phospho-Thr229)	921	364		0.138691	0.0326636		0.821771	0.798246
P70S6K (Phospho-Thr389)	0.961917		P70S6K (Phospho-Thr389)	916	358.5		0.108958	0.00530662		0.81731	0.786184
P70S6K (Phospho-Thr421)	1.74255		P70S6K (Phospho-Thr421)	917.5	650.5		0.0538525	0.28951		0.818648	1.42654
P70S6K-beta (Ab-423)	1.05747		P70S6K-beta (Ab-423)	1487.5	640		0.00210553	0.129491		1.32724	1.40351
P70S6K-beta (Phospho-Ser423)	1.19826		P70S6K-beta (Phospho-Ser423)	1143.5	557.5		0.0384431	0.201431		1.0203	1.22259
P73 (Ab-99)	1.02271		P73 (Ab-99)	1794	746.5		0.0531293	0.219363		1.60071	1.63706
P73 (Phospho-Tyr99)	0.951629		P73 (Phospho-Tyr99)	866.5	335.5		0.187426	0.140551		0.773143	0.735746
P90RSK (Ab-359/363)	1.96061		P90RSK (Ab-359/363)	10277.5	8198.5		0.0024751	0.117608		9.1702	17.9792
P90RSK (Ab-380)	1.07814		P90RSK (Ab-380)	1316.5	577.5		0.108533	0.151673		1.17466	1.26645
P90RSK (Ab-573)	1.80528		P90RSK (Ab-573)	2793	2051.5		0.0312188	0.0797592		2.49208	4.4989
P90RSK (Phospho-Ser380)	1.08124		P90RSK (Phospho-Ser380)	1044.5	459.5		0.196894	0.061558		0.931965	1.00768
P90RSK (Phospho-Thr359/Ser363)	1.88511		P90RSK (Phospho-Thr359/Ser363)	1272.5	976		0.597422	0.214419		1.1354	2.14035
P90RSK (Phospho-Thr573)	0.99301		P90RSK (Phospho-Thr573)	1068	431.5		0.259576	0.152626		0.952933	0.946272
P95/NBS1 (Ab-343)	1.38684		P95/NBS1 (Ab-343)	12250.5	6912.5		0.186615	0.184295		10.9306	15.159
P95/NBS1 (Phospho-Ser343)	0.871317		P95/NBS1 (Phospho-Ser343)	842	298.5		0.0965049	0.095835		0.751283	0.654605
PAK1 (Ab-204)	1.04881		PAK1 (Ab-204)	1047.5	447		0.0824887	0.0460156		0.934642	0.980263
PAK1 (Ab-212)	1.22003		PAK1 (Ab-212)	1525	757		0.152901	0.244823		1.3607	1.66009
PAK1 (Phospho-Ser204)	0.90303		PAK1 (Phospho-Ser204)	1178.5	433		0.267446	0.332712		1.05153	0.949561
PAK1 (Phospho-Thr212)	1.04236		PAK1 (Phospho-Thr212)	1103.5	468		0.18844	0.0546732		0.984609	1.02632
PAK1/2 (Ab-199)	1.25824		PAK1/2 (Ab-199)	1193.5	611		0.13063	0.045191		1.06491	1.33991
PAK1/2 (Phospho-Ser199)	1.28452		PAK1/2 (Phospho-Ser199)	972	508		0.0910764	0.0963361		0.867276	1.11404
PAK1/2/3 (Ab-141)	1.01961		PAK1/2/3 (Ab-141)	1077.5	447		0.25388	0.362819		0.96141	0.980263
PAK1/2/3 (Ab-423/402/421)	1.62041		PAK1/2/3 (Ab-423/402/421)	44872	29584		0.0781166	0.0708126		40.0375	64.8772
PAK1/2/3 (Phospho-Ser141)	0.87237		PAK1/2/3 (Phospho-Ser141)	941	334		0.173355	0.0668717		0.839616	0.732456
PAK1/2/3 (Phospho-Thr423/402/421)	1.11516		PAK1/2/3 (Phospho-Thr423/402/421)	999.5	453.5		0.0973721	0.0813486		0.891814	0.994518
PAK2 (Ab-192)	0.89539		PAK2 (Ab-192)	812.5	296		0.108596	0.0447243		0.724961	0.649123
PAK2 (Ab-197)	0.864353		PAK2 (Ab-197)	1235.5	434.5		0.0383206	0.00332235		1.10239	0.952851
PAK2 (Phospho-Ser192)	1.0625		PAK2 (Phospho-Ser192)	805	348		0.0395166	0.0534739		0.718269	0.763158
PAK2 (Phospho-Ser20)	0.938215		PAK2 (Phospho-Ser20)	947	361.5		0.0154559	0.139664		0.84497	0.792763
PAK3 (Ab-154)	0.977818		PAK3 (Ab-154)	1206.5	480		0.0144696	0.00272488		1.07651	1.05263
PAK3 (Phospho-Ser154)	0.952169		PAK3 (Phospho-Ser154)	826	320		0.345614	0.0929211		0.737006	0.701754
PAK4 (Ab-474)	0.96625		PAK4 (Ab-474)	889	349.5		0.0638502	0.119066		0.793219	0.766447
Paxillin (Ab-118)	0.95736		Paxillin (Ab-118)	878	342		0.0199889	0.139591		0.783404	0.75
Paxillin (Ab-31)	1.17574		Paxillin (Ab-31)	1942	929		0.0373636	0.00873461		1.73277	2.03728
Paxillin (Phospho-Tyr118)	1.00873		Paxillin (Phospho-Tyr118)	1074.5	441		0.033081	0.228034		0.958733	0.967105
Paxillin (Phospho-Tyr31)	1.39573		Paxillin (Phospho-Tyr31)	906	514.5		0.00146248	0.420735		0.808387	1.12829
PDGFR alpha (Ab-849)	1.24984		PDGFR alpha (Ab-849)	850.5	432.5		0.281099	0.103854		0.758867	0.948465
PDGFR alpha (Phospho-Tyr849)	1.06307		PDGFR alpha (Phospho-Tyr849)	1082	468		0.11428	0.115424		0.965425	1.02632
PDGFR beta (Ab-1009)	0.899638		PDGFR beta (Ab-1009)	1269	464.5		0.0431402	0.0712777		1.13228	1.01864
PDGFR beta (Ab-1021)	0.934922		PDGFR beta (Ab-1021)	1147.5	436.5		0.077243	0.0992089		1.02387	0.957237
PDGFR beta (Ab-740)	1.1129		PDGFR beta (Ab-740)	1255.5	568.5		0.055526	0.0232511		1.12023	1.24671
PDGFR beta (Ab-751)	1.05761		PDGFR beta (Ab-751)	1725.5	742.5		0.0947288	0.0235346		1.53959	1.62829
PDGFR beta (Phospho-Tyr1021)	1.27797		PDGFR beta (Phospho-Tyr1021)	1227	638		0.0420396	0.0925898		1.0948	1.39912
PDGFR beta (Phospho-Tyr740)	1.12989		PDGFR beta (Phospho-Tyr740)	993	456.5		0.107099	0.116136		0.886014	1.0011
PDGFR beta (Phospho-Tyr751)	1.02987		PDGFR beta (Phospho-Tyr751)	1803	755.5		0.0683295	0.665885		1.60874	1.6568
PDK1 (Ab-241)	1.57929		PDK1 (Ab-241)	10975.5	7052.5		0.060673	0.0260501		9.793	15.466
PDK1 (Phospho-Ser241)	1.32311		PDK1 (Phospho-Ser241)	2758.5	1485		0.315424	0.0397613		2.4613	3.25658
PEA-15 (Ab-116)	0.886741		PEA-15 (Ab-116)	862	311		0.159458	0.148865		0.769128	0.682018
PEA-15 (Phospho-Ser104)	1.01301		PEA-15 (Phospho-Ser104)	1036	427		0.0338538	0.410026		0.924381	0.936404
PEA-15 (Phospho-Ser116)	0.931502		PEA-15 (Phospho-Ser116)	890.5	337.5		0.0894115	0.170627		0.794557	0.740132
PECAM-1 (Ab-713)	1.43756		PECAM-1 (Ab-713)	20738.5	12130		0.0763505	0.169585		18.5041	26.6009
PECAM-1 (Phospho-Tyr713)	1.27042		PECAM-1 (Phospho-Tyr713)	1849.5	956		0.0952929	0.0756827		1.65023	2.09649
PI3-kinase p85-alpha (Phospho-Tyr607)	0.986377		PI3-kinase p85-alpha (Phospho-Tyr607)	828.5	332.5		0.0687363	0.0100299		0.739237	0.729167
PI3-kinase p85-subunit alpha/gamma (Ab-467/199)	1.04881		PI3-kinase p85-subunit alpha/gamma (Ab-467/199)	1047.5	447		0.0164948	0.0876579		0.934642	0.980263
PI3-kinase p85-subunit alpha/gamma (Phospho-Tyr467/Tyr199)	1.1292		PI3-kinase p85-subunit alpha/gamma (Phospho-Tyr467/Tyr199)	1171	538		0.124299	0.0114195		1.04484	1.17982
Pim-1 (Ab-309)	0.943503		Pim-1 (Ab-309)	788	302.5		0.111125	0.203147		0.703101	0.663377
Pim-1 (Phospho-Tyr309)	0.857684		Pim-1 (Phospho-Tyr309)	991.5	346		0.101109	0.0388314		0.884675	0.758772
PIP5K (Phospho-Ser307)	0.843986		PIP5K (Phospho-Ser307)	1093.5	375.5		0.117566	0.116661		0.975686	0.823465
PKA CAT (Ab-197)	2.04879		PKA CAT (Ab-197)	1295	1079.5		0.699123	0.205691		1.15548	2.36732
PKA CAT (Phospho-Thr197)	0.958336		PKA CAT (Phospho-Thr197)	1349	526		0.0546784	0.0265252		1.20366	1.15351
PKA-R2B (Phospho-Ser113)	0.619625		PKA-R2B (Phospho-Ser113)	1364.5	344		0.495148	0.112305		1.21749	0.754386
PKC alpha (Ab-657)	0.974978		PKC alpha (Ab-657)	936.5	371.5		0.110616	0.0206958		0.835601	0.814693
PKC alpha (Phospho-Tyr657)	0.955216		PKC alpha (Phospho-Tyr657)	810.5	315		0.148865	0.18545		0.723176	0.690789
PKC alpha/beta II (Ab-638)	0.816158		PKC alpha/beta II (Ab-638)	1188	394.5		0.0491796	0.0602709		1.06	0.865132
PKC alpha/beta II (Phospho-Thr638)	0.874936		PKC alpha/beta II (Phospho-Thr638)	956.5	340.5		0.250947	0.250421		0.853446	0.746711
PKC beta/PKCB (Ab-661)	1.00281		PKC beta/PKCB (Ab-661)	948.5	387		0.0582165	0.0875466		0.846308	0.848684
PKC beta/PKCB (Phospho-Ser661)	0.90202		PKC beta/PKCB (Phospho-Ser661)	985	361.5		0.0736458	0.13285		0.878876	0.792763
PKC delta (Ab-505)	0.914874		PKC delta (Ab-505)	1062.5	395.5		0.211748	0.0286814		0.948026	0.867325
PKC delta (Ab-645)	0.742299		PKC delta (Ab-645)	1708.5	516		0.547599	0.402892		1.52443	1.13158
PKC delta (Phospho-Ser645)	0.922077		PKC delta (Phospho-Ser645)	753	282.5		0.0715134	0.289855		0.671872	0.619518
PKC delta (Phospho-Thr505)	1.00446		PKC delta (Phospho-Thr505)	898	367		0.00116974	0.273823		0.801249	0.804825
PKC delta (Phospho-Tyr313)	0.968561		PKC delta (Phospho-Tyr313)	979.5	386		0.0302102	0.29328		0.873968	0.846491
PKC delta (Phospho-Tyr52)	1.03064		PKC delta (Phospho-Tyr52)	936	392.5		0.046843	0.321412		0.835155	0.860746
PKC delta (Phospho-Tyr64)	1.08121		PKC delta (Phospho-Tyr64)	1165	512.5		0.0347188	0.0790457		1.03948	1.1239
PKC epsilon (Ab-729)	0.979785		PKC epsilon (Ab-729)	1107.5	441.5		0.00700491	0.0644832		0.988178	0.968202
PKC epsilon (Phospho-Ser729)	0.841657		PKC epsilon (Phospho-Ser729)	1006	344.5		0.0483157	0.309996		0.897613	0.755482
PKC pan activation site	0.850489		PKC pan activation site	1338	463		0.111045	0.156341		1.19384	1.01535
PKC pan activation site (Phospho)	1.05206		PKC pan activation site (Phospho)	827	354		0.0475366	0.127983		0.737899	0.776316
PKC theta (Ab-676)	0.934018		PKC theta (Ab-676)	1231.5	468		0.050234	0.0411761		1.09882	1.02632
PKC theta (Phospho-Ser676)	0.957728		PKC theta (Phospho-Ser676)	852	332		0.0787041	0.0454654		0.760205	0.72807
PKC theta (Phospho-Thr538)	1.22391		PKC theta (Phospho-Thr538)	740	368.5		0.00983068	0.213915		0.660272	0.808114
PKC zeta (Ab-410)	1.04369		PKC zeta (Ab-410)	1237.5	525.5		0.131385	0.199636		1.10417	1.15241
PKC zeta (Ab-560)	0.954009		PKC zeta (Ab-560)	1064	413		0.167005	0.11147		0.949364	0.905702
PKC zeta (Phospho-Thr410)	0.497104		PKC zeta (Phospho-Thr410)	1728	349.5		0.00128916	0.0054857		1.54182	0.766447
PKC zeta (Phospho-Thr560)	1.058		PKC zeta (Phospho-Thr560)	942	405.5		0.155466	0.135868		0.840509	0.889254
PKD1/PKC mu (Ab-205)	0.917804		PKD1/PKC mu (Ab-205)	993.5	371		0.107855	0.0427901		0.88646	0.813596
PKD1/PKC mu (Ab-463)	1.1355		PKD1/PKC mu (Ab-463)	1579	729.5		0.159641	0.0360462		1.40888	1.59978
PKD1/PKC mu (Ab-744/748)	0.914279		PKD1/PKC mu (Ab-744/748)	1164	433		0.0189827	0.0695515		1.03859	0.949561
PKD1/PKC mu (Ab-910)	0.852164		PKD1/PKC mu (Ab-910)	1120.5	388.5		0.00514259	0.073983		0.999777	0.851974
PKD1/PKC mu (Phospho-Ser205)	1.03033		PKD1/PKC mu (Phospho-Ser205)	885	371		0.0944326	0.135403		0.78965	0.813596
PKD1/PKC mu (Phospho-Ser910)	1.06514		PKD1/PKC mu (Phospho-Ser910)	848	367.5		0.0768594	0.309992		0.756636	0.805921
PKD1/PKC mu (Phospho-Tyr463)	0.863083		PKD1/PKC mu (Phospho-Tyr463)	1075	377.5		0.00522621	0.0107955		0.959179	0.827851
PKD2 (Ab-876)	0.932476		PKD2 (Ab-876)	995	377.5		0.188646	0.0186572		0.887798	0.827851
PKD2 (Phospho-Ser876)	1.26859		PKD2 (Phospho-Ser876)	1362	703		0.366483	0.132895		1.21526	1.54167
PKR (Ab-446)	0.848854		PKR (Ab-446)	1010.5	349		0.106852	0.194786		0.901628	0.765351
PKR (Ab-451)	0.997178		PKR (Ab-451)	1066	432.5		0.0134516	0.0795683		0.951149	0.948465
PKR (Phospho-Thr446)	0.923927		PKR (Phospho-Thr446)	884.5	332.5		0.0230161	0.18067		0.789204	0.729167
PKR (Phospho-Thr451)	0.949046		PKR (Phospho-Thr451)	959.5	370.5		0.0633608	0.332198		0.856123	0.8125
PLC beta3 (Ab-1105)	0.992447		PLC beta3 (Ab-1105)	790	319		0.283315	0.162187		0.704885	0.699561
PLC beta3 (Ab-537)	0.836735		PLC beta3 (Ab-537)	1242.5	423		0.0447941	0.0441942		1.10863	0.927632
PLC beta3 (Phospho-Ser1105)	0.956586		PLC beta3 (Phospho-Ser1105)	787.5	306.5		0.0447379	0.0708287		0.702654	0.672149
PLC beta3 (Phospho-Ser537)	1.13627		PLC beta3 (Phospho-Ser537)	988.5	457		0.169293	0.255344		0.881999	1.00219
PLCG1 (Ab-771)	1.07333		PLCG1 (Ab-771)	983.5	429.5		0.308419	0.645646		0.877537	0.941886
PLCG1 (Ab-783)	1.00339		PLCG1 (Ab-783)	1163.5	475		0.104144	0.105584		1.03814	1.04167
PLCG1 (Phospho-Tyr1253)	0.707091		PLCG1 (Phospho-Tyr1253)	1190.5	342.5		0.268769	0.306369		1.06224	0.751096
PLCG1 (Phospho-Tyr771)	1.00099		PLCG1 (Phospho-Tyr771)	976	397.5		0.356679	0.233712		0.870845	0.871711
PLCG1 (Phospho-Tyr783)	0.879405		PLCG1 (Phospho-Tyr783)	2486	889.5		0.044846	0.357875		2.21816	1.95066
PLCG2 (Ab-1217)	1.06707		PLCG2 (Ab-1217)	1010	438.5		0.0134049	0.135359		0.901182	0.961623
PLCG2 (Ab-753)	0.87214		PLCG2 (Ab-753)	1712	607.5		0.560327	0.150318		1.52755	1.33224
PLCG2 (Phospho-Tyr1217)	1.03533		PLCG2 (Phospho-Tyr1217)	1365	575		0.169036	0.0872489		1.21793	1.26096
PLCG2 (Phospho-Tyr753)	0.93447		PLCG2 (Phospho-Tyr753)	768	292		0.0225743	0.167573		0.685255	0.640351
PLD1 (Ab-561)	1.09591		PLD1 (Ab-561)	1266	564.5		0.24574	0.0834155		1.1296	1.23794
PLD1 (Phospho-Ser561)	1.42724		PLD1 (Phospho-Ser561)	1124.5	653		0.0914482	0.29654		1.00335	1.43202
PLD2 (Phospho-Tyr169)	1.18277		PLD2 (Phospho-Tyr169)	1119	538.5		0.325477	0.138438		0.998439	1.18092
PLK1 (Ab-210)	1.12339		PLK1 (Ab-210)	1869.5	854.5		0.0363732	0.152719		1.66808	1.8739
PLK1 (Phospho-Thr210)	1.0834		PLK1 (Phospho-Thr210)	1220.5	538		0.0539181	0.0365528		1.089	1.17982
PP1 alpha (Ab-320)	1.22207		PP1 alpha (Ab-320)	1261	627		0.0795735	0.0527036		1.12514	1.375
PP1 alpha (Phospho-Thr320)	1.63439		PP1 alpha (Phospho-Thr320)	891	592.5		0.0708909	0.116701		0.795003	1.29934
PP2A-alpha (Ab-307)	1.49974		PP2A-alpha (Ab-307)	8459.5	5162		0.0486702	0.0593586		7.54807	11.3202
PP2A-alpha (Phospho-Tyr307)	0.822418		PP2A-alpha (Phospho-Tyr307)	908.5	304		0.00393931	0.0342773		0.810618	0.666667
PPAR-BP (Ab-1457)	0.822959		PPAR-BP (Ab-1457)	1662	556.5		0.173396	0.23409		1.48294	1.22039
PPAR-BP (Phospho-Thr1457)	1.36212		PPAR-BP (Phospho-Thr1457)	1153	639		0.112302	0.261825		1.02878	1.40132
PPAR-gamma (Ab-112)	1.47315		PPAR-gamma (Ab-112)	18285.5	10960		0.234875	0.0284084		16.3154	24.0351
PPAR-gamma (Phospho-Ser112)	1.30195		PPAR-gamma (Phospho-Ser112)	841	445.5		0.0202392	0.0675654		0.75039	0.976974
Progesterone Receptor (Ab-190)	1.00047		Progesterone Receptor (Ab-190)	2195	893.5		0.283526	0.0162139		1.95851	1.95943
Progesterone Receptor (Phospho-Ser190)	0.872896		Progesterone Receptor (Phospho-Ser190)	916.5	325.5		0.103096	0.25784		0.817756	0.713816
PTEN (Ab-370)	1.41843		PTEN (Ab-370)	2950	1702.5		0.260349	0.0932584		2.63217	3.73355
PTEN (Ab-380)	1.47904		PTEN (Ab-380)	8334.5	5015.5		0.0599431	0.0968339		7.43654	10.9989
PTEN (Ab-380/382/383)	1.32804		PTEN (Ab-380/382/383)	2950	1594		0.0910373	0.144958		2.63217	3.49561
PTEN (Phospho-Ser370)	0.983114		PTEN (Phospho-Ser370)	852.5	341		0.0600941	0.0454801		0.760651	0.747807
PTEN (Phospho-Ser380)	0.799536		PTEN (Phospho-Ser380)	976	317.5		0.0865845	0.0355561		0.870845	0.696272
PTEN (Phospho-Ser380/Thr382/Thr383)	0.968257		PTEN (Phospho-Ser380/Thr382/Thr383)	976	384.5		0.0804658	0.111946		0.870845	0.843202
PTPRA (Phospho-Tyr798)	0.96475		PTPRA (Phospho-Tyr798)	977	383.5		0.227445	0.0343882		0.871738	0.841009
Pyk2 (Ab-402)	0.778392		Pyk2 (Ab-402)	1092.5	346		0.010651	0.0564703		0.974794	0.758772
Pyk2 (Ab-580)	1.85787		Pyk2 (Ab-580)	1628.5	1231		0.405782	0.955341		1.45304	2.69956
Pyk2 (Ab-881)	1.19102		Pyk2 (Ab-881)	827.5	401		0.0279947	0.0125448		0.738345	0.879386
Pyk2 (Phospho-Tyr402)	1.22724		Pyk2 (Phospho-Tyr402)	1116.5	557.5		0.0795795	0.119499		0.996208	1.22259
Pyk2 (Phospho-Tyr579)	1.22007		Pyk2 (Phospho-Tyr579)	1184.5	588		0.208521	0.113382		1.05688	1.28947
Pyk2 (Phospho-Tyr580)	1.00432		Pyk2 (Phospho-Tyr580)	985	402.5		0.0271095	0.0972504		0.878876	0.882675
Pyk2 (Phospho-Tyr881)	0.825177		Pyk2 (Phospho-Tyr881)	1108	372		0.0596355	0.0637598		0.988624	0.815789
Rac1/cdc42 (Ab-71)	1.00994		Rac1/cdc42 (Ab-71)	1246	512		0.00851081	0.323298		1.11176	1.12281
Rac1/cdc42 (Phospho-Ser71)	0.93016		Rac1/cdc42 (Phospho-Ser71)	886.5	335.5		0.10361	0.0712194		0.790988	0.735746
RAD51 (Ab-309)	0.966729		RAD51 (Ab-309)	900	354		0.419376	0.296258		0.803034	0.776316
RAD51 (Phospho-Tyr315)	0.89362		RAD51 (Phospho-Tyr315)	931	338.5		0.232292	0.0833197		0.830694	0.742325
RAD52 (Phospho-Tyr104)	1.0731		RAD52 (Phospho-Tyr104)	1617	706		0.0228761	0.0286324		1.44278	1.54825
Raf1 (Ab-259)	1.25335		Raf1 (Ab-259)	2362	1204.5		0.1691	0.00139126		2.10752	2.64145
Raf1 (Ab-289)	0.932167		Raf1 (Ab-289)	2195	832.5		0.139497	0.337252		1.95851	1.82566
Raf1 (Ab-296)	2.57917		Raf1 (Ab-296)	1468	1540.5		0.297629	0.26122		1.30984	3.37829
Raf1 (Ab-338)	1.04489		Raf1 (Ab-338)	1289	548		0.00984371	0.0463415		1.15012	1.20175
Raf1 (Ab-341)	0.859748		Raf1 (Ab-341)	1032	361		0.125112	0.14131		0.920812	0.791667
Raf1 (Ab-43)	0.986348		Raf1 (Ab-43)	1596	640.5		0.28443	0.225824		1.42405	1.40461
Raf1 (Ab-621)	0.873729		Raf1 (Ab-621)	1451.5	516		0.239397	0.0585192		1.29511	1.13158
Raf1 (Phospho-Ser259)	0.82625		Raf1 (Phospho-Ser259)	996.5	335		0.0259754	0.0456974		0.889137	0.734649
Raf1 (Phospho-Ser289)	0.991536		Raf1 (Phospho-Ser289)	963	388.5		0.14391	0.148132		0.859246	0.851974
Raf1 (Phospho-Ser296)	1.139		Raf1 (Phospho-Ser296)	1121	519.5		0.0604762	0.0722888		1.00022	1.13925
Raf1 (Phospho-Ser338)	0.8966		Raf1 (Phospho-Ser338)	937.5	342		0.14017	0.180514		0.836493	0.75
Raf1 (Phospho-Ser43)	1.15168		Raf1 (Phospho-Ser43)	748	350.5		0.0349189	0.0266833		0.66741	0.76864
Raf1 (Phospho-Ser621)	1.00567		Raf1 (Phospho-Ser621)	1068	437		0.117929	0.326357		0.952933	0.958333
Raf1 (Phospho-Tyr341)	0.867257		Raf1 (Phospho-Tyr341)	1101	388.5		0.12196	0.0749583		0.982378	0.851974
RapGEF1 (Phospho-Tyr504)	0.709716		RapGEF1 (Phospho-Tyr504)	1054.5	304.5		0.0189729	0.029016		0.940888	0.667763
Ras-GRF1 (Ab-916)	1.76559		Ras-GRF1 (Ab-916)	2031	1459		0.509627	0.547492		1.81218	3.19956
Ras-GRF1 (Phospho-Ser916)	1.08995		Ras-GRF1 (Phospho-Ser916)	911	404		0.0262804	0.139531		0.812849	0.885965
Rb (Ab-608)	1.2604		Rb (Ab-608)	994.5	510		0.15644	0.382096		0.887352	1.11842
Rb (Ab-780)	1.34423		Rb (Ab-780)	3676	2010.5		0.0408975	0.115635		3.27995	4.40899
Rb (Ab-795)	1.27182		Rb (Ab-795)	1617.5	837		0.063092	0.310008		1.44323	1.83553
Rb (Ab-807)	1.29595		Rb (Ab-807)	3097	1633		0.00517325	0.648415		2.76333	3.58114
Rb (Ab-811)	0.9718		Rb (Ab-811)	1216.5	481		0.182616	0.0200673		1.08543	1.05482
Rb (Phospho-Ser608)	0.920249		Rb (Phospho-Ser608)	1298	486		0.0633728	0.0816606		1.15815	1.06579
Rb (Phospho-Ser780)	0.918374		Rb (Phospho-Ser780)	839	313.5		0.0128565	0.0377753		0.748606	0.6875
Rb (Phospho-Ser795)	1.14594		Rb (Phospho-Ser795)	874	407.5		0.300897	0.0216572		0.779835	0.89364
Rb (Phospho-Ser807)	1.5845		Rb (Phospho-Ser807)	10008	6452		0.0100394	0.0669955		8.92973	14.1491
Rb (Phospho-Ser811)	0.97741		Rb (Phospho-Ser811)	948	377		0.195435	0.0198122		0.845862	0.826754
Rb (Phospho-Thr821)	1.7636		Rb (Phospho-Thr821)	982.5	705		0.0451208	0.271103		0.876645	1.54605
Rb-like-2 (RBL2) (Ab-952)	0.908888		Rb-like-2 (RBL2) (Ab-952)	973.5	360		0.199505	0.00883095		0.868615	0.789474
Rel (Ab-503)	0.952819		Rel (Ab-503)	2012	780		0.443488	0.0651878		1.79523	1.71053
Rel (Phospho-Ser503)	0.86189		Rel (Phospho-Ser503)	922.5	323.5		0.174037	0.0436871		0.82311	0.70943
RelB (Ab-552)	1.58372		RelB (Ab-552)	1203.5	775.5		0.0530505	0.0985849		1.07383	1.70066
RelB (Phospho-Ser552)	1.27385		RelB (Phospho-Ser552)	8323.5	4314		0.108637	0.035848		7.42672	9.46053
Ret (Ab-905)	0.9644		Ret (Ab-905)	1326.5	520.5		0.0852615	0.180475		1.18358	1.14145
Ret (Phospho-Tyr905)	0.474978		Ret (Phospho-Tyr905)	1645.5	318		0.0550992	0.218353		1.46821	0.697368
RGS16 (Phospho-Tyr168)	1.43326		RGS16 (Phospho-Tyr168)	1145.5	668		0.0549649	0.485168		1.02208	1.46491
Rho/Rac guanine nucleotide exchange factor 2 (Ab-885)	0.929629		Rho/Rac guanine nucleotide exchange factor 2 (Ab-885)	868.5	328.5		0.00709234	0.110609		0.774928	0.720395
Rho/Rac guanine nucleotide exchange factor 2 (Phospho-Ser885)	0.973166		Rho/Rac guanine nucleotide exchange factor 2 (Phospho-Ser885)	963.5	381.5		0.068986	0		0.859692	0.836623
RhoA (Ab-188)	1.14736		RhoA (Ab-188)	2087.5	974.5		0.289912	0.293938		1.86259	2.13706
RSK1/2/3/4 (Ab-221/227/218/232)	0.91316		RSK1/2/3/4 (Ab-221/227/218/232)	1047	389		0.0706623	0.070332		0.934196	0.85307
RSK1/2/3/4 (Phospho-Ser221/227/218/232)	0.893055		RSK1/2/3/4 (Phospho-Ser221/227/218/232)	816	296.5		0.00552427	0.243647		0.728084	0.650219
RyR2 (Ab-2808)	0.8755		RyR2 (Ab-2808)	808.5	288		0.0361905	0.147674		0.721392	0.631579
RyR2 (Phospho-Ser2808)	0.898774		RyR2 (Phospho-Ser2808)	865.5	316.5		0.0725564	0.265424		0.772251	0.694079
S6 Ribosomal Protein (Ab-235)	0.882754		S6 Ribosomal Protein (Ab-235)	1200	431		0.0148865	0.150487		1.07071	0.945175
S6 Ribosomal Protein (Phospho-Ser235)	0.941657		S6 Ribosomal Protein (Phospho-Ser235)	830	318		0.0790379	0.206883		0.740576	0.697368
SAPK/JNK (Ab-183)	0.913996		SAPK/JNK (Ab-183)	1081	402		0.0583795	0.164861		0.964533	0.881579
SAPK/JNK (Ab-185)	0.823449		SAPK/JNK (Ab-185)	1076	360.5		0.0634583	0.135059		0.960071	0.79057
SAPK/JNK (Phospho-Thr183)	1.3618		SAPK/JNK (Phospho-Thr183)	1276	707		0.0914278	0.0355286		1.13852	1.55044
SAPK/JNK (Phospho-Tyr185)	1.13988		SAPK/JNK (Phospho-Tyr185)	925	429		0.154533	0.117682		0.82534	0.940789
Shc (Ab-349)	1.56001		Shc (Ab-349)	5509.5	3497		0.084979	0.0327758		4.9159	7.66886
Shc (Ab-427)	1.58226		Shc (Ab-427)	1638	1054.5		0.481173	0.243859		1.46152	2.3125
Shc (Phospho-Tyr349)	0.950954		Shc (Phospho-Tyr349)	886.5	343		0.0764077	0.154795		0.790988	0.752193
Shc (Phospho-Tyr427)	0.979552		Shc (Phospho-Tyr427)	966	385		0.0905346	0.0150448		0.861923	0.844298
SHP-1 (Phospho-Tyr536)	0.943266		SHP-1 (Phospho-Tyr536)	789.5	303		0.00387456	0.090168		0.704439	0.664474
SHP-2 (Ab-542)	1.22947		SHP-2 (Ab-542)	1061.5	531		0.0682162	0.0303407		0.947134	1.16447
SHP-2 (Ab-580)	0.98691		SHP-2 (Ab-580)	1424.5	572		0.0233285	0.0448055		1.27102	1.25439
SHP-2 (Phospho-Tyr542)	1.83812		SHP-2 (Phospho-Tyr542)	1001.5	749		0.300941	0.627506		0.893598	1.64254
SHP-2 (Phospho-Tyr580)	0.926806		SHP-2 (Phospho-Tyr580)	807.5	304.5		0.023927	0.0307685		0.7205	0.667763
SLP-76 (Ab-128)	1.69648		SLP-76 (Ab-128)	1102.5	761		0.0523316	0.0539013		0.983716	1.66886
SLP-76 (Phospho-Tyr128)	1.09289		SLP-76 (Phospho-Tyr128)	1509	671		0.114748	0.185491		1.34642	1.47149
Smad1 (Ab-187)	0.987163		Smad1 (Ab-187)	1032	414.5		0.0381717	0.0921706		0.920812	0.908991
Smad1 (Ab-465)	0.973696		Smad1 (Ab-465)	809	320.5		0.0411907	0.0104071		0.721838	0.702851
Smad1 (Phospho-Ser187)	1.40499		Smad1 (Phospho-Ser187)	973.5	556.5		0.0828843	0.00493617		0.868615	1.22039
Smad1 (Phospho-Ser465)	0.921467		Smad1 (Phospho-Ser465)	757.5	284		0.0600515	0.136679		0.675887	0.622807
Smad2 (Ab-220)	1.67533		Smad2 (Ab-220)	912.5	622		0.0115185	0.0146635		0.814187	1.36404
Smad2 (Ab-245)	0.905574		Smad2 (Ab-245)	868.5	320		0.0130643	0.211916		0.774928	0.701754
Smad2 (Ab-250)	0.960883		Smad2 (Ab-250)	995	389		0.0712856	0.0796266		0.887798	0.85307
Smad2 (Ab-255)	1.11034		Smad2 (Ab-255)	1700	768		0.0544404	0.0658428		1.51684	1.68421
Smad2 (Ab-467)	0.904503		Smad2 (Ab-467)	1038	382		0.0761658	0.111812		0.926166	0.837719
Smad2 (Phospho-Ser250)	0.83683		Smad2 (Phospho-Ser250)	1142.5	389		0.0583079	0.00296481		1.01941	0.85307
Smad2 (Phospho-Ser467)	0.788682		Smad2 (Phospho-Ser467)	897.5	288		0.00920883	0.178726		0.800803	0.631579
Smad2 (Phospho-Thr220)	0.980098		Smad2 (Phospho-Thr220)	896.5	357.5		0.162139	0.0219158		0.799911	0.783991
Smad2/3 (Ab-8)	1.27916		Smad2/3 (Ab-8)	1234.5	642.5		0.0416206	0.116578		1.10149	1.40899
Smad2/3 (Phospho-Thr8)	1.29726		Smad2/3 (Phospho-Thr8)	2085	1100.5		0.0983405	0.0474129		1.86036	2.41338
Smad3 (Ab-179)	1.31015		Smad3 (Ab-179)	1966	1048		0.145311	0.470734		1.75418	2.29825
Smad3 (Ab-204)	1.14873		Smad3 (Ab-204)	881.5	412		0.0792167	0.32282		0.786527	0.903509
Smad3 (Ab-213)	1.07294		Smad3 (Ab-213)	788	344		0.172832	0.628749		0.703101	0.754386
Smad3 (Ab-425)	0.973822		Smad3 (Ab-425)	1349	534.5		0.0109387	0.150777		1.20366	1.17215
Smad3 (Phospho-Ser204)	0.783194		Smad3 (Phospho-Ser204)	954	304		0.07879	0.00886257		0.851216	0.666667
Smad3 (Phospho-Ser208)	0.864338		Smad3 (Phospho-Ser208)	1090.5	383.5		0.154648	0.00818648		0.973009	0.841009
Smad3 (Phospho-Ser213)	1.5287		Smad3 (Phospho-Ser213)	1824	1134.5		0.134266	0.203119		1.62748	2.48794
Smad3 (Phospho-Ser425)	1.27677		Smad3 (Phospho-Ser425)	1155	600		0.0343732	0.0298357		1.03056	1.31579
Smad3 (Phospho-Thr179)	0.846243		Smad3 (Phospho-Thr179)	1169	402.5		0.112164	0.00681549		1.04305	0.882675
SMC1 (Ab-957)	0.958492		SMC1 (Ab-957)	838.5	327		0.14289	0.0038119		0.74816	0.717105
SMC1 (Phospho-Ser957)	1.04068		SMC1 (Phospho-Ser957)	1165.5	493.5		0.273046	0.056172		1.03993	1.08224
SP1 (Ab-739)	0.959426		SP1 (Ab-739)	1546	603.5		0.258998	0.0720855		1.37943	1.32346
SP1 (Phospho-Thr739)	0.949303		SP1 (Phospho-Thr739)	1039.5	401.5		0.312385	0.120525		0.927504	0.880482
Src (Ab-418)	1.30454		Src (Ab-418)	17439.5	9256.5		0.0474118	0.255602		15.5606	20.2993
Src (Ab-529)	1.33621		Src (Ab-529)	1042	566.5		0.0315236	0.0798181		0.929735	1.24232
Src (Ab-75)	1.01028		Src (Ab-75)	950	390.5		0.0454366	0.150101		0.847647	0.85636
Src (Phospho-Ser75)	0.941556		Src (Phospho-Ser75)	757	290		0.182517	0.108402		0.675441	0.635965
Src (Phospho-Tyr216)	1.70434		Src (Phospho-Tyr216)	846.5	587		0.214104	0.0778395		0.755298	1.28728
Src (Phospho-Tyr418)	1.70478		Src (Phospho-Tyr418)	9663	6702.5		0.0765083	0.436505		8.6219	14.6985
Src (Phospho-Tyr529)	0.939741		Src (Phospho-Tyr529)	782	299		0.156806	0.104028		0.697747	0.655702
SREBP-1 (Ab-439)	0.953179		SREBP-1 (Ab-439)	1092	423.5		0.178733	0.0611746		0.974348	0.928728
SREBP-1 (Phospho-Ser439)	0.871458		SREBP-1 (Phospho-Ser439)	1083	384		0.0267843	0.029617		0.966317	0.842105
SRF (Ab-77)	1.20904		SRF (Ab-77)	897.5	441.5		0.128402	0.511524		0.800803	0.968202
SRF (Ab-99)	1.25665		SRF (Ab-99)	2169	1109		0.111856	0.397338		1.93531	2.43202
SRF (Phospho-Ser77)	1.07821		SRF (Phospho-Ser77)	995	436.5		0.172582	0.0141037		0.887798	0.957237
SRF (Phospho-Ser99)	0.928281		SRF (Phospho-Ser99)	1394	526.5		0.120437	0.127516		1.24381	1.15461
STAM2 (Ab-192)	0.886506		STAM2 (Ab-192)	1096.5	395.5		0.0913855	0.0537333		0.978363	0.867325
STAM2 (Phospho-Tyr192)	1.14523		STAM2 (Phospho-Tyr192)	1461.5	681		0.125659	0.0784533		1.30404	1.49342
STAT1 (Ab-701)	0.797773		STAT1 (Ab-701)	1067.5	346.5		0.133132	0.150069		0.952487	0.759868
STAT1 (Ab-727)	0.963611		STAT1 (Ab-727)	1172	459.5		0.0763728	0.089459		1.04573	1.00768
STAT1 (Phospho-Ser727)	0.920323		STAT1 (Phospho-Ser727)	798.5	299		0.00932449	0.0055135		0.712469	0.655702
STAT1 (Phospho-Tyr701)	0.843203		STAT1 (Phospho-Tyr701)	1249	428.5		0.140302	0.218502		1.11443	0.939693
STAT2 (Ab-690)	0.895645		STAT2 (Ab-690)	879.5	320.5		0.0230042	0.0774912		0.784742	0.702851
STAT2 (Phospho-Tyr690)	2.09468		STAT2 (Phospho-Tyr690)	1039	885.5		0.0334066	0.345624		0.927058	1.94189
STAT3 (Ab-705)	1.10872		STAT3 (Ab-705)	1626	733.5		0.254364	0.0732461		1.45081	1.60855
STAT3 (Ab-727)	1.00848		STAT3 (Ab-727)	1569.5	644		0.148183	0.02299		1.4004	1.41228
STAT3 (Phospho-Ser727)	0.881613		STAT3 (Phospho-Ser727)	847.5	304		0.252538	0.0466494		0.75619	0.666667
STAT3 (Phospho-Tyr705)	0.916327		STAT3 (Phospho-Tyr705)	1236.5	461		0.057942	0.00403293		1.10328	1.01096
STAT4 (Ab-693)	1.00165		STAT4 (Ab-693)	1365.5	556.5		0.0306372	0.25154		1.21838	1.22039
STAT4 (Phospho-Tyr693)	1.41036		STAT4 (Phospho-Tyr693)	60819	34900		0	0.522521		54.2663	76.5351
STAT5A (Ab-694)	0.866699		STAT5A (Ab-694)	958.5	338		0.111916	0.154636		0.855231	0.741228
STAT5A (Ab-780)	1.59522		STAT5A (Ab-780)	20082.5	13034.5		0.0728387	0.0202074		17.9188	28.5844
STAT5A (Phospho-Ser725)	0.91628		STAT5A (Phospho-Ser725)	1026	382.5		0.186702	0.0225989		0.915458	0.838816
STAT5A (Phospho-Ser780)	1.33593		STAT5A (Phospho-Ser780)	1550	842.5		0.170888	0.0779088		1.383	1.84759
STAT5A (Phospho-Tyr694)	1.14424		STAT5A (Phospho-Tyr694)	842	392		0.172813	0.0106332		0.751283	0.859649
STAT5B (Ab-731)	0.924161		STAT5B (Ab-731)	863	324.5		0.0202755	0.214737		0.77002	0.711623
STAT5B (Phospho-Ser731)	0.860976		STAT5B (Phospho-Ser731)	982	344		0.0549091	0.0377581		0.876199	0.754386
STAT6 (Ab-641)	0.963857		STAT6 (Ab-641)	1238	485.5		0.0120324	0.177381		1.10462	1.06469
STAT6 (Ab-645)	1.30244		STAT6 (Ab-645)	9156	4852		0.00849278	0.000200191		8.16953	10.6404
STAT6 (Phospho-Thr645)	1.07598		STAT6 (Phospho-Thr645)	1426.5	624.5		0.298698	0.00218806		1.27281	1.36952
STAT6 (Phospho-Tyr641)	1.1012		STAT6 (Phospho-Tyr641)	1357	608		0.0202146	0.114778		1.2108	1.33333
Stathmin 1 (Ab-15)	1.01095		Stathmin 1 (Ab-15)	1474.5	606.5		0.24131	0.0598296		1.31564	1.33004
Stathmin 1 (Ab-24)	1.09415		Stathmin 1 (Ab-24)	912	406		0.135322	0.129644		0.813741	0.890351
Stathmin 1 (Ab-37)	0.801452		Stathmin 1 (Ab-37)	1081	352.5		0.0411672	0.0314769		0.964533	0.773026
Stathmin 1 (Phospho-Ser15)	0.941329		Stathmin 1 (Phospho-Ser15)	1047	401		0.027481	0.0416244		0.934196	0.879386
Stathmin 1 (Phospho-Ser24)	0.928305		Stathmin 1 (Phospho-Ser24)	856.5	323.5		0.0962696	0.0317207		0.76422	0.70943
Stathmin 1 (Phospho-Ser37)	0.865857		Stathmin 1 (Phospho-Ser37)	905.5	319		0.0430232	0.192483		0.807941	0.699561
Survivin (Ab-117)	0.96317		Survivin (Ab-117)	1047.5	410.5		0.0543484	0.059983		0.934642	0.900219
Survivin (Phospho-Thr117)	0.96957		Survivin (Phospho-Thr117)	744	293.5		0.00605659	0.0541116		0.663841	0.64364
SYK (Ab-348)	0.9055		SYK (Ab-348)	1254	462		0.584802	0.021018		1.11889	1.01316
SYK (Ab-525)	3.28452		SYK (Ab-525)	1425.5	1905		0.0726537	0.119547		1.27192	4.17763
SYK (Phospho-Tyr323)	0.91808		SYK (Phospho-Tyr323)	1455	543.5		0.0145225	0.212279		1.29824	1.19189
SYK (Phospho-Tyr348)	1.1043		SYK (Phospho-Tyr348)	868	390		0.168567	0.108305		0.774481	0.855263
SYK (Phospho-Tyr525)	1.06989		SYK (Phospho-Tyr525)	997	434		0.277812	0.318932		0.889583	0.951754
Synapsin (Ab-62)	0.881841		Synapsin (Ab-62)	929.5	333.5		0.059115	0.137739		0.829355	0.73136
Synapsin (Ab-9)	0.896423		Synapsin (Ab-9)	1332.5	486		0.0841516	0.149143		1.18894	1.06579
Synapsin (Phospho-Ser62)	1.07475		Synapsin (Phospho-Ser62)	729.5	319		0.0568936	0.188762		0.650903	0.699561
Synapsin (Phospho-Ser9)	1.25054		Synapsin (Phospho-Ser9)	1249	635.5		0.154078	0.608281		1.11443	1.39364
Synaptotagmin (Ab-202)	0.792909		Synaptotagmin (Ab-202)	1057	341		0.0451345	0.00420897		0.943118	0.747807
Synaptotagmin (Ab-309)	1.09473		Synaptotagmin (Ab-309)	1204.5	536.5		0.0470579	0.14947		1.07473	1.17654
Synaptotagmin (Phospho-Ser309)	0.89171		Synaptotagmin (Phospho-Ser309)	825.5	299.5		0.132113	0.0388006		0.73656	0.656798
Synaptotagmin (Phospho-Thr202)	0.871098		Synaptotagmin (Phospho-Thr202)	972	344.5		0.0883034	0.154097		0.867276	0.755482
Synuclein alpha (Ab-125)	1.23827		Synuclein alpha (Ab-125)	2752	1386.5		0.041096	0.356873		2.4555	3.04057
Synuclein alpha (Ab-133)	0.982844		Synuclein alpha (Ab-133)	909	363.5		0.00980391	0.0781394		0.811064	0.797149
Synuclein alpha (Phospho-Tyr125)	1.07922		Synuclein alpha (Phospho-Tyr125)	936	411		0.0480876	0.146853		0.835155	0.901316
Synuclein alpha (Phospho-Tyr133)	0.998911		Synuclein alpha (Phospho-Tyr133)	793.5	322.5		0.00949137	0.180746		0.708008	0.707237
Synuclein alpha (Phospho-Tyr136)	1.08761		Synuclein alpha (Phospho-Tyr136)	778.5	344.5		0.133777	0.263906		0.694624	0.755482
Tau (Ab-181)	1.0969		Tau (Ab-181)	1471	656.5		0.0288984	0.0845544		1.31251	1.43969
Tau (Ab-205)	0.967474		Tau (Ab-205)	2451.5	965		0.0559115	0.0540729		2.18737	2.11623
Tau (Ab-212)	1.6258		Tau (Ab-212)	6437	4258		0.014133	0.446269		5.74348	9.33772
Tau (Ab-214)	1.08122		Tau (Ab-214)	1901.5	836.5		0.0306406	0.0976115		1.69663	1.83443
Tau (Ab-231)	0.910291		Tau (Ab-231)	1350	500		0.00221779	0.152182		1.20455	1.09649
Tau (Ab-235)	1.49704		Tau (Ab-235)	38294	23325		0.0810665	0.0686593		34.1682	51.1513
Tau (Ab-262)	0.887473		Tau (Ab-262)	1123	405.5		0.0247487	0.0490794		1.00201	0.889254
Tau (Ab-356)	2.21196		Tau (Ab-356)	4914	4422.5		0.194455	0.185715		4.38456	9.69846
Tau (Ab-396)	1.16344		Tau (Ab-396)	2093.5	991		0.0954123	0.103093		1.86795	2.17325
Tau (Ab-404)	1.20988		Tau (Ab-404)	3005.5	1479.5		0.061009	0.0940964		2.68169	3.24452
Tau (Ab-422)	0.963517		Tau (Ab-422)	1053.5	413		0.12343	0.148674		0.939996	0.905702
Tau (Phospho-Ser214)	1.55533		Tau (Phospho-Ser214)	935.5	592		0.173988	0.120667		0.834709	1.29825
Tau (Phospho-Ser235)	1.14533		Tau (Phospho-Ser235)	1500	699		0.021856	0.0563612		1.33839	1.53289
Tau (Phospho-Ser262)	0.927188		Tau (Phospho-Ser262)	835	315		0.114006	0.159137		0.745037	0.690789
Tau (Phospho-Ser356)	0.972757		Tau (Phospho-Ser356)	878	347.5		0.0344308	0.0491116		0.783404	0.762061
Tau (Phospho-Ser396)	2.10323		Tau (Phospho-Ser396)	918.5	786		0.0430039	0.00113228		0.81954	1.72368
Tau (Phospho-Ser404)	1.35378		Tau (Phospho-Ser404)	1663	916		0.148981	0.0945812		1.48383	2.00877
Tau (Phospho-Ser422)	0.946624		Tau (Phospho-Ser422)	929.5	358		0.165436	0.111172		0.829355	0.785088
Tau (Phospho-Thr181)	1.08146		Tau (Phospho-Thr181)	1329.5	585		0.328142	0.0104563		1.18626	1.28289
Tau (Phospho-Thr205)	1.78586		Tau (Phospho-Thr205)	1240	901		0.229068	0.0549642		1.1064	1.97588
Tau (Phospho-Thr212)	0.953259		Tau (Phospho-Thr212)	938.5	364		0.0285815	0.187368		0.837386	0.798246
Tau (Phospho-Thr231)	1.24727		Tau (Phospho-Thr231)	1370.5	695.5		0.183058	0.24936		1.22284	1.52522
TFII-I (Phospho-Tyr248)	0.88155		TFII-I (Phospho-Tyr248)	861.5	309		0.104293	0.056886		0.768682	0.677632
TGFBR1 (Ab-165)	0.825771		TGFBR1 (Ab-165)	1321.5	444		0.456012	0.208251		1.17912	0.973684
TGFBR2 (Ab-250)	1.48131		TGFBR2 (Ab-250)	2295.5	1383.5		0.206972	0.109625		2.04818	3.03399
TIE2 (Phospho-Tyr1108)	1.06376		TIE2 (Phospho-Tyr1108)	1213	525		0.0135599	0.0234819		1.08231	1.15132
TIF-IA (Ab-649)	1.18652		TIF-IA (Ab-649)	841	406		0.128198	0.271192		0.75039	0.890351
TIF-IA (Phospho-Ser649)	1.2129		TIF-IA (Phospho-Ser649)	1076	531		0.130267	0.132798		0.960071	1.16447
TLK1 (Ab-764)	1.25899		TLK1 (Ab-764)	2756.5	1412		0.106499	0.522303		2.45951	3.09649
TOP2A/DNA topoisomerase II (Ab-1106)	1.10454		TOP2A/DNA topoisomerase II (Ab-1106)	1803.5	810.5		0.696797	0.357251		1.60919	1.77741
TOP2A/DNA topoisomerase II (Phospho-Ser1106)	0.946852		TOP2A/DNA topoisomerase II (Phospho-Ser1106)	793	305.5		0.0769355	0.176452		0.707562	0.669956
Trk A (Ab-496)	0.996001		Trk A (Ab-496)	1335	541		0.078114	0.0752623		1.19117	1.1864
Trk A (Phospho-Tyr680/681)	0.909368		Trk A (Phospho-Tyr680/681)	986.5	365		0.057699	0.0315173		0.880214	0.800439
Trk A (Phospho-Tyr701)	0.979254		Trk A (Phospho-Tyr701)	955	380.5		0.0647825	0.0137493		0.852108	0.83443
Trk A (Phospho-Tyr791)	0.915013		Trk A (Phospho-Tyr791)	761.5	283.5		0.0442418	0.114747		0.679456	0.621711
Trk B (Ab-515)	1.47467		Trk B (Ab-515)	1425	855		0.00868326	0.0211614		1.27147	1.875
Trk B (Phospho-Tyr515)	1.18989		Trk B (Phospho-Tyr515)	1181.5	572		0.45321	0.0465936		1.0542	1.25439
Trk B (Phospho-Tyr705)	0.917629		Trk B (Phospho-Tyr705)	874.5	326.5		0.0289128	0.00324113		0.780281	0.716009
Tuberin/TSC2 (Ab-1462)	0.903617		Tuberin/TSC2 (Ab-1462)	927.5	341		0.0535601	0.087978		0.827571	0.747807
Tuberin/TSC2 (Ab-939)	0.980131		Tuberin/TSC2 (Ab-939)	2307	920		0.373617	0.26079		2.05844	2.01754
Tuberin/TSC2 (Ab-981)	1.03146		Tuberin/TSC2 (Ab-981)	1581	663.5		0.0277576	0.204913		1.41066	1.45504
Tuberin/TSC2 (Phospho-Ser939)	0.931096		Tuberin/TSC2 (Phospho-Ser939)	798.5	302.5		0.105772	0.334945		0.712469	0.663377
Tuberin/TSC2 (Phospho-Thr1462)	1.0053		Tuberin/TSC2 (Phospho-Thr1462)	1063.5	435		0.15993	0.11606		0.948918	0.953947
TYK2 (Ab-1054)	1.15634		TYK2 (Ab-1054)	1609	757		0.0634265	0.0213564		1.43565	1.66009
TYK2 (Phospho-Tyr1054)	1.23398		TYK2 (Phospho-Tyr1054)	725	364		0.136859	0.136273		0.646888	0.798246
Tyrosine Hydroxylase (Ab-19)	1.05894		Tyrosine Hydroxylase (Ab-19)	1222	526.5		0.0476395	0.0251446		1.09034	1.15461
Tyrosine Hydroxylase (Ab-31)	1.49233		Tyrosine Hydroxylase (Ab-31)	1670	1014		0.0947523	0.0312899		1.49007	2.22368
Tyrosine Hydroxylase (Ab-40)	1.0668		Tyrosine Hydroxylase (Ab-40)	2464	1069.5		0.392338	0.0316696		2.19853	2.34539
Tyrosine Hydroxylase (Ab-8)	1.1757		Tyrosine Hydroxylase (Ab-8)	1340	641		0.0215693	0.323635		1.19563	1.4057
Tyrosine Hydroxylase (Phospho-Ser19)	0.929181		Tyrosine Hydroxylase (Phospho-Ser19)	797.5	301.5		0.144518	0.117623		0.711577	0.661184
Tyrosine Hydroxylase (Phospho-Ser31)	0.900919		Tyrosine Hydroxylase (Phospho-Ser31)	762.5	279.5		0.0156345	0.161076		0.680348	0.612939
Tyrosine Hydroxylase (Phospho-Ser40)	0.898806		Tyrosine Hydroxylase (Phospho-Ser40)	860	314.5		0.0869854	0.139803		0.767343	0.689693
Tyrosine Hydroxylase (Phospho-Ser8)	0.969668		Tyrosine Hydroxylase (Phospho-Ser8)	950.5	375		0.0852431	0.117759		0.848093	0.822368
VASP (Ab-157)	1.21581		VASP (Ab-157)	2113.5	1045.5		0.0899864	0.153414		1.88579	2.29276
VASP (Ab-238)	1.01612		VASP (Ab-238)	1184	489.5		0.00451249	0.136079		1.05644	1.07346
VASP (Phospho-Ser157)	0.985587		VASP (Phospho-Ser157)	1391.5	558		0.0141496	0.238529		1.24158	1.22368
VASP (Phospho-Ser238)	1.01288		VASP (Phospho-Ser238)	933	384.5		0.00215253	0.484775		0.832478	0.843202
VAV1 (Ab-160)	1.21378		VAV1 (Ab-160)	1220	602.5		0.131536	0.163781		1.08856	1.32127
VAV1 (Ab-174)	1.61052		VAV1 (Ab-174)	2413.5	1581.5		0.19202	0.422301		2.15347	3.4682
VAV1 (Phospho-Tyr174)	1.05093		VAV1 (Phospho-Tyr174)	801	342.5		0.0143113	0.834832		0.7147	0.751096
VAV2 (Ab-142)	1.01766		VAV2 (Ab-142)	718.5	297.5		0.107838	0.184463		0.641089	0.652412
VAV2 (Phospho-Tyr142)	0.74208		VAV2 (Phospho-Tyr142)	1295	391		0.0783384	0.00891686		1.15548	0.857456
VE-Cadherin (Phospho-Tyr731)	1.1488		VE-Cadherin (Phospho-Tyr731)	7157.5	3345.5		0.507769	0.209401		6.38635	7.33662
VEGFR1 (Ab-1333)	1.15403		VEGFR1 (Ab-1333)	1149	539.5		0.0523783	0.179768		1.02521	1.18311
VEGFR1 (Phospho-Tyr1333)	0.974076		VEGFR1 (Phospho-Tyr1333)	979	388		0.219575	0.0271771		0.873522	0.850877
VEGFR2 (Ab-1054)	0.968558		VEGFR2 (Ab-1054)	1097.5	432.5		0.13032	0.134299		0.979255	0.948465
VEGFR2 (Ab-1059)	0.942814		VEGFR2 (Ab-1059)	988	379		0.0376407	0.0687157		0.881553	0.83114
VEGFR2 (Ab-1175)	0.831692		VEGFR2 (Ab-1175)	1417	479.5		0.00382663	0.0860045		1.26433	1.05154
VEGFR2 (Ab-1214)	1.67391		VEGFR2 (Ab-1214)	25190	17156		0.076713	0.0778487		22.476	37.6228
VEGFR2 (Ab-951)	1.51736		VEGFR2 (Ab-951)	39088.5	24132		0.0382454	0.148964		34.8771	52.9211
VEGFR2 (Phospho-Tyr1054)	0.95723		VEGFR2 (Phospho-Tyr1054)	1054	410.5		0.207755	0.0192935		0.940442	0.900219
VEGFR2 (Phospho-Tyr1059)	1.03192		VEGFR2 (Phospho-Tyr1059)	901.5	378.5		0.0379372	0.165505		0.804372	0.830044
VEGFR2 (Phospho-Tyr1175)	1.06299		VEGFR2 (Phospho-Tyr1175)	1018.5	440.5		0.201523	0.00562983		0.908766	0.966009
VEGFR2 (Phospho-Tyr1214)	1.14796		VEGFR2 (Phospho-Tyr1214)	1070.5	500		0.143524	0.0877088		0.955164	1.09649
VEGFR2 (Phospho-Tyr951)	0.993966		VEGFR2 (Phospho-Tyr951)	1064.5	430.5		0.0843999	0.19289		0.94981	0.944079
Vinculin (Ab-821)	0.836194		Vinculin (Ab-821)	943.5	321		0.166378	0.141421		0.841847	0.703947
Vinculin (Phospho-Tyr821)	0.986067		Vinculin (Phospho-Tyr821)	1581.5	634.5		0.427577	0.00631748		1.41111	1.39145
WASP (Ab-290)	1.0121		WASP (Ab-290)	1043	429.5		0.0291162	0.225664		0.930627	0.941886
WASP (Phospho-Tyr290)	0.834027		WASP (Phospho-Tyr290)	971	329.5		0.119601	0.226318		0.866384	0.722588
WAVE1 (Ab-125)	0.915525		WAVE1 (Ab-125)	1000	372.5		0.0939677	0.188339		0.89226	0.816886
WAVE1 (Phospho-Tyr125)	2.13411		WAVE1 (Phospho-Tyr125)	793.5	689		0.267724	0.14565		0.708008	1.51096
WEE1 (Ab-53)	1.03792		WEE1 (Ab-53)	1139	481		0.0473094	0.134937		1.01628	1.05482
WEE1 (Phospho-Ser53)	0.824634		WEE1 (Phospho-Ser53)	915	307		0.00596715	0.00723753		0.816418	0.673246
WEE1 (Phospho-Ser642)	0.922855		WEE1 (Phospho-Ser642)	1166.5	438		0.00088113	0.114553		1.04082	0.960526
WWOX (Phospho-Tyr33)	1.15483		WWOX (Phospho-Tyr33)	1344	631.5		0.28252	0.0613209		1.1992	1.38487
XIAP (Ab-87)	1.02613		XIAP (Ab-87)	2239.5	935		0.00756822	0.162941		1.99822	2.05044
XIAP (Phospho-Ser87)	0.974739		XIAP (Phospho-Ser87)	851	337.5		0.063466	0.0160007		0.759313	0.740132
Zap-70 (Ab-292)	0.961267		Zap-70 (Ab-292)	900	352		0.0351096	0.0383756		0.803034	0.77193
Zap-70 (Ab-319)	1.50933		Zap-70 (Ab-319)	2730	1676.5		0.0632182	0.0590104		2.43587	3.67654
Zap-70 (Ab-493)	1.0014		Zap-70 (Ab-493)	1102	449		0.0531246	0.0707107		0.98327	0.984649
Zap-70 (Phospho-Tyr292)	0.846939		Zap-70 (Phospho-Tyr292)	1036	357		0.213408	0.273189		0.924381	0.782895
Zap-70 (Phospho-Tyr315)	0.993347		Zap-70 (Phospho-Tyr315)	1393	563		0.027493	0.109829		1.24292	1.23465
Zap-70 (Phospho-Tyr319)	1.07025		Zap-70 (Phospho-Tyr319)	1297.5	565		0.0656248	0.352619		1.15771	1.23904
Zap-70 (Phospho-Tyr493)	0.966228		Zap-70 (Phospho-Tyr493)	786	309		0.193019	0.196817		0.701316	0.677632
Min	0.296952		Average of Empty Spots	452.625	194.625		0.108834	0.131313
Max	3.42763		Average of Negative Controls	651	281.375		0.126113	0.0439636
Mean	1.10351		Average of Positive Markers	25766.8	22971.5		0.0447902	0.0257517

## Sheet: SupplementaryTable3C
Supplementary Table 3C: Ratio of relative protein phosphorylation in mCherry+ vs. mCherry- L1 cells
Ratio Analysis for Paired Antibodies
Antibody List			Signal Ratio			Fold Change
			mCherry-neg	mCherry-pos		mCherry-pos/mCherry-neg
HDAC1 (Phospho-Ser421)		HDAC1 (Ab-421)	0.074239	0.35451		4.77525
p44/42 MAPK (Phospho-Tyr204)		p44/42 MAPK (Ab-204)	0.976886	2.84468		2.91199
Integrin beta-3 (Phospho-Tyr773)		Integrin beta-3 (Ab-773)	0.924625	2.56718		2.77646
LKB1 (Phospho-Ser428)		LKB1 (Ab-428)	1.13528	3.07407		2.70777
CDC25C (Phospho-Ser216)		CDC25C (Ab-216)	0.0566676	0.144981		2.55845
Ezrin (Phospho-Tyr353)		Ezrin (Ab-353)	0.637121	1.53909		2.4157
Gab1 (Phospho-Tyr627)		Gab1 (Ab-627)	0.545236	1.2938		2.37292
STAT2 (Phospho-Tyr690)		STAT2 (Ab-690)	1.18135	2.76287		2.33873
WAVE1 (Phospho-Tyr125)		WAVE1 (Ab-125)	0.7935	1.84966		2.33102
MEK1 (Phospho-Ser298)		MEK1 (Ab-298)	2.24136	5.18154		2.31179
LCK (Phospho-Tyr505)		LCK (Ab-505)	16.0931	36.2739		2.254
Chk2 (Phospho-Thr68)		Chk2 (Ab-68)	0.193944	0.404905		2.08774
Elk1 (Phospho-Thr417)		Elk1 (Ab-417)	0.80181	1.67129		2.08439
BCL-2 (Phospho-Ser70)		BCL-2 (Ab-70)	0.733226	1.49943		2.04498
Estrogen Receptor-alpha (Phospho-Ser118)		Estrogen Receptor-alpha (Ab-118)	0.898312	1.79565		1.99891
4E-BP1 (Phospho-Thr45)		4E-BP1 (Ab-45)	9.66203	19.2733		1.99475
AMPK1/AMPK2 (Phospho-Ser485/491)		AMPK1/AMPK2 (Ab-485/491)	1.23563	2.42816		1.96511
p53 (Phospho-Ser15)		p53 (Ab-15)	47.0723	92.0425		1.95534
NFkB-p65 (Phospho-Ser529)		NFkB-p65 (Ab-529)	34.0973	63.0444		1.84896
Tau (Phospho-Thr205)		Tau (Ab-205)	0.505813	0.933679		1.8459
IRS-1 (Phospho-Ser323)		IRS-1 (Ab-323)	1.1102	2.04552		1.84248
Tau (Phospho-Ser396)		Tau (Ab-396)	0.438739	0.793138		1.80777
P70S6K (Phospho-Thr421)		P70S6K (Ab-421)	0.924433	1.64892		1.78371
Myc (Phospho-Thr358)		Myc (Ab-358)	0.0688654	0.12154		1.76489
4E-BP1 (Phospho-Thr36)		4E-BP1 (Ab-36)	1.21306	2.08895		1.72205
P70S6K (Phospho-Ser418)		P70S6K (Ab-418)	1.03246	1.76876		1.71316
JNK1/2/3 (Phospho-Thr183/Tyr185)		JNK1/2/3 (Ab-183/185)	2.13639	3.64382		1.7056
ATF2 (Phospho-Thr73/55)		ATF2 (Ab-73/55)	1.19846	2.00958		1.6768
NFkB-p65 (Phospho-Thr435)		NFkB-p65 (Ab-435)	1.15209	1.91245		1.65999
Chk1 (Phospho-Ser280)		Chk1 (Ab-280)	1.30882	2.16879		1.65705
PPAR-BP (Phospho-Thr1457)		PPAR-BP (Ab-1457)	0.693742	1.14825		1.65515
ASK1 (Phospho-Ser83)		ASK1 (Ab-83)	3.35169	5.53588		1.65167
Chk1 (Phospho-Ser345)		Chk1 (Ab-345)	1.68125	2.77493		1.65051
p53 (Phospho-Ser6)		p53 (Ab-6)	0.746024	1.22178		1.63773
Caspase 9 (Phospho-Tyr153)		Caspase 9 (Ab-153)	0.338265	0.553626		1.63667
NFkB-p65 (Phospho-Thr254)		NFkB-p65 (Ab-254)	0.689453	1.12303		1.62888
MEK1 (Phospho-Ser221)		MEK1 (Ab-221)	1.24638	2.01657		1.61794
IkB-alpha (Phospho-Ser32/36)		IkB-alpha (Ab-32/36)	5.76353	9.08838		1.57688
Pyk2 (Phospho-Tyr402)		Pyk2 (Ab-402)	1.02197	1.61127		1.57664
HER2 (Phospho-Tyr877)		HER2 (Ab-877)	0.684915	1.06601		1.55641
IGF1R (Phospho-Tyr1165/1166)		IGF1R (Ab-1165/1166)	1.83767	2.78429		1.51512
mTOR (Phospho-Ser2448)		mTOR (Ab-2448)	1.07235	1.62228		1.51284
DARPP-32 (Phospho-Thr75)		DARPP-32 (Ab-75)	1.13735	1.71659		1.50929
CDK1/CDC2 (Phospho-Tyr15)		CDK1/CDC2 (Ab-15)	0.988894	1.48963		1.50636
Cyclin B1 (Phospho-Ser147)		Cyclin B1 (Ab-147)	1.2109	1.82085		1.50372
SHP-2 (Phospho-Tyr542)		SHP-2 (Ab-542)	0.943476	1.41055		1.49505
SAPK/JNK (Phospho-Thr183)		SAPK/JNK (Ab-183)	1.18039	1.75871		1.48994
A-RAF (Phospho-Tyr301/302)		A-RAF (Ab-301/302)	0.921523	1.3707		1.48743
p38 MAPK (Phospho-Tyr322)		p38 MAPK (Ab-322)	0.905154	1.32938		1.46868
ALK (Phospho-Tyr1507)		ALK (Ab-1507)	1.06591	1.56522		1.46843
mTOR (Phospho-Thr2446)		mTOR (Ab-2446)	0.773425	1.13256		1.46434
B-RAF (Phospho-Ser601)		B-RAF (Ab-601)	0.971044	1.40984		1.45188
FER (Phospho-Tyr402)		FER (Ab-402)	5.18375	7.48375		1.44369
Tau (Phospho-Ser214)		Tau (Ab-214)	0.49198	0.707711		1.43849
MSK1 (Phospho-Ser360)		MSK1 (Ab-360)	0.19865	0.284831		1.43384
Dok-2 (Phospho-Tyr299)		Dok-2 (Ab-299)	1.27822	1.82771		1.42989
Smad3 (Phospho-Ser213)		Smad3 (Ab-213)	2.31472	3.29797		1.42478
Smad1 (Phospho-Ser187)		Smad1 (Ab-187)	0.943314	1.34258		1.42326
IRS-1 (Phospho-Ser636)		IRS-1 (Ab-636)	0.664442	0.941834		1.41748
STAT4 (Phospho-Tyr693)		STAT4 (Ab-693)	44.5397	62.7134		1.40803
Synapsin (Phospho-Ser9)		Synapsin (Ab-9)	0.937336	1.30761		1.39503
BCL-2 (Phospho-Thr69)		BCL-2 (Ab-69)	1.01478	1.41344		1.39285
CD227/mucin 1 (Phospho-Tyr1243)		CD227/mucin 1 (Ab-1243)	1.27225	1.76523		1.38749
SAPK/JNK (Phospho-Tyr185)		SAPK/JNK (Ab-185)	0.859665	1.19001		1.38428
Tau (Phospho-Thr231)		Tau (Ab-231)	1.01519	1.391		1.37019
ATF2 (Phospho-Thr71/53)		ATF2 (Ab-71/53)	1.09471	1.49888		1.3692
PDGFR beta (Phospho-Tyr1021)		PDGFR beta (Ab-1021)	1.06928	1.46163		1.36692
PKD2 (Phospho-Ser876)		PKD2 (Ab-876)	1.36884	1.86225		1.36046
ATF2 (Phospho-Ser112/94)		ATF2 (Ab-112/94)	0.686431	0.932432		1.35838
Chk1 (Phospho-Ser317)		Chk1 (Ab-317)	1.73187	2.35214		1.35815
PLC beta3 (Phospho-Ser537)		PLC beta3 (Ab-537)	0.795573	1.08038		1.35799
IRS-1 (Phospho-Ser794)		IRS-1 (Ab-794)	0.753528	1.02326		1.35795
MEK1 (Phospho-Ser217)		MEK1 (Ab-217)	0.999223	1.35638		1.35744
NFkB-p105/p50 (Phospho-Ser932)		NFkB-p105/p50 (Ab-932)	0.834638	1.13237		1.35672
Lamin A/C (Phospho-Ser392)		Lamin A/C (Ab-392)	0.0398656	0.0539716		1.35384
NFAT4 (Phospho-Ser165)		NFAT4 (Ab-165)	1.18153	1.59926		1.35355
p53 (Phospho-Ser37)		p53 (Ab-37)	1.6926	2.28244		1.34848
IGF1R (Phospho-Tyr1161)		IGF1R (Ab-1161)	1.17376	1.58051		1.34653
CDC25B (Phospho-Ser353)		CDC25B (Ab-353)	1.06171	1.42762		1.34465
Gab1 (Phospho-Tyr659)		Gab1 (Ab-659)	0.778081	1.044		1.34176
PP1 alpha (Phospho-Thr320)		PP1 alpha (Ab-320)	0.706582	0.944976		1.33739
EGFR (Phospho-Tyr869)		EGFR (Ab-869)	0.127133	0.16946		1.33294
Merlin (Phospho-Ser10)		Merlin (Ab-10)	0.234645	0.311967		1.32953
AKT1 (Phospho-Ser246)		AKT1 (Ab-246)	0.95314	1.26119		1.3232
CREB (Phospho-Ser133)		CREB (Ab-133)	4.21718	5.57476		1.32192
STAT5A (Phospho-Tyr694)		STAT5A (Ab-694)	0.878456	1.15976		1.32023
Chk2 (Phospho-Thr387)		Chk2 (Ab-387)	0.515878	0.680967		1.32002
Smad3 (Phospho-Ser425)		Smad3 (Ab-425)	0.85619	1.12254		1.31109
Src (Phospho-Tyr418)		Src (Ab-418)	0.554087	0.724086		1.30681
IL-10R-alpha (Phospho-Tyr496)		IL-10R-alpha (Ab-496)	0.561027	0.732319		1.30532
PLD1 (Phospho-Ser561)		PLD1 (Ab-561)	0.888231	1.15678		1.30234
AKT1 (Phospho-Tyr474)		AKT1 (Ab-474)	0.839691	1.09216		1.30067
MARCKS (Phospho-Ser163)		MARCKS (Ab-163)	1.01434	1.31661		1.298
MKK7/MAP2K7 (Phospho-Ser271)		MKK7/MAP2K7 (Ab-271)	0.525944	0.680193		1.29328
IL-2RA/CD25 (Phospho-Ser268)		IL-2RA/CD25 (Ab-268)	0.840587	1.08629		1.29229
STAM2 (Phospho-Tyr192)		STAM2 (Ab-192)	1.33288	1.72187		1.29185
CK1-A (Phospho-Thr321)		CK1-A (Ab-321)	1.22538	1.5718		1.28271
VEGFR2 (Phospho-Tyr1175)		VEGFR2 (Ab-1175)	0.718772	0.918665		1.2781
Gab2 (Phospho-Ser159)		Gab2 (Ab-159)	1.54771	1.97481		1.27596
eEF2K (Phospho-Ser366)		eEF2K (Ab-366)	0.875566	1.11317		1.27137
AKT2 (Phospho-Ser474)		AKT2 (Ab-474)	1.23467	1.55627		1.26048
eNOS (Phospho-Thr495)		eNOS (Ab-495)	1.3575	1.70732		1.25769
Cortactin (Phospho-Tyr421)		Cortactin (Ab-421)	0.597309	0.749529		1.25484
HER2 (Phospho-Thr686)		HER2 (Ab-686)	0.889802	1.11303		1.25088
PKD1/PKC mu (Phospho-Ser910)		PKD1/PKC mu (Ab-910)	0.756805	0.945946		1.24992
p130Cas (Phospho-Tyr165)		p130Cas (Ab-165)	0.962187	1.20157		1.24879
ERK3 (Phospho-Ser189)		ERK3 (Ab-189)	0.854214	1.06334		1.24482
PKC delta (Phospho-Ser645)		PKC delta (Ab-645)	0.440737	0.547481		1.24219
CDK1/CDC2 (Phospho-Thr14)		CDK1/CDC2 (Ab-14)	2.08858	2.58832		1.23927
PKC pan activation site (Phospho)		PKC pan activation site	0.618087	0.764579		1.23701
BAD (Phospho-Ser112)		BAD (Ab-112)	1.11003	1.37305		1.23694
FGFR1 (Phospho-Tyr154)		FGFR1 (Ab-154)	0.8607	1.06332		1.23541
Claudin 3 (Phospho-Tyr219)		Claudin 3 (Ab-219)	1.798	2.22018		1.23481
Estrogen Receptor-alpha (Phospho-Ser167)		Estrogen Receptor-alpha (Ab-167)	0.599143	0.736277		1.22888
Keratin 18 (Phospho-Ser52)		Keratin 18 (Ab-52)	0.982464	1.20212		1.22357
Rb (Phospho-Ser807)		Rb (Ab-807)	3.23151	3.95101		1.22265
SYK (Phospho-Tyr348)		SYK (Ab-348)	0.692185	0.844156		1.21955
Synapsin (Phospho-Ser62)		Synapsin (Ab-62)	0.784831	0.956522		1.21876
BCL-2 (Phospho-Thr56)		BCL-2 (Ab-56)	0.743197	0.90566		1.2186
MSK1 (Phospho-Ser376)		MSK1 (Ab-376)	0.806853	0.979303		1.21373
ATF4 (Phospho-Ser245)		ATF4 (Ab-245)	0.833958	1.00768		1.20831
EGFR (Phospho-Thr678)		EGFR (Ab-678)	1.5979	1.93047		1.20813
DAPP1 (Phospho-Tyr139)		DAPP1 (Ab-139)	1.3762	1.65572		1.20311
c-Jun (Phospho-Ser243)		c-Jun (Ab-243)	0.556587	0.667992		1.20016
IL-13R/CD213a1 (Phospho-Tyr405)		IL-13R/CD213a1 (Ab-405)	1.49754	1.79663		1.19972
MARCKS (Phospho-Ser158)		MARCKS (Ab-158)	0.399512	0.477811		1.19598
AKT1 (Phospho-Ser473)		AKT1 (Ab-473)	1.4337	1.71046		1.19304
FAS (Phospho-Tyr291)		FAS (Ab-291)	0.636439	0.759184		1.19286
Paxillin (Phospho-Tyr31)		Paxillin (Ab-31)	0.466529	0.553821		1.18711
ATP-Citrate Lyase (Phospho-Ser454)		ATP-Citrate Lyase (Ab-454)	0.575595	0.683265		1.18706
PAK2 (Phospho-Ser192)		PAK2 (Ab-192)	0.990769	1.17568		1.18663
HSP90B (Phospho-Ser226)		HSP90B (Ab-226)	1.08749	1.28954		1.1858
EGFR (Phospho-Tyr1069)		EGFR (Ab-1069)	1.99384	2.35459		1.18093
Vinculin (Phospho-Tyr821)		Vinculin (Ab-821)	1.67621	1.97664		1.17923
CREB (Phospho-Ser121)		CREB (Ab-121)	1.17263	1.38137		1.178
p38 MAPK (Phospho-Thr180)		p38 MAPK (Ab-180)	1.39555	1.64031		1.17539
Catenin beta (Phospho-Ser33)		Catenin beta (Ab-33)	1.28806	1.51152		1.17348
EPHA2/3/4 (Phospho-Tyr588/596)		EPHA2/3/4 (Ab-588/596)	0.739213	0.866332		1.17196
CDC25A (Phospho-Ser124)		CDC25A (Ab-124)	1.06738	1.24828		1.16947
c-PLA2 (Phospho-Ser505)		c-PLA2 (Ab-505)	0.859809	1.00517		1.16906
BAX (Phospho-Thr167)		BAX (Ab-167)	0.922044	1.07767		1.16878
GABA-RB (Phospho-Ser434)		GABA-RB (Ab-434)	2.02709	2.36921		1.16877
Raf1 (Phospho-Ser43)		Raf1 (Ab-43)	0.468672	0.547229		1.16762
MAP3K8/COT (Phospho-Thr290)		MAP3K8/COT (Ab-290)	0.672735	0.781003		1.16094
IRS-1 (Phospho-Ser639)		IRS-1 (Ab-639)	0.254852	0.295325		1.15881
IR (Phospho-Tyr1361)		IR (Ab-1361)	0.72891	0.843529		1.15725
AurA (Phospho-Thr288)		AurA (Ab-288)	0.677698	0.784024		1.15689
CREB (Phospho-Ser129)		CREB (Ab-129)	0.659266	0.760452		1.15348
AurB (Phospho-Tyr12)		AurB (Ab-12)	1.03357	1.19139		1.15269
Raf1 (Phospho-Ser621)		Raf1 (Ab-621)	0.735791	0.846899		1.15101
Met (Phospho-Tyr1234)		Met (Ab-1234)	0.945447	1.08728		1.15002
p53 (Phospho-Ser378)		p53 (Ab-378)	0.917241	1.05469		1.14985
Opioid Receptor (Phospho-Ser375)		Opioid Receptor (Ab-375)	9.45957	10.8731		1.14943
Mnk1 (Phospho-Thr385)		Mnk1 (Ab-385)	0.800332	0.918536		1.14769
Caspase 9 (Phospho-Ser144)		Caspase 9 (Ab-144)	0.874724	1		1.14322
STAT6 (Phospho-Tyr641)		STAT6 (Ab-641)	1.09612	1.25232		1.1425
Abl1 (Phospho-Thr754/735)		Abl1 (Ab-754/735)	1.48661	1.69646		1.14116
LCK (Phospho-Tyr192)		LCK (Ab-192)	0.893447	1.01892		1.14044
Filamin A (Phospho-Ser2152)		Filamin A (Ab-2152)	0.282369	0.321937		1.14013
P70S6K (Phospho-Ser411)		P70S6K (Ab-411)	0.802703	0.910658		1.13449
AKT1 (Phospho-Thr450)		AKT1 (Ab-450)	0.824748	0.935199		1.13392
Claudin 7 (Phospho-Tyr210)		Claudin 7 (Ab-210)	1.95266	2.21308		1.13337
P70S6K-beta (Phospho-Ser423)		P70S6K-beta (Ab-423)	0.768739	0.871094		1.13315
M-CSF Receptor (Phospho-Tyr809)		M-CSF Receptor (Ab-809)	0.918154	1.03896		1.13158
BRCA1 (Phospho-Ser1457)		BRCA1 (Ab-1457)	0.612472	0.690247		1.12698
c-Jun (Phospho-Thr93)		c-Jun (Ab-93)	2.5129	2.82273		1.12329
CaMK4 (Phospho-Thr196/200)		CaMK4 (Ab-196/200)	0.851717	0.956461		1.12298
PKD1/PKC mu (Phospho-Ser205)		PKD1/PKC mu (Ab-205)	0.89079	1		1.1226
Tau (Phospho-Ser404)		Tau (Ab-404)	0.553319	0.619128		1.11894
eNOS (Phospho-Ser615)		eNOS (Ab-615)	1.43884	1.60938		1.11852
Tuberin/TSC2 (Phospho-Thr1462)		Tuberin/TSC2 (Ab-1462)	1.14663	1.27566		1.11253
Epo-R (Phospho-Tyr368)		Epo-R (Ab-368)	0.663154	0.736209		1.11016
PKC zeta (Phospho-Thr560)		PKC zeta (Ab-560)	0.885338	0.98184		1.109
DAB1 (Phospho-Tyr232)		DAB1 (Ab-232)	0.694885	0.769627		1.10756
Estrogen Receptor-alpha (Phospho-Ser104)		Estrogen Receptor-alpha (Ab-104)	0.178033	0.196695		1.10482
FLT3 (Phospho-Tyr599)		FLT3 (Ab-599)	1.28927	1.42182		1.10281
eIF4E (Phospho-Ser209)		eIF4E (Ab-209)	0.955183	1.0529		1.1023
HSF1 (Phospho-Ser303)		HSF1 (Ab-303)	0.896285	0.985714		1.09978
Synaptotagmin (Phospho-Thr202)		Synaptotagmin (Ab-202)	0.919584	1.01026		1.09861
p44/42 MAPK (Phospho-Thr202)		p44/42 MAPK (Ab-202)	1.38125	1.51704		1.09831
PKC delta (Phospho-Thr505)		PKC delta (Ab-505)	0.845176	0.927939		1.09792
JunB (Phospho-Ser259)		JunB (Ab-259)	0.655552	0.718423		1.0959
VEGFR2 (Phospho-Tyr1059)		VEGFR2 (Ab-1059)	0.912449	0.998681		1.09451
GRB10/Growth factor receptor-bound protein 10 (Phospho-Tyr67)		GRB10/Growth factor receptor-bound protein 10 (Ab-67)	1.10029	1.19971		1.09035
MKK6/MAP2K6 (Phospho-Ser207)		MKK6/MAP2K6 (Ab-207)	0.368591	0.401603		1.08956
PKR (Phospho-Thr446)		PKR (Ab-446)	0.875309	0.952722		1.08844
EPHB1/2 (Phospho-Tyr594/604)		EPHB1/2 (Ab-594/604)	1.46071	1.58983		1.08839
IKK-alpha (Phospho-Thr23)		IKK-alpha (Ab-23)	0.35138	0.381954		1.08701
SMC1 (Phospho-Ser957)		SMC1 (Ab-957)	1.38998	1.50917		1.08575
p53 (Phospho-Ser20)		p53 (Ab-20)	0.205521	0.222797		1.08406
Cyclin E2 (Phospho-Thr392)		Cyclin E2 (Ab-392)	0.816395	0.883993		1.0828
Stathmin 1 (Phospho-Ser37)		Stathmin 1 (Ab-37)	0.83765	0.904965		1.08036
CaMK2-beta/gamma/delta (Phospho-Thr287)		CaMK2-beta/gamma/delta (Ab-287)	0.154211	0.166258		1.07813
PI3-kinase p85-subunit alpha/gamma (Phospho-Tyr467/Tyr199)		PI3-kinase p85-subunit alpha/gamma (Ab-467/199)	1.1179	1.20358		1.07664
CPI17 alpha (Phospho-Thr38)		CPI17 alpha (Ab-38)	0.690312	0.741848		1.07466
MSK1 (Phospho-Thr581)		MSK1 (Ab-581)	0.623194	0.668744		1.07309
PKC alpha/beta II (Phospho-Thr638)		PKC alpha/beta II (Ab-638)	0.805135	0.863118		1.07202
GluR1 (Phospho-Ser863)		GluR1 (Ab-863)	0.886677	0.950525		1.07201
PLCG2 (Phospho-Tyr753)		PLCG2 (Ab-753)	0.448598	0.480658		1.07147
Catenin delta-1 (Phospho-Tyr228)		Catenin delta-1 (Ab-228)	1.90643	2.0361		1.06802
TYK2 (Phospho-Tyr1054)		TYK2 (Ab-1054)	0.45059	0.480845		1.06715
S6 Ribosomal Protein (Phospho-Ser235)		S6 Ribosomal Protein (Ab-235)	0.691667	0.737819		1.06673
Myc (Phospho-Ser62)		Myc (Ab-62)	1.97044	2.10011		1.06581
FAK (Phospho-Tyr861)		FAK (Ab-861)	0.724005	0.771644		1.0658
EGFR (Phospho-Thr693)		EGFR (Ab-693)	0.159774	0.170208		1.06531
Raf1 (Phospho-Ser289)		Raf1 (Ab-289)	0.438724	0.466667		1.06369
GAP43 (Phospho-Ser41)		GAP43 (Ab-41)	1.07069	1.13793		1.0628
Abl1 (Phospho-Tyr204)		Abl1 (Ab-204)	0.0245108	0.026003		1.06088
Connexin 43 (Phospho-Ser367)		Connexin 43 (Ab-367)	0.682789	0.723558		1.05971
STAT1 (Phospho-Tyr701)		STAT1 (Ab-701)	1.17002	1.23665		1.05695
Caspase 1 (Phospho-Ser376)		Caspase 1 (Ab-376)	0.88683	0.934636		1.05391
Paxillin (Phospho-Tyr118)		Paxillin (Ab-118)	1.2238	1.28947		1.05366
14-3-3 beta/zeta (Phospho-Ser184/186)		14-3-3 beta/zeta (Ab-184/186)	0.544082	0.572574		1.05237
HDAC4 (Phospho-Ser632)		HDAC4 (Ab-632)	1.34157	1.41176		1.05232
HDAC2 (Phospho-Ser394)		HDAC2 (Ab-394)	1.32596	1.39526		1.05227
PEA-15 (Phospho-Ser116)		PEA-15 (Ab-116)	1.03306	1.08521		1.05048
Elk1 (Phospho-Ser389)		Elk1 (Ab-389)	0.556851	0.583715		1.04824
GSK3 beta (Phospho-Ser9)		GSK3 beta (Ab-9)	1.59252	1.66833		1.04761
Rho/Rac guanine nucleotide exchange factor 2 (Phospho-Ser885)		Rho/Rac guanine nucleotide exchange factor 2 (Ab-885)	1.10938	1.16134		1.04683
P70S6K (Phospho-Ser424)		P70S6K (Ab-424)	0.818542	0.856201		1.04601
ACC1 (Phospho-Ser79)		ACC1 (Ab-79)	0.735437	0.768772		1.04533
Tau (Phospho-Ser262)		Tau (Ab-262)	0.743544	0.776819		1.04475
CREB (Phospho-Thr100)		CREB (Ab-100)	1.28205	1.33818		1.04378
CDC25B (Phospho-Ser323)		CDC25B (Ab-323)	0.953023	0.992764		1.0417
CD19 (Phospho-Tyr531)		CD19 (Ab-531)	1.16884	1.21429		1.03888
CDC25A (Phospho-Ser75)		CDC25A (Ab-75)	1.06787	1.10927		1.03877
Caspase 8 (Phospho-Ser347)		Caspase 8 (Ab-347)	0.635161	0.658416		1.03661
GSK3 alpha/beta (Phospho-Tyr216/279)		GSK3 alpha/beta (Ab-216/279)	1.00819	1.04496		1.03647
CaMK1-alpha (Phospho-Thr177)		CaMK1-alpha (Ab-177)	0.977569	1.00937		1.03253
FKHR/FOXO1A (Phospho-Ser329)		FKHR/FOXO1A (Ab-329)	0.69442	0.716312		1.03153
AMPK1/AMPK2 (Phospho-Thr183/172)		AMPK1/AMPK2 (Ab-183/172)	0.988956	1.01977		1.03116
GRK1 (Phospho-Ser21)		GRK1 (Ab-21)	0.866373	0.893352		1.03114
Caspase 3 (Phospho-Ser150)		Caspase 3 (Ab-150)	0.94806	0.977233		1.03077
BAD (Phospho-Ser91/128)		BAD (Ab-91/128)	0.885	0.911111		1.0295
Catenin beta (Phospho-Tyr654)		Catenin beta (Ab-654)	0.744792	0.764706		1.02674
RyR2 (Phospho-Ser2808)		RyR2 (Ab-2808)	1.0705	1.09896		1.02658
DAB1 (Phospho-Tyr220)		DAB1 (Ab-220)	0.432076	0.443243		1.02585
PKC theta (Phospho-Ser676)		PKC theta (Ab-676)	0.691839	0.709402		1.02539
IRS-1 (Phospho-Ser312)		IRS-1 (Ab-312)	0.406498	0.41679		1.02532
JAK2 (Phospho-Tyr221)		JAK2 (Ab-221)	0.727982	0.746187		1.02501
CDK7 (Phospho-Thr170)		CDK7 (Ab-170)	0.81543	0.835687		1.02484
G3BP-1 (Phospho-Ser232)		G3BP-1 (Ab-232)	0.366984	0.376004		1.02458
EGFR (Phospho-Tyr1110)		EGFR (Ab-1110)	0.737111	0.755		1.02427
FAK (Phospho-Tyr397)		FAK (Ab-397)	0.484174	0.495847		1.02411
Integrin beta-1 (Phospho-Thr788)		Integrin beta-1 (Ab-788)	0.53489	0.547742		1.02403
KIT (Phospho-Tyr721)		KIT (Ab-721)	0.794435	0.812435		1.02266
TIF-IA (Phospho-Ser649)		TIF-IA (Ab-649)	1.27943	1.30788		1.02224
KIT (Phospho-Tyr936)		KIT (Ab-936)	1.24838	1.27553		1.02174
PAK1/2 (Phospho-Ser199)		PAK1/2 (Ab-199)	0.814411	0.831424		1.02089
AKT1S1 (Phospho-Thr246)		AKT1S1 (Ab-246)	0.130566	0.133278		1.02077
Myc (Phospho-Ser373)		Myc (Ab-373)	0.605496	0.61755		1.01991
Caspase 2 (Phospho-Ser157)		Caspase 2 (Ab-157)	1.43531	1.46226		1.01878
Synuclein alpha (Phospho-Tyr133)		Synuclein alpha (Ab-133)	0.872937	0.887208		1.01635
PDGFR beta (Phospho-Tyr740)		PDGFR beta (Ab-740)	0.79092	0.80299		1.01526
NFkB-p65 (Phospho-Ser311)		NFkB-p65 (Ab-311)	2.45144	2.48803		1.01492
Smad2/3 (Phospho-Thr8)		Smad2/3 (Ab-8)	1.68894	1.71284		1.01415
Myosin regulatory light chain 2 (Phospho-Ser18)		Myosin regulatory light chain 2 (Ab-18)	0.66	0.669216		1.01396
MKK4/SEK1 (Phospho-Ser257)		MKK4/SEK1 (Ab-257)	1.16394	1.17872		1.0127
Raf1 (Phospho-Tyr341)		Raf1 (Ab-341)	1.06686	1.07618		1.00873
Fos (Phospho-Thr232)		Fos (Ab-232)	0.566019	0.570294		1.00755
NFkB-p100/p52 (Phospho-Ser865)		NFkB-p100/p52 (Ab-865)	0.227856	0.229484		1.00714
Survivin (Phospho-Thr117)		Survivin (Ab-117)	0.710263	0.714982		1.00664
Rb (Phospho-Ser811)		Rb (Ab-811)	0.779285	0.783784		1.00577
Amyloid beta A4 (Phospho-Thr743/668)		Amyloid beta A4 (Ab-743/668)	1.05074	1.05517		1.00422
Dok-1 (Phospho-Tyr362)		Dok-1 (Ab-362)	0.629118	0.631539		1.00385
ATF1 (Phospho-Ser63)		ATF1 (Ab-63)	0.326843	0.327799		1.00293
P90RSK (Phospho-Ser380)		P90RSK (Ab-380)	0.793392	0.795671		1.00287
Calsenilin/KCNIP3 (Phospho-Ser63)		Calsenilin/KCNIP3 (Ab-63)	0.200023	0.200596		1.00286
Caveolin-1 (Phospho-Tyr14)		Caveolin-1 (Ab-14)	0.785042	0.786429		1.00177
ATPase (Phospho-Ser16)		ATPase (Ab-16)	0.936436	0.938089		1.00177
MAPKAPK2 (Phospho-Ser272)		MAPKAPK2 (Ab-272)	0.694462	0.693138		0.998093
VASP (Phospho-Ser238)		VASP (Ab-238)	0.788007	0.785495		0.996813
JunB (Phospho-Ser79)		JunB (Ab-79)	0.647922	0.643858		0.993728
BAD (Phospho-Ser136)		BAD (Ab-136)	0.772887	0.767754		0.99336
HSL (Phospho-Ser554)		HSL (Ab-554)	1.11634	1.10855		0.993026
ICAM-1 (Phospho-Tyr512)		ICAM-1 (Ab-512)	1.11518	1.10633		0.992063
NFkB-p105/p50 (Phospho-Ser907)		NFkB-p105/p50 (Ab-907)	0.815653	0.808704		0.991481
Keratin 8 (Phospho-Ser432)		Keratin 8 (Ab-432)	0.978022	0.968553		0.990319
Merlin (Phospho-Ser518)		Merlin (Ab-518)	0.841501	0.833333		0.990294
SP1 (Phospho-Thr739)		SP1 (Ab-739)	0.67238	0.665286		0.989449
MKP-1 (Phospho-Ser359)		MKP-1 (Ab-359)	0.544307	0.538144		0.988678
VEGFR2 (Phospho-Tyr1054)		VEGFR2 (Ab-1054)	0.960364	0.949133		0.988305
Cyclin E1 (Phospho-Thr395)		Cyclin E1 (Ab-395)	1.18253	1.16647		0.986415
Tau (Phospho-Thr181)		Tau (Ab-181)	0.903807	0.891089		0.985929
Tau (Phospho-Ser422)		Tau (Ab-422)	0.882297	0.866828		0.982467
AurB (Phospho-Thr232)		AurB (Ab-232)	1.29065	1.26769		0.982211
Cortactin (Phospho-Tyr466)		Cortactin (Ab-466)	0.583791	0.573061		0.98162
GRK2 (Phospho-Ser29)		GRK2 (Ab-29)	0.932464	0.914634		0.980879
IKK-gamma (Phospho-Ser31)		IKK-gamma (Ab-31)	0.0631071	0.061858		0.980207
PKC alpha (Phospho-Tyr657)		PKC alpha (Ab-657)	0.865456	0.847914		0.97973
c-Jun (Phospho-Tyr170)		c-Jun (Ab-170)	0.487146	0.477003		0.979179
RSK1/2/3/4 (Phospho-Ser221/227/218/232)		RSK1/2/3/4 (Ab-221/227/218/232)	0.77937	0.762211		0.977984
BAD (Phospho-Ser155)		BAD (Ab-155)	0.611861	0.597194		0.97603
FosB (Phospho-Ser27)		FosB (Ab-27)	1.17926	1.15028		0.975427
PDGFR beta (Phospho-Tyr751)		PDGFR beta (Ab-751)	1.04491	1.01751		0.973772
PAK3 (Phospho-Ser154)		PAK3 (Ab-154)	0.684625	0.666667		0.973769
Integrin beta-3 (Phospho-Tyr785)		Integrin beta-3 (Ab-785)	0.741508	0.719832		0.970768
PLCG2 (Phospho-Tyr1217)		PLCG2 (Ab-1217)	1.35149	1.31129		0.970257
CD3Z (Phospho-Tyr142)		CD3Z (Ab-142)	1.01622	0.985604		0.969873
HDAC8 (Phospho-Ser39)		HDAC8 (Ab-39)	0.762037	0.738913		0.969655
Zap-70 (Phospho-Tyr493)		Zap-70 (Ab-493)	0.713249	0.688196		0.964875
PLK1 (Phospho-Thr210)		PLK1 (Ab-210)	0.652848	0.629608		0.964402
Interferon-gamma receptor alpha chain precursor (Phospho-Tyr457)		Interferon-gamma receptor alpha chain precursor (Ab-457)	1.28923	1.24297		0.964117
PLC beta3 (Phospho-Ser1105)		PLC beta3 (Ab-1105)	0.996835	0.960815		0.963865
14-3-3 theta/tau (Phospho-Ser232)		14-3-3 theta/tau (Ab-232)	4.61905	4.44131		0.96152
P90RSK (Phospho-Thr359/Ser363)		P90RSK (Ab-359/363)	0.123814	0.119046		0.961491
MEF2A (Phospho-Thr319)		MEF2A (Ab-319)	0.640549	0.614552		0.959414
FGFR1 (Phospho-Tyr766)		FGFR1 (Ab-766)	0.81308	0.779773		0.959036
p53 (Phospho-Ser46)		p53 (Ab-46)	0.395795	0.379438		0.958675
MEF2C (Phospho-Ser396)		MEF2C (Ab-396)	0.805859	0.772392		0.95847
c-Jun (Phospho-Thr91)		c-Jun (Ab-91)	1.44648	1.38381		0.956675
IkB-epsilon (Phospho-Ser22)		IkB-epsilon (Ab-22)	0.0952863	0.0911543		0.956635
FOXO1/3/4-pan (Phospho-Thr24/32)		FOXO1/3/4-pan (Ab-24/32)	0.741882	0.70894		0.955597
MAP3K7/TAK1 (Phospho-Thr184)		MAP3K7/TAK1 (Ab-184)	1.18186	1.12911		0.955365
STAT1 (Phospho-Ser727)		STAT1 (Ab-727)	0.681314	0.650707		0.955077
IGF2R (Phospho-Ser2409)		IGF2R (Ab-2409)	0.598964	0.571809		0.954662
MKK3/MAP2K3 (Phospho-Thr222)		MKK3/MAP2K3 (Ab-222)	0.852955	0.813579		0.953836
FKHR (Phospho-Ser256)		FKHR (Ab-256)	0.808499	0.770073		0.952472
PKR (Phospho-Thr451)		PKR (Ab-451)	0.900094	0.856647		0.951731
AurA (Phospho-Ser342)		AurA (Ab-342)	1.11007	1.05623		0.951499
NFkB-p65 (Phospho-Ser276)		NFkB-p65 (Ab-276)	1.03007	0.979714		0.951115
FAK (Phospho-Tyr407)		FAK (Ab-407)	1.01868	0.968274		0.950521
M-CSF Receptor (Phospho-Tyr561)		M-CSF Receptor (Ab-561)	1.92212	1.82619		0.950089
Tuberin/TSC2 (Phospho-Ser939)		Tuberin/TSC2 (Ab-939)	0.346121	0.328804		0.949971
XIAP (Phospho-Ser87)		XIAP (Ab-87)	0.379996	0.360963		0.949913
LCK (Phospho-Ser59)		LCK (Ab-59)	0.853804	0.809769		0.948424
6-phosphofructo-2-kinase/fructose-2,6-biphosphatase 2 (PFKFB2) (Phospho-Ser483)		6-phosphofructo-2-kinase/fructose-2,6-biphosphatase 2 (PFKFB2) (Ab-483)	0.756452	0.717153		0.948048
AKT1 (Phospho-Tyr326)		AKT1 (Ab-326)	0.562412	0.532663		0.947105
Smad1 (Phospho-Ser465)		Smad1 (Ab-465)	0.936341	0.886115		0.94636
AKT1 (Phospho-Thr308)		AKT1 (Ab-308)	0.527836	0.498602		0.944615
HSP90B (Phospho-Ser254)		HSP90B (Ab-254)	0.566482	0.534628		0.943769
HER3/ErbB3 (Phospho-Tyr1222)		HER3/ErbB3 (Ab-1222)	1.14397	1.07942		0.943574
JunD (Phospho-Ser255)		JunD (Ab-255)	0.8323	0.785166		0.943369
4E-BP1 (Phospho-Thr70)		4E-BP1 (Ab-70)	0.767875	0.724014		0.942881
c-Jun (Phospho-Thr239)		c-Jun (Ab-239)	0.756225	0.712013		0.941536
LIMK1 (Phospho-Thr508)		LIMK1 (Ab-508)	0.436279	0.410732		0.941443
HNF4 alpha (Phospho-Ser313)		HNF4 alpha (Ab-313)	0.643554	0.6058		0.941336
SHP-2 (Phospho-Tyr580)		SHP-2 (Ab-580)	0.566866	0.532343		0.939099
HDAC5 (Phospho-Ser498)		HDAC5 (Ab-498)	0.785153	0.735294		0.936498
AKT1 (Phospho-Thr72)		AKT1 (Ab-72)	0.783492	0.733186		0.935793
p27Kip1 (Phospho-Thr187)		p27Kip1 (Ab-187)	0.889061	0.831099		0.934806
IkB-alpha (Phospho-Tyr42)		IkB-alpha (Ab-42)	0.430254	0.402094		0.934549
NFkB-p105/p50 (Phospho-Ser893)		NFkB-p105/p50 (Ab-893)	0.569916	0.531879		0.933259
PLCG1 (Phospho-Tyr771)		PLCG1 (Ab-771)	0.992374	0.925495		0.932607
Src (Phospho-Ser75)		Src (Ab-75)	0.796842	0.742638		0.931976
STAT5B (Phospho-Ser731)		STAT5B (Ab-731)	1.13789	1.06009		0.931629
Stathmin 1 (Phospho-Ser15)		Stathmin 1 (Ab-15)	0.710071	0.661171		0.931133
P73 (Phospho-Tyr99)		P73 (Ab-99)	0.482999	0.449431		0.9305
ATP1A1/Na+K+ ATPase1 (Phospho-Ser23)		ATP1A1/Na+K+ ATPase1 (Ab-23)	1.16358	1.08197		0.929858
FKHR (Phospho-Ser319)		FKHR (Ab-319)	0.667392	0.620445		0.929656
mTOR (Phospho-Ser2481)		mTOR (Ab-2481)	0.778197	0.723077		0.92917
EGFR (Phospho-Tyr1016)		EGFR (Ab-1016)	0.929211	0.861868		0.927526
BAD (Phospho-Ser134)		BAD (Ab-134)	0.908459	0.841155		0.925914
NFkB-p105/p50 (Phospho-Ser337)		NFkB-p105/p50 (Ab-337)	1.11741	1.0342		0.925538
p130Cas (Phospho-Tyr410)		p130Cas (Ab-410)	1.00187	0.926591		0.924861
HSP27 (Phospho-Ser15)		HSP27 (Ab-15)	1.38534	1.27692		0.921737
Rac1/cdc42 (Phospho-Ser71)		Rac1/cdc42 (Ab-71)	0.711477	0.655273		0.921005
p53 (Phospho-Ser9)		p53 (Ab-9)	0.490243	0.449859		0.917624
B-RAF (Phospho-Ser446)		B-RAF (Ab-446)	1.18858	1.09058		0.917545
BCR (Phospho-Tyr360)		BCR (Ab-360)	1.79852	1.65007		0.917462
ATF2 (Phospho-Ser62/44)		ATF2 (Ab-62/44)	0.0807893	0.0740824		0.916982
SREBP-1 (Phospho-Ser439)		SREBP-1 (Ab-439)	0.991758	0.90673		0.914265
IkB-beta (Phospho-Thr19)		IkB-beta (Ab-19)	0.841712	0.768991		0.913603
HER3/ErbB3 (Phospho-Tyr1289)		HER3/ErbB3 (Ab-1289)	1.08768	0.990025		0.910218
NFkB-p65 (Phospho-Thr505)		NFkB-p65 (Ab-505)	0.903908	0.822322		0.90974
Pim-1 (Phospho-Tyr309)		Pim-1 (Ab-309)	1.25825	1.1438		0.909043
BIM (Phospho-Ser69/65)		BIM (Ab-69/65)	0.753787	0.683021		0.90612
Rel (Phospho-Ser503)		Rel (Ab-503)	0.458499	0.414744		0.904568
DNA-PK (Phospho-Thr2647)		DNA-PK (Ab-2647)	1.41979	1.28341		0.903949
4E-BP1 (Phospho-Ser65)		4E-BP1 (Ab-65)	0.0360275	0.0325489		0.903447
CrkII (Phospho-Tyr221)		CrkII (Ab-221)	0.167924	0.151563		0.902573
CREB (Phospho-Ser142)		CREB (Ab-142)	0.560475	0.505637		0.902159
Rb (Phospho-Ser795)		Rb (Ab-795)	0.54034	0.486858		0.901021
PKC beta/PKCB (Phospho-Ser661)		PKC beta/PKCB (Ab-661)	1.03848	0.934109		0.899494
Cofilin (Phospho-Ser3)		Cofilin (Ab-3)	0.356283	0.31991		0.89791
Kv1.3/KCNA3 (Phospho-Tyr135)		Kv1.3/KCNA3 (Ab-135)	0.765112	0.686876		0.897746
SRF (Phospho-Ser77)		SRF (Ab-77)	1.10864	0.988675		0.891795
KSR (Phospho-Ser392)		KSR (Ab-392)	0.97619	0.870536		0.891768
Myc (Phospho-Thr58)		Myc (Ab-58)	0.691836	0.61325		0.886409
BRCA1 (Phospho-Ser1524)		BRCA1 (Ab-1524)	0.361368	0.320293		0.886336
p53 (Phospho-Ser392)		p53 (Ab-392)	0.928776	0.822592		0.885674
Ephrin B1 (Phospho-Tyr317)		Ephrin B1 (Ab-317)	1.07447	0.950535		0.884651
Met (Phospho-Tyr1349)		Met (Ab-1349)	0.642557	0.567973		0.883926
Histone H2A.X (Phospho-Ser139)		Histone H2A.X (Ab-139)	1.28535	1.1361		0.883888
PPAR-gamma (Phospho-Ser112)		PPAR-gamma (Ab-112)	0.0459927	0.0406478		0.883788
Catenin beta (Phospho-Tyr489)		Catenin beta (Ab-489)	1.16366	1.02837		0.883734
PECAM-1 (Phospho-Tyr713)		PECAM-1 (Ab-713)	0.089182	0.0788129		0.883731
Androgen Receptor (Phospho-Ser650)		Androgen Receptor (Ab-650)	0.486835	0.429654		0.882544
Zap-70 (Phospho-Tyr292)		Zap-70 (Ab-292)	1.15111	1.0142		0.881066
IL-4R/CD124 (Phospho-Tyr497)		IL-4R/CD124 (Ab-497)	0.90331	0.795143		0.880254
Caspase 9 (Phospho-Thr125)		Caspase 9 (Ab-125)	0.800654	0.704459		0.879854
P70S6K (Phospho-Thr229)		P70S6K (Ab-229)	0.691441	0.608187		0.879593
LKB1 (Phospho-Thr189)		LKB1 (Ab-189)	1.18438	1.04034		0.878383
Tyrosine Hydroxylase (Phospho-Ser19)		Tyrosine Hydroxylase (Ab-19)	0.652619	0.57265		0.877464
Keratin 18 (Phospho-Ser33)		Keratin 18 (Ab-33)	1.09949	0.964401		0.877134
PLCG1 (Phospho-Tyr783)		PLCG1 (Ab-783)	2.13666	1.87263		0.876431
STAT3 (Phospho-Ser727)		STAT3 (Ab-727)	0.539981	0.47205		0.874197
Progesterone Receptor (Phospho-Ser190)		Progesterone Receptor (Ab-190)	0.41754	0.364298		0.872486
Mst1/Mst2 (Phospho-Thr183)		Mst1/Mst2 (Ab-183)	0.779221	0.679612		0.872168
Smad2 (Phospho-Ser467)		Smad2 (Ab-467)	0.864644	0.753927		0.871951
Catalase (Phospho-Tyr385)		Catalase (Ab-385)	0.742384	0.647089		0.871636
Synuclein alpha (Phospho-Tyr125)		Synuclein alpha (Ab-125)	0.340116	0.29643		0.871554
Smad2 (Phospho-Ser250)		Smad2 (Ab-250)	1.14824	1		0.870897
Cyclin D3 (Phospho-Thr283)		Cyclin D3 (Ab-283)	0.597424	0.519553		0.869655
ASK1 (Phospho-Ser966)		ASK1 (Ab-966)	0.281355	0.244458		0.868858
Catenin beta (Phospho-Thr41/Ser45)		Catenin beta (Ab-41/45)	0.650041	0.562771		0.865746
14-3-3 zeta (Phospho-Ser58)		14-3-3 zeta (Ab-58)	0.915553	0.789247		0.862044
PAK1 (Phospho-Ser204)		PAK1 (Ab-204)	1.12506	0.96868		0.861003
PKC epsilon (Phospho-Ser729)		PKC epsilon (Ab-729)	0.908352	0.780294		0.859022
Raf1 (Phospho-Ser338)		Raf1 (Ab-338)	0.727308	0.624088		0.858079
DNA-PK (Phospho-Thr2638)		DNA-PK (Ab-2638)	0.581892	0.498859		0.857305
TOP2A/DNA topoisomerase II (Phospho-Ser1106)		TOP2A/DNA topoisomerase II (Ab-1106)	0.439701	0.376928		0.857237
Dok-1 (Phospho-Tyr398)		Dok-1 (Ab-398)	0.480458	0.411494		0.856462
PAK1/2/3 (Phospho-Ser141)		PAK1/2/3 (Ab-141)	0.873318	0.747204		0.855592
IRS-1 (Phospho-Ser307)		IRS-1 (Ab-307)	0.924796	0.790581		0.854871
PAK1 (Phospho-Thr212)		PAK1 (Ab-212)	0.723607	0.61823		0.854373
PDGFR alpha (Phospho-Tyr849)		PDGFR alpha (Ab-849)	1.27219	1.08208		0.850564
HDAC5 (Phospho-Ser259)		HDAC5 (Ab-259)	1.11985	0.950635		0.848893
Stathmin 1 (Phospho-Ser24)		Stathmin 1 (Ab-24)	0.939145	0.796798		0.848429
EGFR (Phospho-Tyr1092)		EGFR (Ab-1092)	0.537469	0.454482		0.845598
VEGFR1 (Phospho-Tyr1333)		VEGFR1 (Ab-1333)	0.852045	0.719184		0.844068
Tyrosine Hydroxylase (Phospho-Ser40)		Tyrosine Hydroxylase (Ab-40)	0.349026	0.294063		0.842524
GTPase activating protein (Phospho-Ser387)		GTPase activating protein (Ab-387)	0.660616	0.55516		0.840367
PDK1 (Phospho-Ser241)		PDK1 (Ab-241)	0.251333	0.210564		0.837789
HSL (Phospho-Ser552/563)		HSL (Ab-552/563)	1.37374	1.15077		0.837692
STAT5A (Phospho-Ser780)		STAT5A (Ab-780)	0.0771816	0.0646362		0.837455
AKT1 (Phospho-Ser124)		AKT1 (Ab-124)	0.705153	0.590025		0.836734
CaMK2A (Phospho-Thr286)		CaMK2A (Ab-286)	0.202532	0.169264		0.835742
FAK (Phospho-Tyr576)		FAK (Ab-576)	1.3606	1.13297		0.832699
p53 (Phospho-Ser33)		p53 (Ab-33)	0.567318	0.472334		0.832572
Ezrin (Phospho-Tyr478)		Ezrin (Ab-478)	0.722015	0.599409		0.83019
LAT (Phospho-Tyr171)		LAT (Ab-171)	0.390899	0.324372		0.829809
GATA1 (Phospho-Ser142)		GATA1 (Ab-142)	1.54934	1.2849		0.82932
CK2-b (Phospho-Ser209)		CK2-b (Ab-209)	0.987841	0.818841		0.82892
IKK-gamma (Phospho-Ser85)		IKK-gamma (Ab-85)	0.493452	0.408408		0.827656
STAT3 (Phospho-Tyr705)		STAT3 (Ab-705)	0.760455	0.628494		0.82647
STAT6 (Phospho-Thr645)		STAT6 (Ab-645)	0.155799	0.12871		0.826125
Tyrosine Hydroxylase (Phospho-Ser8)		Tyrosine Hydroxylase (Ab-8)	0.709328	0.585023		0.824757
WASP (Phospho-Tyr290)		WASP (Ab-290)	0.930968	0.767171		0.824057
Interferon-alpha/beta receptor alpha chain (Phospho-Tyr466)		Interferon-alpha/beta receptor alpha chain (Ab-466)	0.539229	0.443586		0.82263
FAK (Phospho-Tyr925)		FAK (Ab-925)	0.618864	0.505132		0.816225
Synaptotagmin (Phospho-Ser309)		Synaptotagmin (Ab-309)	0.685347	0.558248		0.814548
JAK1 (Phospho-Tyr1022)		JAK1 (Ab-1022)	0.627005	0.509724		0.81295
EEF2 (Phospho-Thr56)		EEF2 (Ab-56)	0.661948	0.536985		0.81122
VASP (Phospho-Ser157)		VASP (Ab-157)	0.658387	0.533716		0.810642
B-RAF (Phospho-Thr598)		B-RAF (Ab-598)	0.0758157	0.0614578		0.810622
NMDAR1 (Phospho-Ser897)		NMDAR1 (Ab-897)	0.905468	0.73295		0.80947
Cyclin B1 (Phospho-Ser126)		Cyclin B1 (Ab-126)	1.02829	0.831488		0.808611
Cyclin E1 (Phospho-Thr77)		Cyclin E1 (Ab-77)	0.216516	0.174832		0.807478
Trk B (Phospho-Tyr515)		Trk B (Ab-515)	0.829123	0.669006		0.806884
FAK (Phospho-Ser910)		FAK (Ab-910)	0.320728	0.258488		0.805944
RelB (Phospho-Ser552)		RelB (Ab-552)	6.91608	5.56286		0.804338
ALK (Phospho-Tyr1604)		ALK (Ab-1604)	1.17067	0.940023		0.802981
HRS (Phospho-Tyr334)		HRS (Ab-334)	1.38133	1.10855		0.802522
Caspase 9 (Phospho-Ser196)		Caspase 9 (Ab-196)	0.405748	0.325364		0.801888
Chk2 (Phospho-Thr383)		Chk2 (Ab-383)	0.453042	0.362959		0.80116
ETK (Phospho-Tyr40)		ETK (Ab-40)	0.80751	0.644699		0.798379
BID (Phospho-Ser78)		BID (Ab-78)	0.825235	0.657741		0.797034
WEE1 (Phospho-Ser53)		WEE1 (Ab-53)	0.803336	0.638254		0.794504
LCK (Phospho-Tyr393)		LCK (Ab-393)	0.140321	0.110846		0.789945
p27Kip1 (Phospho-Ser10)		p27Kip1 (Ab-10)	1.657	1.30659		0.788529
Met (Phospho-Tyr1003)		Met (Ab-1003)	0.752898	0.593521		0.788316
MITF (Phospho-Ser73)		MITF (Ab-73)	0.169435	0.133468		0.787724
GATA1 (Phospho-Ser310)		GATA1 (Ab-310)	0.471187	0.370005		0.785262
Keratin 8 (Phospho-Ser73)		Keratin 8 (Ab-73)	0.423739	0.332192		0.783955
MKK3/MAP2K3 (Phospho-Ser189)		MKK3/MAP2K3 (Ab-189)	0.535243	0.418195		0.781317
IKK-beta (Phospho-Tyr199)		IKK-beta (Ab-199)	0.299541	0.233538		0.779653
Caspase 6 (Phospho-Ser257)		Caspase 6 (Ab-257)	0.72616	0.563059		0.775392
HSP27 (Phospho-Ser78)		HSP27 (Ab-78)	0.795646	0.614166		0.771908
MEF2A (Phospho-Thr312)		MEF2A (Ab-312)	0.0463371	0.0357447		0.771406
Androgen Receptor (Phospho-Ser213)		Androgen Receptor (Ab-213)	0.666909	0.514263		0.771115
FKHRL1/FOXO3A (Phospho-Ser253)		FKHRL1/FOXO3A (Ab-253)	0.454939	0.350263		0.769911
AMPK beta1 (Phospho-Ser182)		AMPK beta1 (Ab-182)	0.488746	0.375569		0.768433
p53 (Phospho-Thr18)		p53 (Ab-18)	0.457856	0.351527		0.767768
HER2 (Phospho-Tyr1248)		HER2 (Ab-1248)	0.466596	0.357173		0.765487
Tau (Phospho-Ser235)		Tau (Ab-235)	0.0391706	0.0299678		0.765059
PKD1/PKC mu (Phospho-Tyr463)		PKD1/PKC mu (Ab-463)	0.680811	0.517478		0.760091
Ephrin B2 (Phospho-Tyr330)		Ephrin B2 (Ab-330)	0.269027	0.203578		0.756719
NFkB-p65 (Phospho-Ser468)		NFkB-p65 (Ab-468)	0.683414	0.515603		0.754452
HDAC3 (Phospho-Ser424)		HDAC3 (Ab-424)	0.309341	0.232721		0.752313
EPB41 (Phospho-Tyr418/660)		EPB41 (Ab-418/660)	1.05527	0.790997		0.749566
BLNK (Phospho-Tyr96)		BLNK (Ab-96)	1.0454	0.783206		0.749194
P70S6K (Phospho-Ser371)		P70S6K (Ab-371)	1.50022	1.11862		0.745635
c-Abl (Phospho-Tyr412)		c-Abl (Ab-412)	0.681878	0.50683		0.743285
MKP-1/2 (Phospho-Ser296/318)		MKP-1/2 (Ab-296/318)	0.823462	0.61		0.740775
p21Cip1 (Phospho-Thr145)		p21Cip1 (Ab-145)	1.0911	0.806792		0.739428
SRF (Phospho-Ser99)		SRF (Ab-99)	0.642692	0.474752		0.738692
EGFR (Phospho-Tyr1197)		EGFR (Ab-1197)	1.12287	0.829241		0.738503
Elk1 (Phospho-Ser383)		Elk1 (Ab-383)	1.28518	0.948695		0.738179
ADD1 (Phospho-Ser726)		ADD1 (Ab-726)	0.809035	0.596811		0.737683
Arrestin-1 (Phospho-Ser412)		Arrestin-1 (Ab-412)	0.859986	0.633286		0.736391
MKK4/SEK1 (Phospho-Ser80)		MKK4/SEK1 (Ab-80)	0.176376	0.129181		0.732415
Rb (Phospho-Ser608)		Rb (Ab-608)	1.30518	0.952941		0.730123
IKK-beta (Phospho-Tyr188)		IKK-beta (Ab-188)	0.524072	0.382523		0.729906
VAV2 (Phospho-Tyr142)		VAV2 (Ab-142)	1.80237	1.31429		0.7292
PTEN (Phospho-Ser380/Thr382/Thr383)		PTEN (Ab-380/382/383)	0.330847	0.241217		0.729088
Chk2 (Phospho-Ser516)		Chk2 (Ab-516)	0.575796	0.419746		0.728983
Cyclin D1 (Phospho-Thr286)		Cyclin D1 (Ab-286)	0.369968	0.268041		0.724498
E2F1 (Phospho-Thr433)		E2F1 (Ab-433)	0.334709	0.237675		0.710096
Zap-70 (Phospho-Tyr319)		Zap-70 (Ab-319)	0.475275	0.337012		0.709088
Integrin beta-4 (Phospho-Tyr1510)		Integrin beta-4 (Ab-1510)	1.59058	1.12594		0.707875
Actin Pan (a/b/g) (Phospho-Tyr55/53)		Actin Pan (a/b/g) (Ab-55/53)	0.565984	0.400499		0.707615
ATRIP (Phospho-Ser68/72)		ATRIP (Ab-68/72)	0.0457089	0.0322754		0.706108
BCR (Phospho-Tyr177)		BCR (Ab-177)	0.613774	0.432032		0.703894
Src (Phospho-Tyr529)		Src (Ab-529)	0.75048	0.527802		0.703286
CDK2 (Phospho-Thr160)		CDK2 (Ab-160)	1.38018	0.970105		0.702882
eNOS (Phospho-Ser1177)		eNOS (Ab-1177)	0.924528	0.648721		0.701678
IKK-alpha/beta (Phospho-Ser180/181)		IKK-alpha/beta (Ab-180/181)	1.21852	0.853625		0.700543
ACC1 (Phospho-Ser80)		ACC1 (Ab-80)	0.353533	0.24752		0.700134
GSK3 alpha (Phospho-Ser21)		GSK3 alpha (Ab-21)	0.462744	0.321868		0.695564
PTEN (Phospho-Ser370)		PTEN (Ab-370)	0.288983	0.200294		0.693098
Pyk2 (Phospho-Tyr881)		Pyk2 (Ab-881)	1.33897	0.927681		0.69283
DYN1 (Phospho-Ser774)		DYN1 (Ab-774)	0.206619	0.143124		0.692698
LAT (Phospho-Tyr191)		LAT (Ab-191)	2.02006	1.39212		0.68915
PAK1/2/3 (Phospho-Thr423/402/421)		PAK1/2/3 (Ab-423/402/421)	0.0222745	0.0153292		0.688197
VEGFR2 (Phospho-Tyr1214)		VEGFR2 (Ab-1214)	0.042497	0.0291443		0.685797
Rb (Phospho-Ser780)		Rb (Ab-780)	0.228237	0.155931		0.683199
Estrogen Receptor-alpha (Phospho-Ser106)		Estrogen Receptor-alpha (Ab-106)	0.0452838	0.0309023		0.682414
Smad3 (Phospho-Ser204)		Smad3 (Ab-204)	1.08225	0.737864		0.68179
eIF4G (Phospho-Ser1108)		eIF4G (Ab-1108)	0.462368	0.31382		0.678724
AFX/FOXO4 (Phospho-Ser197)		AFX/FOXO4 (Ab-197)	0.440011	0.298476		0.678337
CD5 (Phospho-Tyr453)		CD5 (Ab-453)	0.149499	0.101054		0.675952
MKK4/SEK1 (Phospho-Thr261)		MKK4/SEK1 (Ab-261)	0.0546454	0.036715		0.671878
CDK5 (Phospho-Tyr15)		CDK5 (Ab-15)	0.362851	0.243371		0.67072
GluR2 (Phospho-Ser880)		GluR2 (Ab-880)	0.0437009	0.0292825		0.670067
MEK2 (Phospho-Thr394)		MEK2 (Ab-394)	2.58185	1.7291		0.669714
MEK1 (Phospho-Thr286)		MEK1 (Ab-286)	0.4692	0.312551		0.666135
14-3-3 zeta/delta (Phospho-Thr232)		14-3-3 zeta/delta (Ab-232)	0.0629269	0.0417092		0.66282
Raf1 (Phospho-Ser259)		Raf1 (Ab-259)	0.421888	0.278124		0.659236
VEGFR2 (Phospho-Tyr951)		VEGFR2 (Ab-951)	0.0272331	0.0178394		0.655063
HSP90 co-chaperone Cdc37 (Phospho-Ser13)		HSP90 co-chaperone Cdc37 (Ab-13)	1.04797	0.684971		0.653616
HER4/ErbB4 (Phospho-Tyr1284)		HER4/ErbB4 (Ab-1284)	1.12637	0.735374		0.652872
VAV1 (Phospho-Tyr174)		VAV1 (Ab-174)	0.331883	0.216567		0.652539
Chk1 (Phospho-Ser286)		Chk1 (Ab-286)	0.412816	0.269352		0.652475
Smad3 (Phospho-Thr179)		Smad3 (Ab-179)	0.594608	0.384065		0.645912
SLP-76 (Phospho-Tyr128)		SLP-76 (Ab-128)	1.36871	0.881735		0.64421
Catenin beta (Phospho-Ser37)		Catenin beta (Ab-37)	0.348896	0.223477		0.640527
HDAC6 (Phospho-Ser22)		HDAC6 (Ab-22)	0.384583	0.245862		0.639295
Lamin A (Phospho-Ser22)		Lamin A (Ab-22)	2.67223	1.68856		0.631892
P95/NBS1 (Phospho-Ser343)		P95/NBS1 (Ab-343)	0.0687319	0.0431826		0.628277
eIF2A (Phospho-Ser51)		eIF2A (Ab-51)	0.579027	0.362969		0.62686
GluR1 (Phospho-Ser849)		GluR1 (Ab-849)	0.0247776	0.0153646		0.620103
Shc (Phospho-Tyr427)		Shc (Ab-427)	0.589744	0.365102		0.619086
Ras-GRF1 (Phospho-Ser916)		Ras-GRF1 (Ab-916)	0.448548	0.276902		0.61733
NFkB-p65 (Phospho-Ser536)		NFkB-p65 (Ab-536)	1.17126	0.721495		0.616
p53 (Phospho-Ser315)		p53 (Ab-315)	0.358252	0.220606		0.615785
NFkB-p100/p52 (Phospho-Ser869)		NFkB-p100/p52 (Ab-869)	1.06333	0.652657		0.613783
HSP27 (Phospho-Ser82)		HSP27 (Ab-82)	2.72921	1.66925		0.611624
Shc (Phospho-Tyr349)		Shc (Ab-349)	0.160904	0.0980841		0.609582
EGFR (Phospho-Ser1070)		EGFR (Ab-1070)	0.142002	0.086515		0.609251
HER2 (Phospho-Tyr1221/Tyr1222)		HER2 (Ab-1221/1222)	0.108902	0.0658707		0.604864
Tyrosine Hydroxylase (Phospho-Ser31)		Tyrosine Hydroxylase (Ab-31)	0.456587	0.275641		0.603699
NFkB-p105/p50 (Phospho-Ser927)		NFkB-p105/p50 (Ab-927)	0.415392	0.247584		0.596025
LYN (Phospho-Tyr507)		LYN (Ab-507)	0.0635459	0.0378224		0.595198
MEK1 (Phospho-Thr291)		MEK1 (Ab-291)	0.309852	0.183041		0.590736
Histone H3.1 (Phospho-Ser10)		Histone H3.1 (Ab-10)	0.367667	0.216082		0.587713
Tau (Phospho-Thr212)		Tau (Ab-212)	0.145798	0.0854861		0.586334
Smad2 (Phospho-Thr220)		Smad2 (Ab-220)	0.982466	0.574759		0.585017
IL3RB (Phospho-Tyr593)		IL3RB (Ab-593)	1.15402	0.664038		0.575412
JAK2 (Phospho-Tyr1007)		JAK2 (Ab-1007)	0.737226	0.418359		0.567477
NMDAR2B (Phospho-Tyr1472)		NMDAR2B (Ab-1472)	0.134581	0.0757841		0.563113
MDM2 (Phospho-Ser166)		MDM2 (Ab-166)	0.0415646	0.0232858		0.560231
P90RSK (Phospho-Thr573)		P90RSK (Ab-573)	0.382385	0.210334		0.550059
PP2A-alpha (Phospho-Tyr307)		PP2A-alpha (Ab-307)	0.107394	0.0588919		0.548372
BCL-XL (Phospho-Thr47)		BCL-XL (Ab-47)	0.168704	0.0921976		0.546507
Pyk2 (Phospho-Tyr580)		Pyk2 (Ab-580)	0.604851	0.32697		0.540579
PTEN (Phospho-Ser380)		PTEN (Ab-380)	0.117104	0.0633038		0.540579
EGFR (Phospho-Tyr1172)		EGFR (Ab-1172)	0.354058	0.19093		0.539262
MEF2A (Phospho-Ser408)		MEF2A (Ab-408)	0.194268	0.101304		0.521467
ATF2 (Phospho-Thr69/51)		ATF2 (Ab-69/51)	1.21407	0.629286		0.518329
BTK (Phospho-Tyr223)		BTK (Ab-223)	21.2328	10.9295		0.514745
CD4 (Phospho-Ser433)		CD4 (Ab-433)	0.180754	0.0928435		0.513646
p38 MAPK (Phospho-Tyr182)		p38 MAPK (Ab-182)	0.106168	0.0533258		0.502276
DDX5/DEAD-box protein 5 (Phospho-Tyr593)		DDX5/DEAD-box protein 5 (Ab-593)	1.46225	0.722704		0.49424
Ret (Phospho-Tyr905)		Ret (Ab-905)	1.24048	0.610951		0.492511
PKC zeta (Phospho-Thr410)		PKC zeta (Ab-410)	1.39636	0.665081		0.476295
Ezrin (Phospho-Thr566)		Ezrin (Ab-566)	0.363783	0.170659		0.469124
PKA CAT (Phospho-Thr197)		PKA CAT (Ab-197)	1.0417	0.487263		0.467758
DARPP-32 (Phospho-Thr34)		DARPP-32 (Ab-34)	1.24581	0.56338		0.452219
Raf1 (Phospho-Ser296)		Raf1 (Ab-296)	0.763624	0.337228		0.441615
Tau (Phospho-Ser356)		Tau (Ab-356)	0.178673	0.0785755		0.439772
Calmodulin (Phospho-Thr79/Ser81)		Calmodulin (Ab-79/81)	0.618868	0.257992		0.416877
c-Jun (Phospho-Ser63)		c-Jun (Ab-63)	0.765841	0.312743		0.408365
SYK (Phospho-Tyr525)		SYK (Ab-525)	0.699404	0.227822		0.325737
					Min	0.325737
					Max	4.77525
					Mean	1.03456

## Sheet: SupplementaryTable4
Supplementary Table 4: shRNA sequences used for GAP43 knockdown
Internal code	Sequence	Source
sh006 (non-target control)	CCTAAGGTTAAGTCGCCCTCG	VectorBuilder
sh0008a	GTCAAACAGTGTGGCTTAAAC	VectorBuilder
sh0008b	GCTCATAAGGCCGCAACCAAA	VectorBuilder
sh0008c	CGTGGACACATAACAAGGAAA	VectorBuilder
