# Supplementary material for: GAP43-dependent mitochondria transfer from astrocytes enhances glioblastoma tumorigenicity
Source: Nat Cancer. 2023 May 11;4(5):648–64. doi: 10.1038/s43018-023-00556-5 (PMC10212766; doi:10.1038/s43018-023-00556-5)
Supplement: Source Data Fig. 1 — Statistical source data. [file 43018_2023_556_MOESM7_ESM.xlsx]

## Sheet: Fig.1f
Source Data Figure 1f
In vivo host mitochondrial from mito::mKate2 host to orthotopic SB28 and GL261 mouse GBM models
Quantification of confocal microscopic data
GBM model	Biological replicate number (animal number)	Genotype	Sex	High-power field (HPF) no.	Transfer rate (%)
SB28	Mouse 1	Wildtype	male	1	0
	Mouse 1	Wildtype	male	2	0
	Mouse 1	Wildtype	male	3	0
	Mouse 1	Wildtype	male	4	0
	Mouse 2	Wildtype	male	1	0
	Mouse 2	Wildtype	male	2	0
	Mouse 2	Wildtype	male	3	0
	Mouse 3	Wildtype	male	1	0
	Mouse 3	Wildtype	male	2	0
	Mouse 3	Wildtype	male	3	0
	Mouse 1	mito::mKate2	male	1	30.137
	Mouse 1	mito::mKate2	male	2	35.8209
	Mouse 1	mito::mKate2	male	3	42.4658
	Mouse 2	mito::mKate2	female	1	45
	Mouse 2	mito::mKate2	female	2	56.25
	Mouse 3	mito::mKate2	female	3	55.1282
	Mouse 3	mito::mKate2	female	1	32.9897
	Mouse 3	mito::mKate2	female	2	19.3548
GL261	Mouse 1	Wildtype	male	1	0
	Mouse 1	Wildtype	male	2	0
	Mouse 1	Wildtype	male	3	1.26582
	Mouse 1	Wildtype	male	4	0.436681
	Mouse 2	Wildtype	male	1	1.3986
	Mouse 2	Wildtype	male	2	0
	Mouse 2	Wildtype	male	3	0
	Mouse 2	Wildtype	male	4	0.609756
	Mouse 1	mito::mKate2	male	1	33.3333
	Mouse 1	mito::mKate2	male	2	18.7097
	Mouse 1	mito::mKate2	male	3	33.9744
	Mouse 2	mito::mKate2	male	1	13.1579
	Mouse 2	mito::mKate2	male	2	14.3836
	Mouse 2	mito::mKate2	male	3	27.5109
	Mouse 3	mito::mKate2	male	1	21.2644
	Mouse 3	mito::mKate2	male	2	38.9474
	Mouse 3	mito::mKate2	male	3	26.8156
	Mouse 4	mito::mKate2	male	1	17.2185
	Mouse 4	mito::mKate2	male	2	40.5263
	Mouse 4	mito::mKate2	male	3	51.5152
