# Supplementary material for: GAP43-dependent mitochondria transfer from astrocytes enhances glioblastoma tumorigenicity
Source: Nat Cancer. 2023 May 11;4(5):648–64. doi: 10.1038/s43018-023-00556-5 (PMC10212766; doi:10.1038/s43018-023-00556-5)
Supplement: Source Data Fig. 2 — Statistical source data. [file 43018_2023_556_MOESM8_ESM.xlsx]

## Sheet: Fig.2b
Source Data Figure 2b
Mitochondria transfer rate from various mito::mKate2-derived cell to mouse glioblastoma (GBM) models in vitro
Quantification of flow cytometric data
mito::mKate2 mitochondria donor cell		Astrocytes				Microglia			Macrophages
	GBM model
Transfer rate (%)	SB28	9.245	9.485	11.8		4.595	3.385	9.76	0.375	0.51	0.5	0.285
	GL261	4.42	4.035	7.51	4.655	4.54	4.13	3.135	0.715	0.54	0.6	0.375

## Sheet: Fig.2d
Source Data Figure 2d
Astrocyte mitochondria transfer rate to human glioblastoma (GBM) models in vitro
Quantification of flow cytometric data
GBM model		L1				DI318			3832
Transfer rate (%)	GBM cells alone	0.6	0.0084	0.097	0.28	0.14	0	0.3	0.25	0.54	0.17
	GBM cells + astrocytes	17.8	14.3	24.9	38.3	12.6	12	38.6	14.8	27.3	37.8
