# Supplementary material for: GAP43-dependent mitochondria transfer from astrocytes enhances glioblastoma tumorigenicity
Source: Nat Cancer. 2023 May 11;4(5):648–64. doi: 10.1038/s43018-023-00556-5 (PMC10212766; doi:10.1038/s43018-023-00556-5)
Supplement: Source Data Fig. 3 — Statistical source data. [file 43018_2023_556_MOESM9_ESM.xlsx]

## Sheet: Fig. 3a
Source Data Figure 3a
Astrocyte mitochondria transfer rate to human glioblastoma (GBM) cells: direct contact vs. transwell separated
Quantification of flow cytometric data
GBM model		L1			DI318			3832
Transfer rate (%)	Direct cell contact	2.225	3.285	4.535	3.703	2.533	8.323	2.538	5.998	4.208
	Transwell cell separation	0.028	0.055	0.175	0.048	0.103	0.073	0	0.108	0.025

## Sheet: Fig. 3d
Source Data Figure 3d
Astrocyte mitochondria transfer rate to human glioblastoma (GBM) cells in the presence of cytoskeleton inhibitors
Quantification of flow cytometric data
GBM model	L1				DI318				P3
Tratment	Vehicle	Cytochalasin B	Vincristine		Vehicle	Cytochalasin B	Vincristine		Vehicle	Cytochalasin B (100 nM)	Cytochalasin B (350 nM)	Cytochalasin B (500 nM)
Transfer rate (%)	12.2	10.4	17.3		7.83	2.51	6.91		16.9	6.85	4.91	3.47
	19.7	8.98	18.7		4.43	1.68	7.94		15.5	6.07	4.52	2.62
	16	7.2	15.6		6.04	1.77	8.86		14.3	5.9	4.4	3.95
