# Supplementary material for: GAP43-dependent mitochondria transfer from astrocytes enhances glioblastoma tumorigenicity
Source: Nat Cancer. 2023 May 11;4(5):648–64. doi: 10.1038/s43018-023-00556-5 (PMC10212766; doi:10.1038/s43018-023-00556-5)
Supplement: Source Data Fig. 4 — Statistical source data. [file 43018_2023_556_MOESM10_ESM.xlsx]

## Sheet: Fig. 4c
Source Data Figure 4c
GAP43 knockdown decreases the frequency of glioblastoma cell microtubes (P3 model)
Quantification of microscopy data
GBM model		P3 (control)	P3 (GAP43 knockdown)
Microtubes per cell (number)	Cell identification number
	1	32	7
	2	21	19
	3	27	8
	4	23	8
	5	25	11
	6	24	14
	7	34	7
	8	26	12
	9	21	6
	10	29	9
	11	23	14
	12	30	8
	13	28	7
	14	26	5
	15	21	4
	16	19	6

## Sheet: Fig. 4d
Source Data Figure 4d
GAP43 knockdown decreases the frequency of astrocyte mitochondria transfer to glioblastoma (L1 model)
Quantification of flow cytometric data
Transfer rate (%)	Control	12.7	14.2	9.25	4.8
	GAP43 knockdown	6.9	10.1	6.86	2.7

## Sheet: Fig. 4e
Source Data Figure 4e
GAP43 knockdown decreases the frequency of astrocyte mitochondria transfer to glioblastoma (P3 model)
Quantification of flow cytometric data
Transfer rate (%)	Control	10.1	10.7	9.81
	GAP43 knockdown	7.57	8.07	7.76
