# Supplementary material for: GAP43-dependent mitochondria transfer from astrocytes enhances glioblastoma tumorigenicity
Source: Nat Cancer. 2023 May 11;4(5):648–64. doi: 10.1038/s43018-023-00556-5 (PMC10212766; doi:10.1038/s43018-023-00556-5)
Supplement: Source Data Fig. 5 — Statistical source data. [file 43018_2023_556_MOESM11_ESM.xlsx]

## Sheet: Fig. 5a
Source Data Figure 5a
Oxygen consumption rate (OCR) sorted glioblastoma (GBM) cells after acquisition of mitoDsRed mitochondria from astrocytes (P3 model)
Quantification of Seahorse MitoStress assay data
Experiment #1 (included in Fig. 5)
Time (minutes)		P3 GFP CTR																			P3 GFP mitoDsRed Low																							P3 GFP mitoDsRed High
		Replicate 1	Replicate 2	Replicate 3	Replicate 4	Replicate 5	Replicate 6	Replicate 7	Replicate 8	Replicate 9	Replicate 10	Replicate 11	Replicate 12	Replicate 13	Replicate 14	Replicate 15	Replicate 16	Replicate 17	Replicate 18		Replicate 1	Replicate 2	Replicate 3	Replicate 4	Replicate 5	Replicate 6	Replicate 7	Replicate 8	Replicate 9	Replicate 10	Replicate 11	Replicate 12	Replicate 13	Replicate 14	Replicate 15	Replicate 16	Replicate 17	Replicate 18	Replicate 19	Replicate 20	Replicate 21	Replicate 22		Replicate 1	Replicate 2	Replicate 3	Replicate 4	Replicate 5	Replicate 6
1.34342	Oxygen consumption rate (pmol O2/min/µg protein)	1.40831	2.27992	1.83231	2.39329	1.94085	2.53022	2.32716	1.65122	2.05151	2.66031	2.0324	2.10612	2.37546	1.62355	1.57297	2.97823	2.2249	2.10545		3.29828	2.47626	2.93738	4.23227	1.97321	2.48417	4.21103	2.99098	3.19012	3.68536	3.39973	3.67446	4.18377	3.18308	3.42681	2.8232	3.37579	3.26976	2.79297	3.52715	3.57043	2.96366		2.77053	3.8623	3.86526	4.14086	4.87542	4.01825
7.99501		1.33428	2.10708	1.66772	2.17821	1.85	2.26554	2.38208	1.60972	1.86499	2.45985	1.93084	1.64642	2.27666	1.54108	1.51445	2.82538	2.05669	2.01595		3.03758	2.36858	2.85537	3.97208	1.8744	2.39192	4.03158	2.8684	3.00353	3.55795	3.21183	3.47213	4.04244	3.02108	3.33136	2.81347	3.30715	3.1671	2.73798	3.4399	3.40948	2.8738		2.68292	3.65955	3.77389	3.97496	4.62855	3.96193
14.7041		1.32026	2.06694	1.65105	2.1638	1.91579	2.18097	2.38218	1.61406	1.85114	2.39734	1.91462	1.55311	2.26591	1.54355	1.48056	2.78698	2.04195	1.96119		3.07055	2.2546	2.83684	3.85571	1.83908	2.44077	3.94626	2.817	2.96437	3.57811	3.1985	3.44067	3.97177	2.92666	3.22693	2.77087	3.24182	3.09891	2.73676	3.45738	3.39897	2.86582		2.67471	3.63945	3.66393	4.03177	4.50481	3.89877
21.5218		1.41692	1.83223	1.64574	1.4245	1.6922	1.49717	1.82132	1.55242	1.33678	1.62576	1.73325	1.18504	1.74476	1.34373	1.3052	1.99886	1.47562	1.9063		1.45972	1.31729	1.49181	1.73893	1.33808	1.46629	1.93404	1.46423	1.54222	1.54322	1.9131	1.68406	1.82814	1.48168	1.7264	1.3948	1.61514	1.53943	1.36812	1.63301	1.65556	1.45838		1.56499	1.86622	1.6209	2.15769	2.25006	1.9288
28.2332		1.17405	1.53053	1.46309	1.21472	1.45616	1.26054	1.50017	1.31195	1.12941	1.39261	1.49595	0.930814	1.42654	1.05979	1.06943	1.80765	1.20238	1.68303		1.18471	1.04858	1.28139	1.46671	1.16503	1.21056	1.68191	1.23709	1.34156	1.29603	1.6639	1.50398	1.58186	1.30813	1.47611	1.17527	1.36136	1.34499	1.1882	1.43893	1.44282	1.27859		1.33543	1.6413	1.43599	1.77901	1.98955	1.69842
34.8986		1.1164	1.47846	1.31521	1.12829	1.35465	1.13528	1.42501	1.20546	1.02816	1.34178	1.38648	0.810075	1.44523	0.970277	0.948171	1.71878	1.15757	1.6012		1.20316	0.99012	1.25844	1.47448	1.12561	1.17076	1.64948	1.19754	1.29357	1.31151	1.59831	1.46974	1.59669	1.26619	1.414	1.13956	1.29232	1.31052	1.1444	1.44064	1.36648	1.23006		1.25512	1.56964	1.35415	1.7981	1.8858	1.66064
41.7103		4.49338	6.10699	5.1309	7.23959	5.63677	6.5258	6.63546	4.69163	5.91087	7.30876	5.59549	5.15486	6.88326	4.61694	4.66348	8.14546	7.07835	5.17952		8.55061	7.17839	8.42377	10.9821	4.73974	6.90106	10.0593	7.75902	7.63974	9.7156	8.34961	9.28965	10.4491	8.07579	8.11795	7.94073	8.97372	8.93144	7.86067	9.34045	9.49641	8.87944		8.57673	10.1105	10.5452	11.3441	12.1113	11.6422
48.4243		4.38212	5.81415	5.0386	6.65112	5.44177	6.11319	6.17009	4.50882	5.43138	6.71693	5.19921	4.67994	6.30475	4.37638	4.37564	7.30598	6.22672	4.90674		8.24653	6.7299	8.05242	10.5214	4.5051	6.51991	9.49731	7.22987	7.3243	9.31962	7.71698	8.59927	9.85591	7.45075	7.75652	7.25852	8.24454	8.1302	7.1579	8.72326	8.66187	7.94484		8.29204	9.97334	10.3205	10.7212	11.3652	10.8238
55.1035		4.21164	5.68792	4.81355	6.33697	5.26799	5.94192	6.02973	4.36156	5.27949	6.53355	5.03292	4.64069	6.09409	4.32208	4.30932	6.98899	5.85191	4.66671		8.08895	6.44412	7.72032	10.451	4.45369	6.44733	9.36496	7.11973	7.21635	9.26595	7.57015	8.45168	9.77758	7.38128	7.68218	7.10592	8.0708	7.92552	7.01558	8.4613	8.40797	7.65836		8.01018	9.82973	10.1018	10.558	11.1787	10.5694
61.9295		0.568089	0.749004	0.746251	0.672788	0.891623	0.74156	0.886299	0.618872	0.747685	0.860459	0.949807	0.601308	1.11362	0.605578	0.733627	1.37624	0.682267	1.1627		0.937817	0.706323	0.948479	1.033	0.890999	0.799498	1.34545	0.898623	1.13406	0.902562	1.24455	1.03008	1.19472	0.971454	1.14718	0.823555	0.954156	0.853007	0.834163	0.983382	1.08189	0.971761		0.967271	1.19162	0.830522	1.41552	1.45329	1.18823
68.6594		0.514618	0.782461	0.717114	0.621195	0.883417	0.593186	0.874101	0.691048	0.660113	0.963009	0.960761	0.530751	0.995139	0.614211	0.690333	1.39822	0.712647	1.13107		0.812211	0.661255	0.8994	1.04636	0.784264	0.803841	1.24466	0.904188	1.0028	0.942228	1.2745	1.1063	1.18367	0.966583	1.06766	0.88016	1.04263	0.899817	0.882242	1.06955	1.09719	1.0083		0.936079	1.1639	0.796885	1.47657	1.52262	1.2798
75.2655		0.497302	0.763987	0.733361	0.677383	0.839339	0.710794	0.895136	0.668614	0.662085	0.961719	0.962855	0.53861	0.990439	0.607023	0.98908	1.53574	0.717057	1.16393		0.783933	0.645139	0.874033	0.967708	0.7468	0.79786	1.24161	0.849366	0.981085	0.957316	1.31382	1.12768	1.17258	0.945415	1.06707	0.902411	1.0952	0.950389	0.941819	1.1081	1.11595	1.02905		0.899013	1.06793	0.838527	1.43771	1.49198	1.23903
81.9924		0.495169	0.72019	0.63751	0.562838	0.827155	0.577642	0.923329	0.581366	0.53125	0.729103	0.943727	0.549355	0.87627	0.528211	0.537333	1.54932	0.740637	1.09839		0.59572	0.509529	0.764973	0.837761	0.859813	0.688009	1.09451	0.733226	0.837244	0.730851	1.05046	0.923829	1.02601	0.863525	0.912987	0.62061	0.863921	0.792819	0.684008	0.853862	0.880277	0.853359		0.780795	0.932619	0.609078	1.23978	1.30499	1.07367
88.7285		0.448518	0.647022	0.579807	0.528409	0.746685	0.51038	0.847348	0.589564	0.532318	0.748743	0.875003	0.518555	0.901607	0.442648	0.54379	1.48003	0.704407	1.02763		0.509846	0.50335	0.666356	0.697219	0.990355	0.593748	1.01861	0.646666	0.73792	0.652527	1.08902	0.861882	0.923636	0.803045	0.884331	0.638424	0.773688	0.720396	0.62967	0.859557	0.873863	0.794427		0.694438	0.877327	0.556137	1.16497	1.22982	0.975633
95.462		0.371319	0.577558	0.517271	0.42202	0.671086	0.481605	0.785676	0.539639	0.412825	0.716144	0.778987	0.458878	0.786406	0.375383	0.53052	1.41884	0.65269	0.96977		0.475436	0.419191	0.621359	0.629765	0.882151	0.591585	0.905076	0.594869	0.713811	0.631417	0.975283	0.77512	0.898792	0.722854	0.798237	0.563712	0.732738	0.640137	0.627664	0.800995	0.789311	0.758079		0.591285	0.76243	0.449296	1.03899	1.15539	0.887177
Experiment #2
Time (minutes)		P3 GFP CTR																				P3 GFP mitoDsRed Low															P3 GFP mitoDsRed High
		Replicate 1	Replicate 2	Replicate 3	Replicate 4	Replicate 5	Replicate 6	Replicate 7	Replicate 8	Replicate 9	Replicate 10	Replicate 11	Replicate 12	Replicate 13	Replicate 14	Replicate 15	Replicate 16	Replicate 17	Replicate 18	Replicate 19		Replicate 1	Replicate 2	Replicate 3	Replicate 4	Replicate 5	Replicate 6	Replicate 7	Replicate 8	Replicate 9	Replicate 10	Replicate 11	Replicate 12	Replicate 13	Replicate 14		Replicate 1	Replicate 2	Replicate 3	Replicate 4	Replicate 5	Replicate 6	Replicate 7	Replicate 8	Replicate 9	Replicate 10	Replicate 11	Replicate 12	Replicate 13
1.34342	Oxygen consumption rate (pmol O2/min/µg protein)	9.20786	7.95516	3.25275	5.94151	4.27155	2.8226	9.47224	7.09133	7.27351	7.96878	5.16771	6.92074	2.83072	7.35871	4.23445	5.47011	8.44992	4.80328	5.45966		14.4742	10.4747	7.60977	9.68712	6.67457	6.57268	11.3456	14.3386	7.61218	10.6608	11.4323	5.40783	10.1949	14.8504		15.8995	9.67679	7.17164	6.12042	8.8295	16.633	6.09846	15.825	7.20326	9.09619	7.74546	10.0778	10.2329
7.99501		8.5612	7.24516	2.60139	5.55011	3.50269	2.25264	8.03368	5.64219	6.46655	6.84854	4.38466	5.82444	2.52488	5.68483	3.14567	4.86619	7.89146	3.80946	4.57294		14.9476	9.59888	6.98405	8.33049	5.86928	6.01484	10.4749	13.1276	6.80078	9.62407	10.1439	5.1468	9.68392	13.4401		13.9852	9.03229	6.71291	5.85708	8.12879	15.1525	6.12971	15.5692	6.78398	8.60763	7.06163	9.33832	9.23748
14.7041		8.34589	7.31046	2.5388	5.67717	3.12473	1.83262	7.20373	4.72817	5.7366	6.59318	3.92401	5.64516	1.56868	4.5385	3.41769	4.13338	7.48107	3.49404	3.48584		14.3982	9.84717	6.84423	8.45697	6.23095	5.80939	10.1853	13.0164	5.80469	9.28055	9.38253	5.05077	9.40688	11.5429		14.0428	8.72971	6.58817	6.43432	7.42281	14.9487	5.65728	14.9167	6.12781	8.51515	6.89182	9.05212	8.8891
21.5218		3.53888	4.27595	1.97979	3.67436	1.43176	0.853839	2.96942	4.00498	4.13029	4.2346	1.4755	1.15795	1.13509	0.643786	1.55169	1.01046	4.10859	1.5183	-0.089285		7.96495	4.18428	3.25419	3.51001	2.36938	2.70036	4.00628	7.72689	3.08314	3.55217	3.54573	3.19388	5.45145	8.0779		7.74716	4.50236	3.21176	2.10139	3.21203	7.60656	3.12419	7.10299	3.07875	3.5791	3.05429	3.63645	4.91808
28.2332		3.41331	4.16428	1.75311	3.69718	1.16087	0.836733	2.46507	3.6249	3.74489	3.49418	1.52947	0.96777	0.467384	0.063265	1.48154	1.25914	3.72046	1.48827	-0.712594		7.91021	4.43048	3.26001	3.08956	2.15099	2.25726	3.72273	7.48518	2.82173	3.51498	3.21604	2.88472	4.69638	6.08735		6.90285	4.22913	3.24674	1.54867	3.43301	7.09609	2.96908	7.01434	2.94855	3.27193	3.06032	3.23402	5.07116
34.8986		2.99713	3.02724	1.07599	4.01509	1.20269	0.578727	1.67854	3.04778	3.92415	3.60034	1.29739	0.296951	-0.063171	-0.104736	0.843501	0.962331	3.4456	0.751193	-0.415713		7.68828	4.20706	2.81541	3.04977	1.68487	1.84248	3.62166	6.90131	2.00328	2.91408	2.47004	2.93493	4.85563	5.17772		6.70333	3.91402	3.11918	1.41715	2.68193	7.15794	2.48546	7.3078	2.55432	3.30571	2.94955	3.07974	4.2968
41.7103		20.6561	16.5905	3.69314	10.84	6.91298	3.89483	17.7746	10.0974	12.4362	13.8528	9.433	13.7983	5.6361	11.573	6.62866	11.1333	14.8988	7.27592	14.572		30.382	23.3567	13.829	21.5988	13.3767	9.49394	28.3177	24.3392	10.2224	25.1239	21.9738	10.3386	17.2355	23.6063		31.6644	19.8263	14.274	14.6885	15.0362	31.7513	9.7836	31.0059	11.9968	17.5484	14.7448	21.0524	14.0592
48.4243		21.4128	16.02	3.09381	10.8163	6.54373	3.37573	17.2471	10.0688	12.3596	13.0032	9.57717	12.5489	4.74185	10.5023	6.36265	9.80112	14.4616	6.91678	13.5636		30.1503	22.2535	13.3174	20.9446	12.5632	8.90524	27.2978	22.7393	10.211	23.8187	20.8595	10.3041	16.5839	21.5894		29.9975	19.4871	13.6878	14.2735	14.286	29.9156	9.54937	29.8265	11.3528	16.5396	13.8171	19.8145	13.6356
55.1035		21.7139	15.8929	3.62156	11.0847	6.76441	3.8464	17.5372	10.2954	13.1875	13.6672	9.32976	13.2012	5.06816	10.7424	6.55996	10.6015	14.6735	7.24742	13.6181		29.8634	22.3615	13.3307	20.9924	13.016	9.03117	27.2375	22.9678	10.7291	23.6635	21.248	10.3247	17.3245	22.8274		29.5619	19.5557	13.7151	14.4501	14.1967	29.7429	10.1319	30.1401	11.3937	16.9377	13.9369	19.3575	14.4272
61.9295		1.92125	1.87508	0.814474	2.36895	0.114864	-0.189306	0.720267	0.972978	2.37471	2.21006	0.53044	-1.00215	-0.073209	-2.10137	0.064096	-0.965741	1.91072	0.100524	-0.854244		6.20453	2.7649	1.84409	2.26151	1.26211	0.286646	2.06204	6.08956	1.71067	1.61498	0.335024	1.67311	3.96328	3.81986		5.495	3.38672	2.29017	1.18031	1.02272	5.13868	1.59408	5.01286	1.43842	2.02937	1.55721	1.65029	2.16546
68.6594		1.87406	1.91122	0.917729	2.67076	0.187525	0.01542	0.831508	0.854864	5.53992	2.83177	1.09474	-0.763379	0.667281	-1.41917	0.518405	1.02298	2.5223	0.285039	-0.406721		5.88534	2.58355	1.94248	2.529	1.03242	0.268566	2.35796	6.35125	1.42598	2.48445	0.578158	1.74898	4.22465	4.95135		5.28591	3.02644	2.46102	1.2131	1.80786	5.47915	2.20598	5.69534	2.13403	2.69481	1.78097	2.1521	2.8719
75.2655		1.44433	1.48149	0.139725	2.33673	-0.121439	-0.513397	0.152303	0.298615	3.85185	2.25353	0.619214	-1.19455	0.025559	-1.90499	0.294263	-1.01088	1.82088	-0.4336	-0.790626		5.31761	1.80133	1.61407	1.98462	0.119866	0.030298	2.22825	5.62971	0.451492	2.0503	-0.863792	1.38216	3.13685	3.35134		4.71654	2.12425	2.05864	0.773158	0.791144	4.65873	1.21592	5.14433	0.957844	2.16783	1.19745	1.44677	2.15526
81.9924		0.999419	0.725481	0.37333	1.92122	-0.221807	-0.724704	0.100416	0.322048	3.43604	1.92846	0.468733	-2.10486	-1.4643	-2.02582	-0.129296	-1.65456	0.578917	-0.467171	-0.544685		4.6197	0.879831	1.73838	1.42566	-0.095349	-0.709043	1.38988	4.35839	-0.765964	0.90359	-1.80984	0.93785	2.4426	2.4007		4.11513	1.54257	1.45905	0.198713	-0.176787	4.24318	0.388912	4.22283	0.612881	1.5976	0.652975	0.435023	2.47151
88.7285		1.24218	1.40685	0.291167	2.13555	-0.085499	-0.468072	0.549041	0.749248	2.67272	1.96128	0.642368	-0.894131	0.124123	-1.44163	0.031156	-0.50024	1.42415	-0.446602	-0.017872		4.98035	1.68111	1.55238	1.65682	0.330221	-0.098728	1.70742	4.90719	0.403168	1.52738	-0.606401	0.867867	3.13416	3.76001		4.44927	1.7283	1.85268	0.46224	0.836094	4.1502	1.17665	4.84272	0.814985	1.67392	1.16278	0.810538	4.14571
95.462		0.608861	1.10331	0.22595	1.89026	-0.488541	-0.685918	0.138035	0.561614	3.25716	1.70245	0.308695	-1.62807	-0.660755	-2.00217	-0.150549	-1.4538	1.39472	-0.85402	-0.58904		4.64294	0.969594	1.36814	1.38584	-0.16116	0.189945	1.17391	4.17805	-0.284814	1.13678	-1.2159	0.698569	2.17187	2.51069		3.51468	1.03985	1.61389	0.044559	-0.282396	3.7608	0.881116	4.0415	0.357731	1.09958	0.572588	0.476065	3.33729
Experiment #3
Time (minutes)		P3 GFP CTR																						P3 GFP mitoDsRed Low																								P3 GFP mitoDsRed High
		Replicate 1	Replicate 2	Replicate 3	Replicate 4	Replicate 5	Replicate 6	Replicate 7	Replicate 8	Replicate 9	Replicate 10	Replicate 11	Replicate 12	Replicate 13	Replicate 14	Replicate 15	Replicate 16	Replicate 17	Replicate 18	Replicate 19	Replicate 20	Replicate 21		Replicate 1	Replicate 2	Replicate 3	Replicate 4	Replicate 5	Replicate 6	Replicate 7	Replicate 8	Replicate 9	Replicate 10	Replicate 11	Replicate 12	Replicate 13	Replicate 14	Replicate 15	Replicate 16	Replicate 17	Replicate 18	Replicate 19	Replicate 20	Replicate 21	Replicate 22	Replicate 23		Replicate 1	Replicate 2
1.34342	Oxygen consumption rate (pmol O2/min/µg protein)	9.85909	8.03783	2.62715	8.90165	11.0502	0.274545	10.1154	7.24754	1.47429	9.94089	9.16	1.32922	11.3528	-0.001708	10.0961	9.12643	4.6754	7.89855	10.9678	4.38762	5.73686		9.984	10.5125	10.9708	13.3673	9.8595	7.29089	12.4684	11.0236	7.77477	15.5659	9.40229	10.1268	12.5658	10.0947	8.22114	15.5121	9.62686	11.9442	18.1889	13.5246	11.8913	10.2312	16.6273		12.0787	5.85784
7.99501		9.7242	8.2743	2.79922	9.16691	9.09024	-0.065336	8.60675	5.90971	0.86551	8.96582	8.6495	1.66559	10.5127	0.250291	8.20518	9.15606	4.06561	6.46448	9.83369	4.27028	5.07333		9.96814	9.03381	11.2248	13.464	9.69994	7.10223	13.6178	10.2173	7.89933	15.6583	9.61091	11.0931	12.4873	10.4093	8.07526	15.2603	9.83291	12.1783	18.4788	13.9556	8.73166	10.0268	16.8477		11.7714	6.05338
14.7041		9.88479	7.76499	3.1153	9.574	8.35477	-0.120354	8.22349	5.0166	1.40293	8.61774	8.67525	1.36982	11.2126	0.113175	7.3266	9.18097	3.92641	6.73808	9.32135	4.42336	5.46024		10.1932	8.17552	11.297	13.06	9.35249	6.65017	13.2044	9.71301	8.13025	15.584	9.01054	10.7854	12.5037	10.127	7.98108	15.82	9.60195	12.0122	18.0833	13.9213	9.54932	9.74859	16.6054		11.9695	5.87911
21.5218		2.25651	1.57233	0.052805	2.73754	4.40173	-0.966177	0.223745	-0.176585	-1.07039	0.766955	1.84262	-0.443634	4.20137	-1.47061	-1.15251	3.06416	1.23301	-0.343946	2.66007	1.85757	2.51134		3.42898	1.67193	4.26391	5.26211	2.67405	2.8149	4.32665	2.64635	2.75226	5.49822	2.31024	7.13762	3.93145	4.31294	2.75268	5.12938	3.81476	5.65684	7.75335	6.20294	2.30408	3.95661	6.66678		4.29557	2.17516
28.2332		2.8658	2.04577	0.425657	3.2204	4.25888	-1.15088	-0.338409	0.165347	-1.07771	0.39614	2.01197	0.302344	4.73377	-1.45237	-1.47527	3.38415	0.970826	0.107172	2.64703	2.03951	2.79606		3.81548	0.498856	4.29681	5.42548	2.59575	2.63109	4.91989	2.91303	2.91355	5.9082	2.71959	6.83241	4.17507	4.10108	2.96289	5.82446	3.94426	5.3674	8.41468	6.35575	2.80188	4.23282	7.24303		4.41048	2.14107
34.8986		3.35901	1.79482	0.082753	3.37084	4.60221	-1.11782	0.09215	-0.688316	-0.667616	0.549099	2.15966	-0.144171	5.08968	-1.13327	-1.42402	3.49977	1.21977	0.715208	2.5631	1.85621	2.69022		3.74504	-0.496555	4.08419	5.68463	2.55018	2.62508	4.95933	3.10351	2.63359	6.0408	2.96627	6.63065	4.16661	4.20843	2.86139	5.58975	3.94699	5.05203	8.50283	6.39202	2.95856	4.5319	7.63057		4.34888	1.98977
41.7103		23.7933	20.2201	8.40581	17.9091	15.3877	2.77279	21.6132	13.0912	4.20549	22.7766	20.1435	4.63943	24.0778	1.75182	19.1753	19.7914	8.02088	16.6153	21.3334	6.01658	8.91485		24.1198	23.0033	23.8784	28.7982	25.2319	13.9804	31.9518	24.025	17.8312	38.0322	21.2398	17.3749	31.4607	21.4183	17.3863	38.2475	20.1552	26.1087	38.2201	29.4033	27.7146	21.4636	38.1533		28.9564	14.0503
48.4243		22.6838	18.5681	7.1981	17.6427	14.2155	2.14621	20.2214	12.2965	3.47003	21.2263	18.2431	4.28712	22.9863	1.77393	21.4076	18.5238	7.36094	15.7878	19.2114	6.21207	8.03938		22.8726	21.0223	22.9922	26.1565	22.8463	12.8548	28.8207	22.1655	16.1919	34.1105	19.0321	16.4615	27.9187	19.6282	15.9934	33.8258	18.3981	24.0361	35.3103	27.0412	25.0373	20.2197	35.061		27.7353	13.3165
55.1035		22.6926	17.9793	7.67936	17.7889	14.4354	2.73951	20.3632	11.8466	4.2753	21.2155	18.5597	4.62625	22.938	2.08121	20.4847	18.2946	8.23531	16.3224	19.7305	6.66896	8.74344		22.7536	21.2813	22.8402	26.0034	22.5672	13.0514	28.6462	21.616	16.3553	34.2877	19.2335	16.8788	28.4519	20.1676	16.476	33.8841	18.7261	24.6262	35.2262	27.1462	24.6177	19.4301	34.978		27.0186	13.2257
61.9295		3.0331	0.814862	1.65732	3.9361	4.93292	-0.115412	0.376462	0.099116	0.449231	0.381302	2.28706	1.14053	6.95321	0.707858	0.215473	3.2733	2.03839	1.41199	2.43625	3.00495	3.31536		3.55745	-0.524215	4.08522	4.62484	2.91423	2.61996	5.83782	3.10214	3.24145	5.25454	2.94476	7.2922	3.80127	4.50615	4.01865	4.62861	4.31354	5.91367	8.07105	6.70732	2.95501	3.89209	6.59708		4.18618	2.04816
68.6594		1.93661	0.405034	1.10014	3.20132	4.30858	-0.269928	-0.24838	-0.309098	-0.014111	-0.300542	2.01423	0.987717	6.23382	0.150698	-0.056946	2.66517	1.54894	-0.07332	1.94131	2.49729	2.64283		3.40646	-0.610684	4.15494	5.45892	2.14488	2.66066	4.24292	2.70411	2.89275	5.54591	2.2368	6.72402	3.63849	4.09912	3.61202	5.24824	3.30192	5.46106	7.63737	6.25495	2.2882	3.62902	6.79196		3.75597	2.1284
75.2655		2.6877	0.617516	1.34782	3.22273	5.1859	-0.009703	0.1382	-0.301492	0.252713	-0.142682	2.62149	1.53436	5.04743	0.390556	0.561425	3.34038	2.24012	0.114952	1.9512	2.79228	3.39808		3.47889	-0.589436	3.90296	5.14865	2.35768	2.3127	4.02017	3.23123	2.79868	5.17585	2.41927	7.13739	3.67424	4.29974	3.83757	4.84619	3.98421	5.13004	7.81965	6.2176	2.52679	3.96141	7.00883		3.58736	1.70642
81.9924		2.0719	0.568256	2.44239	2.6712	4.17193	0.050833	-0.272277	-0.14743	0.037712	-0.319711	1.95642	1.16094	4.41042	-0.621559	-0.666637	3.04936	2.04349	0.515501	2.01517	2.51207	2.82971		3.06009	-1.23752	3.45654	5.87024	1.96423	1.80868	4.0181	2.19229	2.3204	4.61483	2.05718	6.23339	3.04118	3.53585	2.18048	4.31499	3.36234	4.50112	7.0116	5.48753	1.67857	3.19598	5.87122		2.92984	1.4113
88.7285		1.70644	-0.209995	2.12646	2.64834	3.04434	0.196555	-0.512944	-0.533528	0.486759	-0.404425	1.52974	1.11646	4.13975	-0.628106	-0.853067	1.73329	1.2483	-0.010261	1.02759	2.29589	2.60884		2.49198	-1.79942	3.25497	5.53226	1.10563	1.5199	3.33061	2.14089	1.5799	3.90664	1.6743	5.8747	2.66917	3.43635	2.29982	3.75154	3.01656	4.53137	6.66539	5.3145	1.50936	3.0584	5.96295		2.35081	1.24568
95.462		1.34653	-0.280917	1.83263	2.3794	3.86995	0.336276	-0.636117	-1.04089	-0.048346	-1.11139	1.72367	1.1537	4.06589	-0.559584	-0.899364	2.23753	1.56407	-0.45838	1.23594	2.765	2.55836		2.59696	-1.51794	2.86346	4.79639	1.21362	1.67497	3.07254	2.00303	2.0013	4.03332	1.59684	5.66381	2.82717	3.1896	2.19628	3.73005	2.88848	4.08887	6.21375	4.7837	1.55709	2.63761	5.5268		2.2237	0.987718
[truncated: 17 more columns]

## Sheet: Fig. 5b
Source Data Figure 5b
Basal oxygen consumption rate (OCR) sorted glioblastoma (GBM) cells after acquisition of mitoDsRed mitochondria from astrocytes (P3 model)
Quantification of Seahorse MitoStress assay data
Experiment #1 (included in Fig. 5)
		Ctrl	Low dsRED	High dsRED
Oxygen consumption rate (pmol O2/min/µg protein)	Reiplicate 1	1.32026	3.07055	2.67471
	Reiplicate 2	2.06694	2.2546	3.63945
	Reiplicate 3	1.65105	2.83684	3.66393
	Reiplicate 4	2.1638	3.85571	4.03177
	Reiplicate 5	1.91579	1.83908	4.50481
	Reiplicate 6	2.18097	2.44077	3.89877
	Reiplicate 7	2.38218	3.94626	3.58443
	Reiplicate 8	1.61406	2.817	3.94687
	Reiplicate 9	1.85114	2.96437	3.00108
	Reiplicate 10	2.39734	3.57811
	Reiplicate 11	1.91462	3.1985
	Reiplicate 12	1.55311	3.44067
	Reiplicate 13	2.26591	3.97177
	Reiplicate 14	1.54355	2.92666
	Reiplicate 15	1.48056	3.22693
	Reiplicate 16	2.78698	2.77087
	Reiplicate 17	2.04195	3.24182
	Reiplicate 18	1.96119	3.09891
	Reiplicate 19		2.73676
	Reiplicate 20		3.45738
	Reiplicate 21		3.39897
	Reiplicate 22		2.86582
Experiment #2
		Ctrl	Low dsRED	High dsRED
Oxygen consumption rate (pmol O2/min/µg protein)	Reiplicate 1	8.34589	14.3982	14.0428
	Reiplicate 2	7.31046	9.84717	8.72971
	Reiplicate 3	2.5388	6.84423	6.58817
	Reiplicate 4	5.67717	8.45697	6.43432
	Reiplicate 5	3.12473	6.23095	7.42281
	Reiplicate 6	1.83262	5.80939	14.9487
	Reiplicate 7	7.20373	10.1853	5.65728
	Reiplicate 8	4.72817	13.0164	14.9167
	Reiplicate 9	5.7366	5.80469	6.12781
	Reiplicate 10	6.59318	9.28055	8.51515
	Reiplicate 11	3.92401	9.38253	6.89182
	Reiplicate 12	5.64516	5.05077	9.05212
	Reiplicate 13	1.56868	9.40688	8.8891
	Reiplicate 14	4.5385	11.5429	10.3142
	Reiplicate 15	3.41769
	Reiplicate 16	4.13338
	Reiplicate 17	7.48107
	Reiplicate 18	3.49404
	Reiplicate 19	3.48584
Experiment #3
		Ctrl	Low dsRED	High dsRED
Oxygen consumption rate (pmol O2/min/µg protein)	Reiplicate 1	9.88479	10.1932	11.9695
	Reiplicate 2	7.76499	8.17552	5.87911
	Reiplicate 3	3.1153	11.297	12.5337
	Reiplicate 4	9.574	13.06	14.9601
	Reiplicate 5	8.35477	9.35249	7.6788
	Reiplicate 6	-0.120354	6.65017	17.4152
	Reiplicate 7	8.22349	13.2044	18.4021
	Reiplicate 8	5.0166	9.71301	12.9132
	Reiplicate 9	1.40293	8.13025	18.3181
	Reiplicate 10	8.61774	15.584	15.5156
	Reiplicate 11	8.67525	9.01054	11.1013
	Reiplicate 12	1.36982	10.7854	13.4933
	Reiplicate 13	11.2126	12.5037	7.45466
	Reiplicate 14	0.113175	10.127	16.5582
	Reiplicate 15	7.3266	7.98108	5.46151
	Reiplicate 16	9.18097	15.82	11.933
	Reiplicate 17	3.92641	9.60195	6.49578
	Reiplicate 18	6.73808	12.0122	12.5754
	Reiplicate 19	9.32135	18.0833	7.59381
	Reiplicate 20	4.42336	13.9213
	Reiplicate 21	5.46024	9.54932
	Reiplicate 22		9.74859
	Reiplicate 23		16.6054

## Sheet: Fig. 5c
Source Data Figure 5c
Maximal oxygen consumption rate (OCR) of sorted glioblastoma (GBM) cells after acquisition of mitoDsRed mitochondria from astrocytes (P3 model)
Quantification of Seahorse MitoStress assay data
Experiment #1 (included in Fig. 5)
		Ctrl	Low dsRED	High dsRED
Oxygen consumption rate (pmol O2/min/µg protein)	Reiplicate 1	4.49338	8.55061	8.57673
	Reiplicate 2	6.10699	7.17839	10.1105
	Reiplicate 3	5.1309	8.42377	10.5452
	Reiplicate 4	7.23959	10.9821	11.3441
	Reiplicate 5	5.63677	4.73974	12.1113
	Reiplicate 6	6.5258	6.90106	11.6422
	Reiplicate 7	6.63546	10.0593	10.6056
	Reiplicate 8	4.69163	7.75902	12.2756
	Reiplicate 9	5.91087	7.63974	8.88458
	Reiplicate 10	7.30876	9.7156
	Reiplicate 11	5.59549	8.34961
	Reiplicate 12	5.15486	9.28965
	Reiplicate 13	6.88326	10.4491
	Reiplicate 14	4.61694	8.07579
	Reiplicate 15	4.66348	8.11795
	Reiplicate 16	8.14546	7.94073
	Reiplicate 17	7.07835	8.97372
	Reiplicate 18	5.17952	8.93144
	Reiplicate 19		7.86067
	Reiplicate 20		9.34045
	Reiplicate 21		9.49641
	Reiplicate 22		8.87944
Experiment #2
		Ctrl	Low dsRED	High dsRED
Oxygen consumption rate (pmol O2/min/µg protein)	Reiplicate 1	21.7139	29.8634	29.5619
	Reiplicate 2	15.8929	22.3615	19.5557
	Reiplicate 3	3.62156	13.3307	13.7151
	Reiplicate 4	11.0847	20.9924	14.4501
	Reiplicate 5	6.76441	13.016	14.1967
	Reiplicate 6	3.8464	9.03117	29.7429
	Reiplicate 7	17.5372	27.2375	10.1319
	Reiplicate 8	10.2954	22.9678	30.1401
	Reiplicate 9	13.1875	10.7291	11.3937
	Reiplicate 10	13.6672	23.6635	16.9377
	Reiplicate 11	9.32976	21.248	13.9369
	Reiplicate 12	13.2012	10.3247	19.3575
	Reiplicate 13	5.06816	17.3245	14.4272
	Reiplicate 14	10.7424	22.8274	23.0602
	Reiplicate 15	6.55996
	Reiplicate 16	10.6015
	Reiplicate 17	14.6735
	Reiplicate 18	7.24742
	Reiplicate 19	13.6181
Experiment #3
		Ctrl	Low dsRED	High dsRED
Oxygen consumption rate (pmol O2/min/µg protein)	Reiplicate 1	22.6926	22.7536	27.0186
	Reiplicate 2	17.9793	21.2813	13.2257
	Reiplicate 3	7.67936	22.8402	28.763
	Reiplicate 4	17.7889	26.0034	29.2183
	Reiplicate 5	14.4354	22.5672	16.5823
	Reiplicate 6	2.73951	13.0514	36.3976
	Reiplicate 7	20.3632	28.6462	39.1358
	Reiplicate 8	11.8466	21.616	24.0727
	Reiplicate 9	4.2753	16.3553	39.3095
	Reiplicate 10	21.2155	34.2877	33.3358
	Reiplicate 11	18.5597	19.2335	21.8854
	Reiplicate 12	4.62625	16.8788	28.5754
	Reiplicate 13	22.938	28.4519	16.2054
	Reiplicate 14	2.08121	20.1676	35.1486
	Reiplicate 15	20.4847	16.476	10.1179
	Reiplicate 16	18.2946	33.8841	23.7704
	Reiplicate 17	8.23531	18.7261	12.5391
	Reiplicate 18	16.3224	24.6262	27.2099
	Reiplicate 19	19.7305	35.2262	16.2725
	Reiplicate 20	6.66896	27.1462
	Reiplicate 21	8.74344	24.6177
	Reiplicate 22		19.4301
	Reiplicate 23		34.978

## Sheet: Fig. 5d
Source Data Figure 5d
Basal oxygen consumption rate (OCR) vs. extracellular acidification rate (ECAR) of sorted glioblastoma (GBM) cells after acquisition of mitoDsRed mitochondria from astrocytes (P3 model)
Quantification of Seahorse MitoStress assay data
	x-axis: ECAR		y-axis: OCR
	Mean	SEM	Mean	SEM
P3 ctrl	10.1694	0.177904	8.45317	0.119245
P3 dsRed low	11.7896	0.122447	11.3783	0.124096
P3 dsRed high	13.0543	0.282187	15.2195	0.332181

## Sheet: Fig. 5e
Source Data Figure 5e
Increase in expression of metabolism-associated protein expression in 7 human glioblastoma (GBM) models upon acquisition of astrocyte mitochondria
Quantification of flow cytometry data
	x-axis	y-axis
Protein	% increase (Mean)	-log(q value)
ACC1	50.8257	1.49894
ASS1	47.604	0.381952
ATP5A	34.8017	4
GLUT-1	46.8571	1.19382
HK1	15.4224	0.643783
IDH2	20.9994	1.49894
SLC20A1	49.5703	0.381952

## Sheet: Fig. 5f
Source Data Figure 5f
ATP levels in glioblastoma models with and without acquisition of astrocyte mitoDsRed mitochondria
Quantification of CellTiterGlo luminescence assay data
		mitoDsRed-	mitoDsRed+
	GBM model
Relative luminescence units	P3	84779	115420
	BG5	65720.3	77156.7
	BG7	76843.7	107175

## Sheet: Fig. 5g
Source Data Figure 5g
ATP levels in glioblastoma models with and without acquisition of astrocyte mito-mCherry mitochondria
Quantification of CellTiterGlo luminescence assay data
		mCherry-	mCherry+
	GBM model
Relative luminescence units	3832	266956	358988
	L1	149361	192066
	DI318	94404.7	127268
