# Supplementary material for: GAP43-dependent mitochondria transfer from astrocytes enhances glioblastoma tumorigenicity
Source: Nat Cancer. 2023 May 11;4(5):648–64. doi: 10.1038/s43018-023-00556-5 (PMC10212766; doi:10.1038/s43018-023-00556-5)
Supplement: Source Data Fig. 6 — Statistical source data. [file 43018_2023_556_MOESM12_ESM.xlsx]

## Sheet: Fig. 6a
Source Data Figure 6a
Metabolic pathway analysis (MetaboAnalyst) of metabolites enriched by >20% in mito::mKate2+ vs. mito::mKate2- mouse GBM cells
	x-axis: GL261 (-log10[p-value])	y-axis: SB28 (-log10[p-value])
Metabolic pathway
Pyrimidine metabolism	10.47	7.04
Arginine biosynthesis	2.57	6.57
Alanine, aspartate and glutamate metabolism	1.79	5.24
Aminoacyl-tRNA biosynthesis	0	5.1
Phenylalanine, tyrosine and tryptophan biosynthesis	0	3.66
D-Glutamine and D-glutamate metabolism	0	2.98
Purine metabolism	4.99	2.53
Pantothenate and CoA biosynthesis	0	2.28
Phenylalanine metabolism	0	2.25
Arginine and proline metabolism	1.67	1.84
Butanoate metabolism	1.65	1.74
Nitrogen metabolism	0	1.69
Histidine metabolism	0	1.66
Ascorbate and aldarate metabolism	1.74	1.44
Valine, leucine and isoleucine biosynthesis	0.92	1.44
Ubiquinone and other terpenoid-quinone biosynthesis	0	1.34
Glycerophospholipid metabolism	0	1.31
Glutathione metabolism	1.31	1.03
Nicotinate and nicotinamide metabolism	1.75	0.94
Cysteine and methionine metabolism	2	0.87
Riboflavin metabolism	1.51	0.83
Amino sugar and nucleotide sugar metabolism	1.73	0.76
Glycolysis / Gluconeogenesis	4.18	0
Pentose phosphate pathway	3.94	0
Citrate cycle (TCA cycle)	2.56	0
Propanoate metabolism	1.58	0
Glyoxylate and dicarboxylate metabolism	1.52	0
Glycine, serine and threonine metabolism	1.46	0
Synthesis and degradation of ketone bodies	1.31	0

## Sheet: Fig. 6b
Source Data Figure 6b
Relative abundance of metabolites in mito-mCherry+ versus mito-mCherry- L1 cells
		L1 mito mCherry -ve			L1 mito mCherry +ve
	Metabolite	Replicate 1	Replicate 2	Replicate 3	Replicate 1	Replicate 2	Replicate 3
Relative abundance	2OG	0.895213	1.03942	1.06537	1.11784	1.52747	1.78526
	Glutamate	1.13119	0.998817	0.869989	1.31037	1.41648	1.14264
	Pyruvate	0.750994	1.11958	1.12943	1.22318	1.44534	1.65343
	Glutathione	0.997339	0.959269	1.04339	1.07058	0.990861	1.09756
	Phenylalanine	0.855388	0.931121	1.21349	1.25481	1.73602	1.56861
	Tyrosine	0.751379	0.969816	1.2788	1.25917	1.67004	1.30397
	Tryptophan	0.847929	1.10063	1.05144	1.10238	1.77502	1.43369
	Methionine	0.867234	0.91935	1.21342	1.24347	1.71788	1.23212
	CDP	0.855514	1.2203	0.924186	1.08727	1.19657	1.5677
	N-Carbamoyl-L-aspartate	1.02179	0.971685	1.00653	1.0655	0.989096	1.11373

## Sheet: Fig. 6c
Source Data Figure 6c
Pathway enrichment analysis of protein phosphoarray (mito-mCherry+ L1 vs. mito-mCherry- L1)
Plotted in semantic 2D space
Term	P-value	Odds Ratio	Combined Score
positive regulation of macrophage proliferation (GO:0120041)	5.0107e-08	399.939	6722.62
protein phosphorylation (GO:0006468)	5.25618e-74	29.8512	5036.85
protein autophosphorylation (GO:0046777)	9.59552e-42	37.6802	3558.79
DNA damage induced protein phosphorylation (GO:0006975)	5.46432e-09	167.47	3186.13
regulation of macrophage proliferation (GO:0120040)	1.49133e-07	199.96	3143.05
peptidyl-tyrosine modification (GO:0018212)	1.56075e-24	55.451	3039.65
peptidyl-tyrosine phosphorylation (GO:0018108)	7.53173e-26	47.7383	2761.57
phosphorylation (GO:0016310)	8.48465e-51	22.9136	2641.79
peptidyl-serine phosphorylation (GO:0018105)	2.08458e-31	28.5316	2015.63
cellular response to cadmium ion (GO:0071276)	6.41378e-14	60.6036	1841
regulation of type B pancreatic cell development (GO:2000074)	2.41882e-08	100.472	1762.02
peptidyl-serine modification (GO:0018209)	2.90786e-30	25.8268	1756.48
caveolin-mediated endocytosis (GO:0072584)	1.00004e-05	149.216	1717.91
regulation of cyclase activity (GO:0031279)	1.00004e-05	149.216	1717.91
cellular response to nicotine (GO:0071316)	1.00004e-05	149.216	1717.91
negative regulation of tubulin deacetylation (GO:1904428)	1.00004e-05	149.216	1717.91
positive regulation of endothelial cell chemotaxis by VEGF-activated vascular endothelial growth factor receptor signaling pathway (GO:0038033)	1.00004e-05	149.216	1717.91
response to cadmium ion (GO:0046686)	1.49638e-13	54.2188	1601.11
extrinsic apoptotic signaling pathway in absence of ligand (GO:0097192)	1.71295e-11	62.7597	1555.83
cellular response to reactive oxygen species (GO:0034614)	1.55176e-18	36.1492	1482.37
entry of bacterium into host cell (GO:0035635)	6.84994e-07	99.9697	1418.96
positive regulation of cell migration by vascular endothelial growth factor signaling pathway (GO:0038089)	6.84994e-07	99.9697	1418.96
insulin-like growth factor receptor signaling pathway (GO:0048009)	4.39818e-08	83.7225	1418.22
transmembrane receptor protein tyrosine kinase signaling pathway (GO:0007169)	2.4162e-36	16.5126	1354.22
negative regulation of insulin receptor signaling pathway (GO:0046627)	3.66189e-12	51.2435	1349.4
peptidyl-tyrosine autophosphorylation (GO:0038083)	4.57163e-09	67.3095	1292.57
negative regulation of cellular response to insulin stimulus (GO:1900077)	5.34967e-12	48.544	1259.91
positive regulation of transferase activity (GO:0051347)	1.30512e-23	22.5931	1190.5
positive regulation of mitochondrial outer membrane permeabilization involved in apoptotic signaling pathway (GO:1901030)	9.37658e-13	42.9123	1188.47
Fc receptor signaling pathway (GO:0038093)	5.49154e-21	25.1258	1172.15
enzyme linked receptor protein signaling pathway (GO:0007167)	7.30263e-23	22.8772	1166.08
regulation of phosphatidylinositol 3-kinase activity (GO:0043551)	1.30128e-12	41.1938	1127.38
anoikis (GO:0043276)	1.22324e-06	79.9717	1088.74
response to angiotensin (GO:1990776)	1.98519e-05	99.4724	1077.01
positive regulation of deacetylase activity (GO:0090045)	1.98519e-05	99.4724	1077.01
negative regulation of apoptotic process (GO:0043066)	8.15196e-34	13.8091	1052.11
Fc-epsilon receptor signaling pathway (GO:0038095)	1.12773e-19	23.7979	1038.27
regulation of kinase activity (GO:0043549)	2.553e-18	25.3859	1028.36
positive regulation of cellular carbohydrate metabolic process (GO:0010676)	1.20521e-07	62.7855	1000.26
cellular response to oxidative stress (GO:0034599)	6.13851e-20	21.9706	971.915
stress-activated protein kinase signaling cascade (GO:0031098)	1.77435e-10	42.9278	963.834
positive regulation of mitotic cell cycle (GO:0045931)	1.77435e-10	42.9278	963.834
ERBB signaling pathway (GO:0038127)	3.56226e-15	28.2778	940.757
negative regulation of programmed cell death (GO:0043069)	4.05593e-29	14.0886	921.036
peptidyl-threonine phosphorylation (GO:0018107)	2.62786e-14	28.905	903.86
positive regulation of phosphatidylinositol 3-kinase activity (GO:0043552)	2.46271e-10	40.7794	902.227
regulation of apoptotic process (GO:0042981)	2.01197e-35	11.2554	899.209
cellular response to dopamine (GO:1903351)	2.02262e-06	66.6397	873.721
response to dopamine (GO:1903350)	2.02262e-06	66.6397	873.721
positive regulation of vascular endothelial growth factor receptor signaling pathway (GO:0030949)	2.02262e-06	66.6397	873.721
epidermal growth factor receptor signaling pathway (GO:0007173)	1.07569e-12	31.6146	871.237
positive regulation of kinase activity (GO:0033674)	4.48073e-18	21.5333	860.187
positive regulation of lipid kinase activity (GO:0090218)	4.55808e-10	37.0684	797.303
insulin receptor signaling pathway (GO:0008286)	1.59955e-14	24.914	791.43
positive regulation of protein localization to membrane (GO:1905477)	2.2787e-16	21.5662	776.764
MAPK cascade (GO:0000165)	1.38931e-24	14.1228	775.812
regulation of glial cell apoptotic process (GO:0034350)	3.44821e-05	74.6005	766.525
regulation of histone deacetylase activity (GO:1901725)	3.44821e-05	74.6005	766.525
regulation of tubulin deacetylation (GO:0090043)	3.44821e-05	74.6005	766.525
SMAD protein complex assembly (GO:0007183)	3.44821e-05	74.6005	766.525
positive regulation of mitochondrial membrane potential (GO:0010918)	3.44821e-05	74.6005	766.525
regulation of glucose import (GO:0046324)	8.90902e-11	32.9256	761.944
cellular response to cytokine stimulus (GO:0071345)	2.27363e-28	11.9259	759.093
regulation of phospholipase C activity (GO:1900274)	2.76629e-07	50.2234	758.402
mammary gland epithelium development (GO:0061180)	2.76629e-07	50.2234	758.402
positive regulation of endothelial cell chemotaxis (GO:2001028)	2.76629e-07	50.2234	758.402
peptidyl-threonine modification (GO:0018210)	1.2132e-13	25.1491	747.944
response to reactive oxygen species (GO:0000302)	5.99252e-13	26.5411	746.949
growth hormone receptor signaling pathway (GO:0060396)	3.39446e-08	43.2595	744
positive regulation of phosphorylation (GO:0042327)	2.59528e-22	14.6482	728.061
regulation of cytoplasmic transport (GO:1903649)	3.15329e-06	57.1169	723.503
cellular response to interleukin-2 (GO:0071352)	3.15329e-06	57.1169	723.503
regulation of stress-activated protein kinase signaling cascade (GO:0070302)	3.15329e-06	57.1169	723.503
interleukin-2-mediated signaling pathway (GO:0038110)	3.15329e-06	57.1169	723.503
cytokine-mediated signaling pathway (GO:0019221)	6.46791e-30	10.7646	723.496
regulation of insulin receptor signaling pathway (GO:0046626)	2.07175e-11	29.4092	723.468
positive regulation of protein kinase B signaling (GO:0051897)	8.07912e-19	17.2861	720.136
regulation of phosphatidylinositol 3-kinase signaling (GO:0014066)	5.32421e-16	20.3494	715.67
regulation of protein insertion into mitochondrial membrane involved in apoptotic signaling pathway (GO:1900739)	5.40031e-09	37.3692	711.391
positive regulation of protein insertion into mitochondrial membrane involved in apoptotic signaling pathway (GO:1900740)	5.40031e-09	37.3692	711.391
regulation of telomerase activity (GO:0051972)	2.62416e-11	28.5909	696.578
negative regulation of anoikis (GO:2000811)	3.99074e-07	45.6553	672.69
regulation of protein kinase B signaling (GO:0051896)	6.54124e-20	15.2232	672.463
positive regulation of protein phosphorylation (GO:0001934)	6.29846e-24	12.1395	648.512
B cell receptor signaling pathway (GO:0050853)	1.3659e-09	31.3592	640.088
positive regulation of telomerase activity (GO:0051973)	1.3659e-09	31.3592	640.088
cellular response to mechanical stimulus (GO:0071260)	5.1531e-11	26.3876	625.09
regulation of stress-activated MAPK cascade (GO:0032872)	5.1531e-11	26.3876	625.09
cellular response to interleukin-6 (GO:0071354)	9.55574e-09	33.8068	624.281
positive regulation of DNA-binding transcription factor activity (GO:0051091)	2.50428e-20	13.7934	622.548
cellular response to growth hormone stimulus (GO:0071378)	4.69257e-06	49.9747	613.167
mitotic nuclear membrane disassembly (GO:0007077)	4.69257e-06	49.9747	613.167
mRNA transcription (GO:0009299)	4.69257e-06	49.9747	613.167
negative regulation of glucose transmembrane transport (GO:0010829)	4.69257e-06	49.9747	613.167
positive regulation of leukocyte proliferation (GO:0070665)	4.69257e-06	49.9747	613.167
positive regulation of telomere capping (GO:1904355)	5.60726e-07	41.8486	602.37
vascular endothelial growth factor receptor signaling pathway (GO:0048010)	2.99179e-12	22.6714	601.589
positive regulation of endothelial cell migration (GO:0010595)	1.75079e-13	20.4022	599.284
regulation of cell population proliferation (GO:0042127)	1.08994e-28	9.29281	598.329
positive regulation of phosphatidylinositol 3-kinase signaling (GO:0014068)	8.04494e-13	21.2088	590.635
cellular response to angiotensin (GO:1904385)	5.47605e-05	59.6774	585.587
regulation of extent of cell growth (GO:0061387)	5.47605e-05	59.6774	585.587
negative regulation of glial cell apoptotic process (GO:0034351)	5.47605e-05	59.6774	585.587
negative regulation of glucose import (GO:0046325)	5.47605e-05	59.6774	585.587
negative regulation of long-term synaptic potentiation (GO:1900272)	5.47605e-05	59.6774	585.587
positive regulation of cysteine-type endopeptidase activity involved in apoptotic signaling pathway (GO:2001269)	5.47605e-05	59.6774	585.587
positive regulation of dendritic cell cytokine production (GO:0002732)	5.47605e-05	59.6774	585.587
positive regulation of fibroblast migration (GO:0010763)	5.47605e-05	59.6774	585.587
inositol lipid-mediated signaling (GO:0048017)	7.87336e-11	25.0978	583.899
cellular protein modification process (GO:0006464)	1.17128e-30	8.45233	582.53
ERK1 and ERK2 cascade (GO:0070371)	8.62015e-08	35.62	579.416
positive regulation of intracellular signal transduction (GO:1902533)	3.78471e-25	10.049	565.09
response to peptide hormone (GO:0043434)	9.663e-11	24.499	564.95
Fc-gamma receptor signaling pathway involved in phagocytosis (GO:0038096)	6.16606e-12	21.1301	545.408
phosphatidylinositol-mediated signaling (GO:0048015)	6.16606e-12	21.1301	545.408
regulation of early endosome to late endosome transport (GO:2000641)	7.70034e-07	38.6275	543.753
interleukin-6-mediated signaling pathway (GO:0070102)	7.70034e-07	38.6275	543.753
stress-activated MAPK cascade (GO:0051403)	2.75153e-11	22.2993	542.235
response to cytokine (GO:0034097)	8.95384e-16	15.5872	540.087
cellular response to catecholamine stimulus (GO:0071870)	1.13972e-07	33.6395	537.804
regulation of peptidyl-tyrosine phosphorylation (GO:0050730)	4.61005e-13	18.8271	534.79
extrinsic apoptotic signaling pathway (GO:0097191)	7.33441e-12	20.7768	532.686
Fc-gamma receptor signaling pathway (GO:0038094)	7.33441e-12	20.7768	532.686
entry into host (GO:0044409)	6.72462e-06	44.4198	529.028
regulation of MAPK cascade (GO:0043408)	4.09893e-16	14.7915	524.073
receptor signaling pathway via JAK-STAT (GO:0007259)	2.06845e-08	29.5765	523.323
regulation of blood vessel endothelial cell migration (GO:0043535)	1.74022e-10	22.8623	513.757
positive regulation of cellular process (GO:0048522)	8.83191e-25	9.21096	510.161
Fc receptor mediated stimulatory signaling pathway (GO:0002431)	1.02932e-11	20.1046	508.637
receptor signaling pathway via STAT (GO:0097696)	1.48707e-07	31.8673	500.996
cellular response to metal ion (GO:0071248)	2.04974e-14	15.8667	500.093
apoptotic process (GO:0006915)	1.29736e-17	12.7608	496.186
positive regulation of glucose transmembrane transport (GO:0010828)	2.62509e-08	28.392	495.598
positive regulation of cell cycle (GO:0045787)	5.61378e-11	20.6733	487.956
positive regulation of blood vessel endothelial cell migration (GO:0043536)	1.09132e-09	23.6257	487.538
negative regulation of binding (GO:0051100)	4.77094e-12	18.0881	471.53
regulation of glycogen biosynthetic process (GO:0005979)	1.917e-07	30.2724	468.234
TOR signaling (GO:0031929)	1.917e-07	30.2724	468.234
positive regulation of glucose import (GO:0046326)	1.917e-07	30.2724	468.234
bone cell development (GO:0098751)	8.15294e-05	49.7286	468.173
regulation of DNA-templated transcription in response to stress (GO:0043620)	8.15294e-05	49.7286	468.173
interleukin-23-mediated signaling pathway (GO:0038155)	8.15294e-05	49.7286	468.173
positive regulation of membrane potential (GO:0045838)	8.15294e-05	49.7286	468.173
nuclear membrane disassembly (GO:0051081)	9.34012e-06	39.9758	462.967
positive regulation of cyclase activity (GO:0031281)	9.34012e-06	39.9758	462.967
positive regulation of glycogen biosynthetic process (GO:0045725)	9.34012e-06	39.9758	462.967
positive regulation of macrophage chemotaxis (GO:0010759)	9.34012e-06	39.9758	462.967
regulation of cytoskeleton organization (GO:0051493)	4.57113e-13	16.2917	462.91
regulation of adenylate cyclase-activating G protein-coupled receptor signaling pathway (GO:0106070)	0.000994925	65.9833	456.132
axon choice point recognition (GO:0016198)	0.000994925	65.9833	456.132
beta-catenin destruction complex assembly (GO:1904885)	0.000994925	65.9833	456.132
regulation of dendritic cell cytokine production (GO:0002730)	0.000994925	65.9833	456.132
cellular response to brain-derived neurotrophic factor stimulus (GO:1990416)	0.000994925	65.9833	456.132
cellular response to indole-3-methanol (GO:0071681)	0.000994925	65.9833	456.132
cellular response to macrophage colony-stimulating factor stimulus (GO:0036006)	0.000994925	65.9833	456.132
regulation of guanyl-nucleotide exchange factor activity (GO:1905097)	0.000994925	65.9833	456.132
regulation of inward rectifier potassium channel activity (GO:1901979)	0.000994925	65.9833	456.132
regulation of miRNA metabolic process (GO:2000628)	0.000994925	65.9833	456.132
endothelin receptor signaling pathway (GO:0086100)	0.000994925	65.9833	456.132
regulation of synapse structural plasticity (GO:0051823)	0.000994925	65.9833	456.132
response to indole-3-methanol (GO:0071680)	0.000994925	65.9833	456.132
response to macrophage colony-stimulating factor (GO:0036005)	0.000994925	65.9833	456.132
histone-threonine phosphorylation (GO:0035405)	0.000994925	65.9833	456.132
mammary gland duct morphogenesis (GO:0060603)	0.000994925	65.9833	456.132
positive regulation of bicellular tight junction assembly (GO:1903348)	0.000994925	65.9833	456.132
positive regulation of deoxyribonuclease activity (GO:0032077)	0.000994925	65.9833	456.132
positive regulation of leukocyte mediated immunity (GO:0002705)	0.000994925	65.9833	456.132
positive regulation of mast cell activation involved in immune response (GO:0033008)	0.000994925	65.9833	456.132
positive regulation of G2/M transition of mitotic cell cycle (GO:0010971)	1.37068e-06	33.4738	451.903
positive regulation of peptidyl-lysine acetylation (GO:2000758)	1.37068e-06	33.4738	451.903
intrinsic apoptotic signaling pathway (GO:0097193)	1.99193e-12	16.6792	449.368
negative regulation of extrinsic apoptotic signaling pathway via death domain receptors (GO:1902042)	4.12455e-08	26.2862	446.964
intrinsic apoptotic signaling pathway in response to DNA damage (GO:0008630)	1.92864e-09	21.9349	440.155
positive regulation of NF-kappaB transcription factor activity (GO:0051092)	2.47597e-14	14.0391	439.839
activation of cysteine-type endopeptidase activity involved in apoptotic process (GO:0006919)	3.11915e-11	18.0586	436.853
regulation of DNA-templated transcription, initiation (GO:2000142)	5.09079e-10	20.1665	431.53
positive regulation of DNA biosynthetic process (GO:2000573)	5.09079e-10	20.1665	431.53
positive regulation of peptidyl-serine phosphorylation (GO:0033138)	9.8694e-12	16.9533	429.624
axon guidance (GO:0007411)	1.67121e-15	12.5049	425.482
regulation of cellular response to stress (GO:0080135)	9.99164e-13	15.338	423.817
positive regulation of epithelial cell migration (GO:0010634)	1.13529e-11	16.7432	421.954
cellular response to peptide hormone stimulus (GO:0071375)	3.41868e-12	15.9507	421.128
positive regulation of cysteine-type endopeptidase activity involved in apoptotic process (GO:0043280)	1.13324e-12	15.1897	417.808
regulation of anoikis (GO:2000209)	1.78429e-06	31.3801	415.362
beta-catenin destruction complex disassembly (GO:1904886)	1.78429e-06	31.3801	415.362
positive regulation of antigen receptor-mediated signaling pathway (GO:0050857)	1.78429e-06	31.3801	415.362
positive regulation of glycogen metabolic process (GO:0070875)	1.2636e-05	36.3398	409.875
regulation of microtubule-based process (GO:0032886)	6.29171e-08	24.4709	405.763
regulation of peptidyl-serine phosphorylation (GO:0033135)	1.95521e-11	15.952	393.344
negative regulation of transferase activity (GO:0051348)	3.85668e-07	26.3199	388.7
adherens junction assembly (GO:0034333)	0.000115604	42.6224	386.386
histone H4 deacetylation (GO:0070933)	0.000115604	42.6224	386.386
negative regulation of transmembrane transport (GO:0034763)	0.000115604	42.6224	386.386
primary miRNA processing (GO:0031053)	0.000115604	42.6224	386.386
regulation of macrophage chemotaxis (GO:0010758)	2.29019e-06	29.5327	383.537
regulation of platelet activation (GO:0010543)	2.29019e-06	29.5327	383.537
osteoclast differentiation (GO:0030316)	2.29019e-06	29.5327	383.537
positive regulation of cell migration (GO:0030335)	4.32424e-16	10.7607	380.681
DNA damage response, signal transduction by p53 class mediator resulting in cell cycle arrest (GO:0006977)	4.59812e-09	19.5964	376.204
positive regulation of neuron death (GO:1901216)	2.11432e-08	20.8924	369.21
platelet-derived growth factor receptor signaling pathway (GO:0048008)	1.6715e-05	33.3098	366.381
positive regulation of small molecule metabolic process (GO:0062013)	1.6715e-05	33.3098	366.381
cellular response to peptide (GO:1901653)	5.41294e-09	19.1872	365.218
cellular response to insulin stimulus (GO:0032869)	3.74902e-12	13.8503	364.394
positive regulation of macromolecule biosynthetic process (GO:0010557)	3.74902e-12	13.8503	364.394
axonogenesis (GO:0007409)	4.41756e-15	10.9776	362.844
regulation of cellular response to heat (GO:1900034)	4.21353e-10	16.71	360.729
regulation of telomere capping (GO:1904353)	2.90242e-06	27.8906	355.604
response to nutrient levels (GO:0031667)	2.90242e-06	27.8906	355.604
positive regulation of cell cycle G2/M phase transition (GO:1902751)	2.90242e-06	27.8906	355.604
negative regulation of extrinsic apoptotic signaling pathway (GO:2001237)	4.84253e-10	16.467	353.192
positive regulation of macromolecule metabolic process (GO:0010604)	2.7507e-17	9.18093	350.088
regulation of developmental growth (GO:0048638)	5.87817e-07	24.2118	347.364
cellular response to oxygen-containing compound (GO:1901701)	2.94231e-16	9.69976	346.885
positive regulation of intracellular protein transport (GO:0090316)	2.18926e-12	12.8159	344.074
positive regulation of gene expression (GO:0010628)	2.77851e-18	8.41472	340.162
regulation of monooxygenase activity (GO:0032768)	3.63623e-06	26.4213	330.915
positive regulation of carbohydrate metabolic process (GO:0045913)	3.63623e-06	26.4213	330.915
protein kinase B signaling (GO:0043491)	3.63623e-06	26.4213	330.915
ERBB2 signaling pathway (GO:0038128)	7.17411e-07	23.2794	329.349
cellular response to increased oxygen levels (GO:0036295)	0.000157774	37.2927	326.473
regulation of histone H3-K9 acetylation (GO:2000615)	0.000157774	37.2927	326.473
regulation of lipid kinase activity (GO:0043550)	0.000157774	37.2927	326.473
regulation of mitochondrial depolarization (GO:0051900)	0.000157774	37.2927	326.473
hepatocyte growth factor receptor signaling pathway (GO:0048012)	0.000157774	37.2927	326.473
interleukin-35-mediated signaling pathway (GO:0070757)	0.000157774	37.2927	326.473
positive regulation of macrophage differentiation (GO:0045651)	0.000157774	37.2927	326.473
positive regulation of production of miRNAs involved in gene silencing by miRNA (GO:1903800)	0.000157774	37.2927	326.473
positive regulation of MAPK cascade (GO:0043410)	6.89836e-15	10.0065	326.286
regulation of mitochondrial membrane potential (GO:0051881)	1.62363e-07	20.867	326.222
regulation of ERK1 and ERK2 cascade (GO:0070372)	4.08797e-14	10.4693	322.748
activation of cysteine-type endopeptidase activity involved in apoptotic process by cytochrome c (GO:0008635)	0.00148246	49.485	322.348
activation of Janus kinase activity (GO:0042976)	0.00148246	49.485	322.348
axo-dendritic transport (GO:0008088)	0.00148246	49.485	322.348
regulation of cardiac muscle hypertrophy in response to stress (GO:1903242)	0.00148246	49.485	322.348
cellular response to cold (GO:0070417)	0.00148246	49.485	322.348
cellular response to lipoteichoic acid (GO:0071223)	0.00148246	49.485	322.348
regulation of long-chain fatty acid import across plasma membrane (GO:0010746)	0.00148246	49.485	322.348
response to lipoteichoic acid (GO:0070391)	0.00148246	49.485	322.348
histone-serine phosphorylation (GO:0035404)	0.00148246	49.485	322.348
signal complex assembly (GO:0007172)	0.00148246	49.485	322.348
megakaryocyte development (GO:0035855)	0.00148246	49.485	322.348
morphogenesis of an endothelium (GO:0003159)	0.00148246	49.485	322.348
negative regulation of glycogen biosynthetic process (GO:0045719)	0.00148246	49.485	322.348
positive regulation of histone phosphorylation (GO:0033129)	0.00148246	49.485	322.348
positive regulation of I-kappaB phosphorylation (GO:1903721)	0.00148246	49.485	322.348
protein insertion into mitochondrial membrane involved in apoptotic signaling pathway (GO:0001844)	0.00148246	49.485	322.348
positive regulation of cell population proliferation (GO:0008284)	1.43336e-17	8.24317	319.703
regulation of protein serine/threonine kinase activity (GO:0071900)	9.7438e-11	13.8268	318.733
regulation of signal transduction by p53 class mediator (GO:1901796)	4.95304e-12	12.0786	314.42
regulation of extrinsic apoptotic signaling pathway via death domain receptors (GO:1902041)	1.93179e-07	20.2697	313.363
positive regulation of cellular catabolic process (GO:0031331)	1.37985e-11	12.5236	313.17
regulation of histone acetylation (GO:0035065)	8.69497e-07	22.4161	312.825
positive regulation of telomere maintenance via telomerase (GO:0032212)	8.69497e-07	22.4161	312.825
cellular response to amino acid starvation (GO:0034198)	3.6195e-09	16.0596	312.149
negative regulation of protein binding (GO:0032091)	3.6195e-09	16.0596	312.149
positive regulation of protein localization to cell periphery (GO:1904377)	4.846e-08	18.5136	311.816
positive regulation of protein localization to plasma membrane (GO:1903078)	4.846e-08	18.5136	311.816
response to UV (GO:0009411)	3.47927e-10	14.3093	311.642
actin cytoskeleton reorganization (GO:0031532)	1.35157e-08	17.0501	308.938
regulation of intracellular signal transduction (GO:1902531)	1.02673e-16	8.30995	305.931
response to amino acid starvation (GO:1990928)	4.13996e-09	15.8117	305.207
regulation of transcription initiation from RNA polymerase II promoter (GO:0060260)	1.55911e-08	16.7392	300.914
regulation of platelet aggregation (GO:0090330)	2.76615e-05	28.5483	299.628
regulation of production of miRNAs involved in gene silencing by miRNA (GO:1903798)	2.76615e-05	28.5483	299.628
positive regulation of amyloid-beta formation (GO:1902004)	2.76615e-05	28.5483	299.628
cellular response to vascular endothelial growth factor stimulus (GO:0035924)	1.04698e-06	21.6144	297.622
epithelial tube morphogenesis (GO:0060562)	1.04698e-06	21.6144	297.622
regulation of endothelial cell migration (GO:0010594)	1.55957e-09	14.5603	295.267
mitotic G1 DNA damage checkpoint signaling (GO:0031571)	1.794e-08	16.4395	293.219
positive regulation of peptidyl-tyrosine phosphorylation (GO:0050731)	8.63335e-11	12.2115	282.975
replicative senescence (GO:0090399)	0.000208801	33.1474	280.895
negative regulation of cardiac muscle hypertrophy (GO:0010614)	0.000208801	33.1474	280.895
positive regulation of protein serine/threonine kinase activity (GO:0071902)	7.78856e-10	13.239	277.663
positive regulation of establishment of protein localization to mitochondrion (GO:1903749)	8.83681e-08	16.9674	275.58
positive regulation of macrophage migration (GO:1905523)	3.47615e-05	26.6438	273.552
macrophage activation (GO:0042116)	1.49105e-06	20.1714	270.621
positive regulation of telomere maintenance via telomere lengthening (GO:1904358)	1.49105e-06	20.1714	270.621
positive regulation of nucleocytoplasmic transport (GO:0046824)	3.70396e-07	18.1871	269.327
positive regulation of protein kinase activity (GO:0045860)	4.9408e-11	11.3448	269.222
positive regulation of mitotic cell cycle phase transition (GO:1901992)	1.17202e-07	16.287	259.93
regulation of microtubule cytoskeleton organization (GO:0070507)	1.76475e-06	19.5197	258.588
cellular response to growth factor stimulus (GO:0071363)	7.13699e-11	11.0252	257.583
positive regulation of transcription, DNA-templated (GO:0045893)	6.05483e-20	5.72169	253.189
positive regulation of apoptotic signaling pathway (GO:2001235)	1.34421e-07	15.9668	252.632
positive regulation of protein modification process (GO:0031401)	6.55332e-12	9.78361	251.938
regulation of granulocyte chemotaxis (GO:0071622)	4.31093e-05	24.9773	251.066
myeloid cell development (GO:0061515)	4.31093e-05	24.9773	251.066
positive regulation of transcription by RNA polymerase II (GO:0045944)	2.04031e-18	6.10273	248.585
negative regulation of TOR signaling (GO:0032007)	2.07811e-06	18.9088	247.404
cellular component maintenance (GO:0043954)	0.000269424	29.8312	245.189
regulation of homotypic cell-cell adhesion (GO:0034110)	0.000269424	29.8312	245.189
cytoplasmic sequestering of protein (GO:0051220)	0.000269424	29.8312	245.189
embryonic hemopoiesis (GO:0035162)	0.000269424	29.8312	245.189
positive regulation of insulin receptor signaling pathway (GO:0046628)	0.000269424	29.8312	245.189
positive regulation of protein acetylation (GO:1901985)	0.000269424	29.8312	245.189
angiotensin-activated signaling pathway (GO:0038166)	0.00206166	39.586	244.809
regulation of glial cell differentiation (GO:0045685)	0.00206166	39.586	244.809
regulation of glycogen (starch) synthase activity (GO:2000465)	0.00206166	39.586	244.809
regulation of I-kappaB phosphorylation (GO:1903719)	0.00206166	39.586	244.809
regulation of inositol phosphate biosynthetic process (GO:0010919)	0.00206166	39.586	244.809
detection of muscle stretch (GO:0035995)	0.00206166	39.586	244.809
regulation of vascular associated smooth muscle cell differentiation (GO:1905063)	0.00206166	39.586	244.809
response to lead ion (GO:0010288)	0.00206166	39.586	244.809
smooth muscle cell migration (GO:0014909)	0.00206166	39.586	244.809
sphingosine-1-phosphate receptor signaling pathway (GO:0003376)	0.00206166	39.586	244.809
T cell apoptotic process (GO:0070231)	0.00206166	39.586	244.809
modulation by symbiont of host apoptotic process (GO:0052150)	0.00206166	39.586	244.809
mRNA transcription by RNA polymerase II (GO:0042789)	0.00206166	39.586	244.809
negative regulation of glycogen metabolic process (GO:0070874)	0.00206166	39.586	244.809
negative regulation of low-density lipoprotein receptor activity (GO:1905598)	0.00206166	39.586	244.809
negative regulation of stress-activated protein kinase signaling cascade (GO:0070303)	0.00206166	39.586	244.809
nodal signaling pathway (GO:0038092)	0.00206166	39.586	244.809
positive regulation of B cell receptor signaling pathway (GO:0050861)	0.00206166	39.586	244.809
positive regulation of histone H4 acetylation (GO:0090240)	0.00206166	39.586	244.809
positive regulation of miRNA metabolic process (GO:2000630)	0.00206166	39.586	244.809
positive regulation of RNA polymerase II transcription preinitiation complex assembly (GO:0045899)	0.00206166	39.586	244.809
positive regulation of vesicle fusion (GO:0031340)	0.00206166	39.586	244.809
glucose homeostasis (GO:0042593)	1.60619e-08	13.5156	242.562
positive regulation of reactive oxygen species metabolic process (GO:2000379)	5.79412e-07	16.8855	242.496
cellular response to lectin (GO:1990858)	2.0161e-09	12.0766	241.8
stimulatory C-type lectin receptor signaling pathway (GO:0002223)	2.0161e-09	12.0766	241.8
lamellipodium organization (GO:0097581)	9.75104e-06	20.9116	241.281
positive regulation of cell motility (GO:2000147)	1.1265e-11	9.44287	238.048
response to peptide (GO:1901652)	2.43541e-06	18.3349	236.986
DNA damage response, signal transduction by p53 class mediator (GO:0030330)	5.73556e-08	14.1568	236.05
positive regulation of glycolytic process (GO:0045821)	5.2833e-05	23.5068	231.504
positive regulation of purine nucleotide metabolic process (GO:1900544)	5.2833e-05	23.5068	231.504
regulation of protein binding (GO:0043393)	2.7167e-09	11.7331	231.421
integrin-mediated signaling pathway (GO:0007229)	6.46123e-08	13.9416	230.801
regulation of cysteine-type endopeptidase activity involved in apoptotic process (GO:0043281)	2.24689e-08	13.0004	228.952
transforming growth factor beta receptor signaling pathway (GO:0007179)	2.24689e-08	13.0004	228.952
innate immune response activating cell surface receptor signaling pathway (GO:0002220)	2.9949e-09	11.6228	228.114
regulation of microtubule polymerization (GO:0031113)	2.84123e-06	17.7947	227.261
regulation of nitric oxide biosynthetic process (GO:0045428)	2.84123e-06	17.7947	227.261
positive regulation of catalytic activity (GO:0043085)	2.84123e-06	17.7947	227.261
positive regulation of intrinsic apoptotic signaling pathway (GO:2001244)	2.84123e-06	17.7947	227.261
regulation of cell migration (GO:0030334)	7.65383e-14	7.50857	226.766
cell cycle G1/S phase transition (GO:0044843)	2.26805e-07	14.8026	226.468
positive regulation of autophagy (GO:0010508)	2.50574e-08	12.8372	224.679
positive regulation of cellular metabolic process (GO:0031325)	9.24518e-09	12.0722	223.325
positive regulation of ERK1 and ERK2 cascade (GO:0070374)	2.38736e-10	10.0349	222.33
cellular response to UV (GO:0034644)	8.15608e-08	13.5302	220.838
positive regulation of type I interferon production (GO:0032481)	8.15608e-08	13.5302	220.838
regulation of autophagy (GO:0010506)	2.3616e-11	8.99495	220.098
regulation of intrinsic apoptotic signaling pathway (GO:2001242)	8.79589e-07	15.7574	219.718
regulation of telomere maintenance via telomerase (GO:0032210)	8.79589e-07	15.7574	219.718
response to growth factor (GO:0070848)	3.30047e-06	17.2854	218.167
regulation of fatty acid beta-oxidation (GO:0031998)	0.000340357	27.1179	216.55
regulation of response to interferon-gamma (GO:0060330)	0.000340357	27.1179	216.55
growth hormone receptor signaling pathway via JAK-STAT (GO:0060397)	0.000340357	27.1179	216.55
positive regulation of cellular response to insulin stimulus (GO:1900078)	0.000340357	27.1179	216.55
positive regulation of glucose metabolic process (GO:0010907)	0.000340357	27.1179	216.55
positive regulation of superoxide anion generation (GO:0032930)	0.000340357	27.1179	216.55
positive regulation of T cell receptor signaling pathway (GO:0050862)	0.000340357	27.1179	216.55
regulation of macrophage derived foam cell differentiation (GO:0010743)	1.37245e-05	19.3011	216.101
regulation of programmed cell death (GO:0043067)	1.36096e-10	9.4817	215.402
microglial cell activation (GO:0001774)	6.40648e-05	22.1998	214.353
positive regulation of amyloid precursor protein catabolic process (GO:1902993)	6.40648e-05	22.1998	214.353
cellular response to starvation (GO:0009267)	7.82992e-10	10.1639	213.115
positive regulation of cell differentiation (GO:0045597)	1.72704e-11	8.49672	210.566
positive regulation of nucleic acid-templated transcription (GO:1903508)	4.85529e-14	6.71772	205.939
positive regulation of cellular biosynthetic process (GO:0031328)	4.52794e-10	9.54448	205.355
regulation of NMDA receptor activity (GO:2000310)	1.61332e-05	18.5853	205.081
hematopoietic progenitor cell differentiation (GO:0002244)	1.61332e-05	18.5853	205.081
positive regulation of telomere maintenance (GO:0032206)	1.61332e-05	18.5853	205.081
positive regulation of cellular amide metabolic process (GO:0034250)	1.2739e-07	12.7759	202.83
positive regulation of programmed cell death (GO:0043068)	1.27026e-11	8.06907	202.447
regulation of protein phosphorylation (GO:0001932)	2.93655e-11	8.21816	199.3
regulation of mononuclear cell migration (GO:0071675)	7.69412e-05	21.0303	199.209
negative regulation of G protein-coupled receptor signaling pathway (GO:0045744)	7.69412e-05	21.0303	199.209
positive regulation of histone acetylation (GO:0035066)	7.69412e-05	21.0303	199.209
positive regulation of metabolic process (GO:0009893)	2.01102e-08	11.1208	197.084
antigen receptor-mediated signaling pathway (GO:0050851)	6.64452e-10	9.2614	195.713
regulation of cardiac muscle cell action potential involved in regulation of contraction (GO:0098909)	0.00273063	32.9867	194.728
cardiac muscle hypertrophy (GO:0003300)	0.00273063	32.9867	194.728
cell-cell adhesion mediated by cadherin (GO:0044331)	0.00273063	32.9867	194.728
regulation of endodeoxyribonuclease activity (GO:0032071)	0.00273063	32.9867	194.728
cellular response to epinephrine stimulus (GO:0071872)	0.00273063	32.9867	194.728
cellular response to interleukin-21 (GO:0098757)	0.00273063	32.9867	194.728
dendritic spine maintenance (GO:0097062)	0.00273063	32.9867	194.728
regulation of myeloid leukocyte differentiation (GO:0002761)	0.00273063	32.9867	194.728
ER overload response (GO:0006983)	0.00273063	32.9867	194.728
response to epinephrine (GO:0071871)	0.00273063	32.9867	194.728
response to hydroperoxide (GO:0033194)	0.00273063	32.9867	194.728
interleukin-21-mediated signaling pathway (GO:0038114)	0.00273063	32.9867	194.728
lens fiber cell development (GO:0070307)	0.00273063	32.9867	194.728
stress-induced premature senescence (GO:0090400)	0.00273063	32.9867	194.728
mammary gland epithelial cell differentiation (GO:0060644)	0.00273063	32.9867	194.728
tyrosine phosphorylation of STAT protein (GO:0007260)	0.00273063	32.9867	194.728
negative regulation by symbiont of host apoptotic process (GO:0033668)	0.00273063	32.9867	194.728
negative regulation by symbiont of host programmed cell death (GO:0052041)	0.00273063	32.9867	194.728
negative regulation of mitochondrial membrane potential (GO:0010917)	0.00273063	32.9867	194.728
negative regulation of monooxygenase activity (GO:0032769)	0.00273063	32.9867	194.728
positive regulation of MAP kinase activity (GO:0043406)	4.64965e-07	13.3426	194.552
activation of protein kinase activity (GO:0032147)	2.20634e-08	11.0123	194.14
branching morphogenesis of an epithelial tube (GO:0048754)	5.05267e-06	15.9184	194.134
regulation of endothelial cell chemotaxis (GO:2001026)	0.000422288	24.8568	193.133
regulation of macrophage differentiation (GO:0045649)	0.000422288	24.8568	193.133
regulation of superoxide anion generation (GO:0032928)	0.000422288	24.8568	193.133
response to muscle stretch (GO:0035994)	0.000422288	24.8568	193.133
histone H3 deacetylation (GO:0070932)	0.000422288	24.8568	193.133
interleukin-27-mediated signaling pathway (GO:0070106)	0.000422288	24.8568	193.133
positive regulation of protein export from nucleus (GO:0046827)	0.000422288	24.8568	193.133
response to insulin (GO:0032868)	1.7513e-07	12.263	190.785
regulation of cell cycle (GO:0051726)	2.36873e-11	7.77273	190.168
carbohydrate homeostasis (GO:0033500)	5.20452e-07	13.1267	189.925
cellular response to light stimulus (GO:0071482)	5.20452e-07	13.1267	189.925
regulation of pri-miRNA transcription by RNA polymerase II (GO:1902893)	5.78129e-06	15.5094	187.057
positive regulation of RNA metabolic process (GO:0051254)	5.78129e-06	15.5094	187.057
regulation of vascular endothelial growth factor receptor signaling pathway (GO:0030947)	9.16023e-05	19.9778	185.754
response to gamma radiation (GO:0010332)	9.16023e-05	19.9778	185.754
negative regulation of stress fiber assembly (GO:0051497)	9.16023e-05	19.9778	185.754
positive regulation of phospholipase activity (GO:0010518)	9.16023e-05	19.9778	185.754
positive regulation of transcription from RNA polymerase II promoter in response to stress (GO:0036003)	9.16023e-05	19.9778	185.754
regulation of cell adhesion mediated by integrin (GO:0033628)	2.193e-05	17.3018	185.607
phosphatidylinositol 3-kinase signaling (GO:0014065)	2.193e-05	17.3018	185.607
positive regulation of pri-miRNA transcription by RNA polymerase II (GO:1902895)	2.193e-05	17.3018	185.607
positive regulation of mitochondrion organization (GO:0010822)	1.87821e-06	13.8993	183.266
positive regulation of cellular protein metabolic process (GO:0032270)	8.40073e-08	11.156	181.758
cell morphogenesis involved in differentiation (GO:0000904)	6.48575e-07	12.7152	181.172
negative regulation of autophagy (GO:0010507)	2.11295e-06	13.6314	178.127
cellular response to amyloid-beta (GO:1904646)	2.53762e-05	16.7242	176.97
regulation of mitochondrial fission (GO:0090140)	0.000108192	19.0255	173.733
regulation of ERBB signaling pathway (GO:1901184)	0.000515882	22.9436	173.674
regulation of mast cell degranulation (GO:0043304)	0.000515882	22.9436	173.674
neuron projection organization (GO:0106027)	0.000515882	22.9436	173.674
positive regulation of myeloid leukocyte cytokine production involved in immune response (GO:0061081)	0.000515882	22.9436	173.674
negative regulation of intracellular signal transduction (GO:1902532)	1.70648e-09	8.59779	173.579
regulation of gene expression (GO:0010468)	1.19765e-15	5.04844	173.457
regulation of stress fiber assembly (GO:0051492)	8.02727e-07	12.3286	173.036
positive regulation of epithelial cell proliferation (GO:0050679)	4.88284e-08	10.1228	170.416
regulation of actin cytoskeleton organization (GO:0032956)	3.50844e-07	11.2122	166.646
positive regulation of supramolecular fiber organization (GO:1902905)	3.50844e-07	11.2122	166.646
negative regulation of kinase activity (GO:0033673)	2.96909e-06	12.8859	164.002
regulation of endothelial cell proliferation (GO:0001936)	3.85523e-07	11.0765	163.586
regulation of synapse organization (GO:0050807)	0.000126857	18.1598	162.938
negative regulation of catabolic process (GO:0009895)	9.59805e-06	14.0638	162.493
positive regulation of endothelial cell proliferation (GO:0001938)	1.09211e-06	11.7908	161.857
regulation of neuron projection development (GO:0010975)	1.33883e-08	8.89021	161.17
bone resorption (GO:0045453)	0.00348752	28.2729	159.984
cellular response to interleukin-9 (GO:0071355)	0.00348752	28.2729	159.984
regulation of leukocyte degranulation (GO:0043300)	0.00348752	28.2729	159.984
regulation of transmembrane transporter activity (GO:0022898)	0.00348752	28.2729	159.984
histone phosphorylation (GO:0016572)	0.00348752	28.2729	159.984
interleukin-9-mediated signaling pathway (GO:0038113)	0.00348752	28.2729	159.984
mesodermal cell differentiation (GO:0048333)	0.00348752	28.2729	159.984
negative regulation of lipid localization (GO:1905953)	0.00348752	28.2729	159.984
negative regulation of membrane potential (GO:0045837)	0.00348752	28.2729	159.984
negative regulation of necroptotic process (GO:0060546)	0.00348752	28.2729	159.984
positive regulation of fatty acid beta-oxidation (GO:0032000)	0.00348752	28.2729	159.984
positive regulation of mast cell degranulation (GO:0043306)	0.00348752	28.2729	159.984
cell communication by electrical coupling involved in cardiac conduction (GO:0086064)	0.000621782	21.3037	157.283
regulation of Golgi organization (GO:1903358)	0.000621782	21.3037	157.283
regulation of metal ion transport (GO:0010959)	0.000621782	21.3037	157.283
protein localization to chromosome, centromeric region (GO:0071459)	0.000621782	21.3037	157.283
regulation of extrinsic apoptotic signaling pathway (GO:2001236)	3.68705e-06	12.4325	155.539
regulation of phosphoprotein phosphatase activity (GO:0043666)	3.82839e-05	15.2015	154.607
negative regulation of actin filament bundle assembly (GO:0032232)	0.000147747	17.3693	153.198
positive regulation of muscle cell differentiation (GO:0051149)	0.000147747	17.3693	153.198
positive regulation of nitric oxide biosynthetic process (GO:0045429)	0.000147747	17.3693	153.198
regulation of vesicle-mediated transport (GO:0060627)	5.55705e-07	10.5651	152.17
regulation of protein localization to plasma membrane (GO:1903076)	1.46609e-06	11.2978	151.763
positive regulation of apoptotic process (GO:0043065)	4.02147e-10	6.95985	150.571
cellular response to transforming growth factor beta stimulus (GO:0071560)	2.41686e-07	9.86278	150.266
positive regulation of cellular component organization (GO:0051130)	2.41686e-07	9.86278	150.266
transmembrane receptor protein serine/threonine kinase signaling pathway (GO:0007178)	1.09504e-07	9.2883	148.866
signal transduction in response to DNA damage (GO:0042770)	1.36263e-05	13.1446	147.266
negative regulation of protein metabolic process (GO:0051248)	1.36263e-05	13.1446	147.266
regulation of protein-containing complex assembly (GO:0043254)	2.84658e-07	9.67571	145.832
positive regulation of angiogenesis (GO:0045766)	2.84658e-07	9.67571	145.832
ephrin receptor signaling pathway (GO:0048013)	1.77182e-06	10.9914	145.564
cellular response to epidermal growth factor stimulus (GO:0071364)	0.000171015	16.6448	144.373
regulation of plasma membrane bounded cell projection organization (GO:0120035)	0.000171015	16.6448	144.373
positive regulation of nitric oxide metabolic process (GO:1904407)	0.000171015	16.6448	144.373
positive regulation of protein import into nucleus (GO:0042307)	0.000171015	16.6448	144.373
positive regulation of response to wounding (GO:1903036)	0.000171015	16.6448	144.373
cell migration involved in sprouting angiogenesis (GO:0002042)	0.000740606	19.8824	143.313
regulation of mitochondrial outer membrane permeabilization involved in apoptotic signaling pathway (GO:1901028)	0.000740606	19.8824	143.313
regulation of transcription by RNA polymerase I (GO:0006356)	0.000740606	19.8824	143.313
release of cytochrome c from mitochondria (GO:0001836)	0.000740606	19.8824	143.313
negative regulation of lipid catabolic process (GO:0050995)	0.000740606	19.8824	143.313
positive regulation of CREB transcription factor activity (GO:0032793)	0.000740606	19.8824	143.313
positive regulation of interleukin-4 production (GO:0032753)	0.000740606	19.8824	143.313
positive regulation of macrophage derived foam cell differentiation (GO:0010744)	0.000740606	19.8824	143.313
positive regulation of phosphoprotein phosphatase activity (GO:0032516)	0.000740606	19.8824	143.313
epidermal cell differentiation (GO:0009913)	1.52376e-05	12.8643	142.688
positive regulation of wound healing (GO:0090303)	4.93721e-05	14.3314	142.112
cellular response to chemical stress (GO:0062197)	8.57019e-07	9.9884	139.536
cellular response to DNA damage stimulus (GO:0006974)	4.66664e-10	6.48285	139.287
regulation of cyclin-dependent protein kinase activity (GO:1904029)	1.69993e-05	12.5957	138.33
regulation of focal adhesion assembly (GO:0051893)	1.69993e-05	12.5957	138.33
positive regulation of vasculature development (GO:1904018)	9.31827e-07	9.88049	137.202
cell chemotaxis (GO:0060326)	6.13645e-06	11.427	137.138
negative regulation of cellular catabolic process (GO:0031330)	6.13645e-06	11.427	137.138
positive regulation of protein polymerization (GO:0032273)	6.13645e-06	11.427	137.138
B cell activation (GO:0042113)	2.33134e-06	10.5615	136.973
G1/S transition of mitotic cell cycle (GO:0000082)	2.33134e-06	10.5615	136.973
regulation of angiogenesis (GO:0045765)	2.01151e-08	7.72616	136.921
epithelial cell migration (GO:0010631)	5.5771e-05	13.9326	136.459
regulation of response to DNA damage stimulus (GO:2001020)	5.5771e-05	13.9326	136.459
JNK cascade (GO:0007254)	5.5771e-05	13.9326	136.459
intrinsic apoptotic signaling pathway in response to endoplasmic reticulum stress (GO:0070059)	0.000196818	15.9782	136.346
positive regulation of signal transduction (GO:0009967)	6.225e-09	7.13031	134.725
regulation of endoplasmic reticulum unfolded protein response (GO:1900101)	0.00433051	24.7375	134.623
regulation of histone phosphorylation (GO:0033127)	0.00433051	24.7375	134.623
DNA damage response, signal transduction by p53 class mediator resulting in transcription of p21 class mediator (GO:0006978)	0.00433051	24.7375	134.623
regulation of peptidyl-lysine acetylation (GO:2000756)	0.00433051	24.7375	134.623
endothelial tube morphogenesis (GO:0061154)	0.00433051	24.7375	134.623
regulation of RNA polymerase II transcription preinitiation complex assembly (GO:0045898)	0.00433051	24.7375	134.623
regulation of tau-protein kinase activity (GO:1902947)	0.00433051	24.7375	134.623
ionotropic glutamate receptor signaling pathway (GO:0035235)	0.00433051	24.7375	134.623
negative regulation of lymphocyte apoptotic process (GO:0070229)	0.00433051	24.7375	134.623
negative regulation of peptidyl-lysine acetylation (GO:2000757)	0.00433051	24.7375	134.623
negative regulation of sodium ion transmembrane transport (GO:1902306)	0.00433051	24.7375	134.623
negative regulation of sodium ion transmembrane transporter activity (GO:2000650)	0.00433051	24.7375	134.623
negative regulation of telomerase activity (GO:0051974)	0.00433051	24.7375	134.623
negative regulation of transcription by competitive promoter binding (GO:0010944)	0.00433051	24.7375	134.623
neuron projection maintenance (GO:1990535)	0.00433051	24.7375	134.623
positive regulation of cell activation (GO:0050867)	0.00433051	24.7375	134.623
positive regulation of mesenchymal cell proliferation (GO:0002053)	0.00433051	24.7375	134.623
regulation of neuron death (GO:1901214)	2.5484e-06	10.4256	134.282
negative regulation of cysteine-type endopeptidase activity involved in apoptotic process (GO:0043154)	1.89216e-05	12.338	134.178
regulation of anatomical structure morphogenesis (GO:0022603)	4.92451e-07	9.0731	131.777
regulation of bicellular tight junction assembly (GO:2000810)	0.000872953	18.6388	131.285
excitatory postsynaptic potential (GO:0060079)	0.000872953	18.6388	131.285
negative regulation of striated muscle cell differentiation (GO:0051154)	0.000872953	18.6388	131.285
myeloid leukocyte differentiation (GO:0002573)	7.43628e-06	11.0687	130.712
positive regulation of cellular protein localization (GO:1903829)	7.43628e-06	11.0687	130.712
protein-containing complex disassembly (GO:0032984)	2.10153e-05	12.0906	130.219
positive regulation of cytokine production (GO:0001819)	1.47041e-09	6.40102	130.182
mitotic cell cycle phase transition (GO:0044772)	2.90727e-08	7.48614	129.911
regulation of long-term synaptic potentiation (GO:1900271)	0.000225312	15.3629	129.018
maintenance of blood-brain barrier (GO:0035633)	0.000225312	15.3629	129.018
positive regulation of phosphate metabolic process (GO:0045937)	0.000225312	15.3629	129.018
positive regulation of protein import (GO:1904591)	0.000225312	15.3629	129.018
regulation of mitotic nuclear division (GO:0007088)	2.32918e-05	11.8529	126.44
positive regulation of cell junction assembly (GO:1901890)	2.32918e-05	11.8529	126.44
cellular glucose homeostasis (GO:0001678)	7.04748e-05	13.198	126.176
positive regulation of phospholipase C activity (GO:0010863)	7.04748e-05	13.198	126.176
regulation of actin filament-based process (GO:0032970)	8.95691e-06	10.7322	124.742
negative regulation of protein kinase activity (GO:0006469)	3.59687e-06	9.91501	124.289
negative regulation of peptidyl-tyrosine phosphorylation (GO:0050732)	0.000256659	14.7931	122.306
regulation of cytokine-mediated signaling pathway (GO:0001959)	9.80885e-06	10.5715	121.913
response to amyloid-beta (GO:1904645)	7.88624e-05	12.8589	121.488
positive regulation of biosynthetic process (GO:0009891)	7.88624e-05	12.8589	121.488
regulation of cell growth (GO:0001558)	4.66127e-08	7.18819	121.347
negative regulation of signal transduction (GO:0009968)	1.41426e-08	6.69905	121.079
endoplasmic reticulum calcium ion homeostasis (GO:0032469)	0.0010194	17.5415	120.836
mesoderm formation (GO:0001707)	0.0010194	17.5415	120.836
positive regulation of cyclin-dependent protein kinase activity (GO:1904031)	0.0010194	17.5415	120.836
positive regulation of nitrogen compound metabolic process (GO:0051173)	0.0010194	17.5415	120.836
negative regulation of macromolecule metabolic process (GO:0010605)	9.16354e-08	7.45479	120.808
response to tumor necrosis factor (GO:0034612)	1.7623e-06	9.09419	120.488
mitotic DNA damage checkpoint signaling (GO:0044773)	2.84399e-05	11.4045	119.379
regulation of receptor signaling pathway via JAK-STAT (GO:0046425)	8.79976e-05	12.5368	117.071
positive regulation of chemotaxis (GO:0050921)	8.79976e-05	12.5368	117.071
angiogenesis involved in wound healing (GO:0060055)	0.00525778	21.9878	115.393
carnitine shuttle (GO:0006853)	0.00525778	21.9878	115.393
regulation of long-term neuronal synaptic plasticity (GO:0048169)	0.00525778	21.9878	115.393
regulation of mesenchymal cell proliferation (GO:0010464)	0.00525778	21.9878	115.393
regulation of myeloid leukocyte mediated immunity (GO:0002886)	0.00525778	21.9878	115.393
DNA damage response, signal transduction resulting in transcription (GO:0042772)	0.00525778	21.9878	115.393
regulation of phospholipase activity (GO:0010517)	0.00525778	21.9878	115.393
fatty acid homeostasis (GO:0055089)	0.00525778	21.9878	115.393
regulation of synapse maturation (GO:0090128)	0.00525778	21.9878	115.393
Golgi inheritance (GO:0048313)	0.00525778	21.9878	115.393
T cell homeostasis (GO:0043029)	0.00525778	21.9878	115.393
tetrahydrobiopterin metabolic process (GO:0046146)	0.00525778	21.9878	115.393
negative regulation of programmed necrotic cell death (GO:0062099)	0.00525778	21.9878	115.393
negative regulation of receptor signaling pathway via STAT (GO:1904893)	0.00525778	21.9878	115.393
positive regulation of alcohol biosynthetic process (GO:1902932)	0.00525778	21.9878	115.393
positive regulation of bone resorption (GO:0045780)	0.00525778	21.9878	115.393
positive regulation of nitric-oxide synthase biosynthetic process (GO:0051770)	0.00525778	21.9878	115.393
positive regulation of transcription from RNA polymerase II promoter in response to endoplasmic reticulum stress (GO:1990440)	0.00525778	21.9878	115.393
regulation of cell adhesion (GO:0030155)	1.01501e-06	8.33122	114.976
regulation of transcription by RNA polymerase II (GO:0006357)	2.37518e-14	3.64655	114.396
positive regulation of developmental process (GO:0051094)	2.55464e-07	7.51502	114.079
regulation of mitotic cell cycle (GO:0007346)	2.71533e-07	7.46937	112.931
regulation of endocytosis (GO:0030100)	3.44652e-05	10.9887	112.915
regulation of cellular protein localization (GO:1903827)	9.7925e-05	12.2304	112.903
positive regulation of smooth muscle cell proliferation (GO:0048661)	9.7925e-05	12.2304	112.903
regulation of cell differentiation (GO:0045595)	5.51648e-07	7.80585	112.485
purinergic nucleotide receptor signaling pathway (GO:0035590)	0.00118049	16.5662	111.686
regulation of cell-substrate junction assembly (GO:0090109)	0.00118049	16.5662	111.686
regulation of fibroblast migration (GO:0010762)	0.00118049	16.5662	111.686
cellular response to steroid hormone stimulus (GO:0071383)	0.00118049	16.5662	111.686
neuron apoptotic process (GO:0051402)	0.00118049	16.5662	111.686
positive regulation of phosphatase activity (GO:0010922)	0.00118049	16.5662	111.686
positive regulation of transcription from RNA polymerase II promoter involved in cellular response to chemical stimulus (GO:1901522)	0.00118049	16.5662	111.686
positive regulation of ATP metabolic process (GO:1903580)	0.00032856	13.7715	110.458
positive regulation of receptor signaling pathway via JAK-STAT (GO:0046427)	0.00032856	13.7715	110.458
T cell receptor signaling pathway (GO:0050852)	6.26517e-07	7.69886	109.964
positive regulation of cysteine-type endopeptidase activity (GO:2001056)	3.78398e-05	10.7919	109.885
positive regulation of cold-induced thermogenesis (GO:0120162)	6.31381e-06	9.13194	109.335
regulation of wound healing (GO:0061041)	0.000108691	11.9386	108.964
negative regulation of cellular component organization (GO:0051129)	1.64532e-05	9.69968	106.842
regulation of amyloid-beta formation (GO:1902003)	0.000369444	13.3118	105.21
positive regulation of protein dephosphorylation (GO:0035307)	0.000369444	13.3118	105.21
regulation of chromosome organization (GO:0033044)	0.00135677	15.6935	103.618
cellular response to nerve growth factor stimulus (GO:1990090)	0.00135677	15.6935	103.618
regulation of lipid storage (GO:0010883)	0.00135677	15.6935	103.618
negative regulation of protein dephosphorylation (GO:0035308)	0.00135677	15.6935	103.618
positive regulation of lipid catabolic process (GO:0050996)	0.00135677	15.6935	103.618
positive regulation of translational initiation (GO:0045948)	0.00135677	15.6935	103.618
regulation of cyclin-dependent protein serine/threonine kinase activity (GO:0000079)	1.93583e-05	9.44007	102.447
regulation of cellular protein metabolic process (GO:0032268)	0.000132926	11.3948	101.707
regulation of cell-matrix adhesion (GO:0001952)	4.9582e-05	10.2416	101.514
axonal fasciculation (GO:0007413)	0.00626758	19.788	100.372
regulation of cell communication by electrical coupling involved in cardiac conduction (GO:1901844)	0.00626758	19.788	100.372
regulation of leukocyte cell-cell adhesion (GO:1903037)	0.00626758	19.788	100.372
regulation of MHC class II biosynthetic process (GO:0045346)	0.00626758	19.788	100.372
epithelial cell-cell adhesion (GO:0090136)	0.00626758	19.788	100.372
regulation of sequestering of calcium ion (GO:0051282)	0.00626758	19.788	100.372
regulation of sister chromatid cohesion (GO:0007063)	0.00626758	19.788	100.372
regulation of ventricular cardiac muscle cell action potential (GO:0098911)	0.00626758	19.788	100.372
intrinsic apoptotic signaling pathway in response to oxidative stress (GO:0008631)	0.00626758	19.788	100.372
megakaryocyte differentiation (GO:0030219)	0.00626758	19.788	100.372
negative regulation of cell division (GO:0051782)	0.00626758	19.788	100.372
negative regulation of histone acetylation (GO:0035067)	0.00626758	19.788	100.372
negative regulation of microtubule polymerization (GO:0031115)	0.00626758	19.788	100.372
positive regulation of endoplasmic reticulum unfolded protein response (GO:1900103)	0.00626758	19.788	100.372
positive regulation of fatty acid oxidation (GO:0046321)	0.00626758	19.788	100.372
protein localization to condensed chromosome (GO:1903083)	0.00626758	19.788	100.372
cellular response to hydrogen peroxide (GO:0070301)	0.00041384	12.8817	100.349
regulation of lipid biosynthetic process (GO:0046890)	0.00041384	12.8817	100.349
regulation of muscle cell differentiation (GO:0051147)	0.00041384	12.8817	100.349
regulation of T cell receptor signaling pathway (GO:0050856)	0.00041384	12.8817	100.349
cellular response to organic substance (GO:0071310)	4.46162e-06	8.05181	99.1983
cell-cell junction assembly (GO:0007043)	5.40859e-05	10.0704	98.9411
cellular response to lipid (GO:0071396)	3.72846e-07	6.54174	96.8314
regulation of B cell receptor signaling pathway (GO:0050855)	0.00154875	14.908	96.4596
blood vessel endothelial cell migration (GO:0043534)	0.00154875	14.908	96.4596
regulation of interferon-gamma-mediated signaling pathway (GO:0060334)	0.00154875	14.908	96.4596
regulation of interleukin-4 production (GO:0032673)	0.00154875	14.908	96.4596
regulation of protein export from nucleus (GO:0046825)	0.00154875	14.908	96.4596
positive regulation of transcription by RNA polymerase I (GO:0045943)	0.00154875	14.908	96.4596
positive regulation of transcription initiation from RNA polymerase II promoter (GO:0060261)	0.00154875	14.908	96.4596
regulation of protein import into nucleus (GO:0042306)	0.000461917	12.4785	95.8367
platelet aggregation (GO:0070527)	0.000461917	12.4785	95.8367
positive regulation of mitotic nuclear division (GO:0045840)	0.000461917	12.4785	95.8367
response to interleukin-1 (GO:0070555)	2.64451e-05	8.96027	94.4452
interferon-gamma-mediated signaling pathway (GO:0060333)	6.40739e-05	9.74457	94.0884
positive regulation of protein localization to nucleus (GO:1900182)	6.40739e-05	9.74457	94.0884
response to calcium ion (GO:0051592)	1.30662e-05	8.20535	92.2732
negative regulation of protein-containing complex assembly (GO:0031333)	0.000176784	10.6658	92.159
cellular response to calcium ion (GO:0071277)	6.95917e-05	9.58941	91.7981
positive regulation of signaling receptor activity (GO:2000273)	0.000513844	12.0998	91.6388
regulation of cell size (GO:0008361)	0.00175691	14.1974	90.0712
positive regulation of cell-substrate junction organization (GO:0150117)	0.00175691	14.1974	90.0712
positive regulation of neuron apoptotic process (GO:0043525)	0.00175691	14.1974	90.0712
negative regulation of cysteine-type endopeptidase activity (GO:2000117)	0.000193612	10.4431	89.2849
regulation of cation channel activity (GO:2001257)	3.30578e-05	8.63114	89.0497
positive regulation of multicellular organismal process (GO:0051240)	8.69079e-08	5.45468	88.6845
pteridine-containing compound metabolic process (GO:0042558)	0.00735816	17.9882	88.357
regulation of cell communication by electrical coupling (GO:0010649)	0.00735816	17.9882	88.357
central nervous system neuron axonogenesis (GO:0021955)	0.00735816	17.9882	88.357
central nervous system projection neuron axonogenesis (GO:0021952)	0.00735816	17.9882	88.357
detection of calcium ion (GO:0005513)	0.00735816	17.9882	88.357
regulation of protein acetylation (GO:1901983)	0.00735816	17.9882	88.357
relaxation of cardiac muscle (GO:0055119)	0.00735816	17.9882	88.357
response to interleukin-6 (GO:0070741)	0.00735816	17.9882	88.357
response to iron ion (GO:0010039)	0.00735816	17.9882	88.357
response to UV-B (GO:0010224)	0.00735816	17.9882	88.357
macrophage activation involved in immune response (GO:0002281)	0.00735816	17.9882	88.357
mitochondrial outer membrane permeabilization (GO:0097345)	0.00735816	17.9882	88.357
negative regulation by host of viral transcription (GO:0043922)	0.00735816	17.9882	88.357
negative regulation of intrinsic apoptotic signaling pathway in response to DNA damage by p53 class mediator (GO:1902166)	0.00735816	17.9882	88.357
negative regulation of macrophage derived foam cell differentiation (GO:0010745)	0.00735816	17.9882	88.357
negative regulation of myotube differentiation (GO:0010832)	0.00735816	17.9882	88.357
negative regulation of potassium ion transport (GO:0043267)	0.00735816	17.9882	88.357
positive regulation of histone deacetylation (GO:0031065)	0.00735816	17.9882	88.357
regulation of protein kinase activity (GO:0045859)	1.60054e-05	7.96281	87.93
response to endoplasmic reticulum stress (GO:0034976)	1.60054e-05	7.96281	87.93
regulation of axon extension (GO:0030516)	0.000569792	11.7433	87.7254
regulation of TOR signaling (GO:0032006)	8.17634e-05	9.29341	87.4666
regulation of proteolysis (GO:0030162)	0.000211634	10.2295	86.5479
regulation of cell motility (GO:2000145)	8.45959e-06	7.39871	86.4185
cell junction organization (GO:0034330)	8.8454e-05	9.15213	85.4171
response to ionizing radiation (GO:0010212)	8.8454e-05	9.15213	85.4171
regulation of macroautophagy (GO:0016241)	1.82587e-05	7.80888	85.2017
regulation of cardiac muscle cell action potential (GO:0098901)	0.00198174	13.5514	84.3409
cellular response to hexose stimulus (GO:0071331)	0.00198174	13.5514	84.3409
chemical synaptic transmission, postsynaptic (GO:0099565)	0.00198174	13.5514	84.3409
regulation of myotube differentiation (GO:0010830)	0.00198174	13.5514	84.3409
negative regulation of endocytosis (GO:0045806)	0.00198174	13.5514	84.3409
negative regulation of sequestering of calcium ion (GO:0051283)	0.00198174	13.5514	84.3409
positive regulation of lipid metabolic process (GO:0045834)	0.00198174	13.5514	84.3409
positive regulation of release of cytochrome c from mitochondria (GO:0090200)	0.00198174	13.5514	84.3409
regulation of nitric-oxide synthase activity (GO:0050999)	0.000629934	11.4072	84.07
endothelial cell migration (GO:0043542)	0.000629934	11.4072	84.07
regulation of protein tyrosine kinase activity (GO:0061097)	0.000629934	11.4072	84.07
hemopoiesis (GO:0030097)	4.70666e-05	8.13304	81.0372
interleukin-1-mediated signaling pathway (GO:0070498)	4.70666e-05	8.13304	81.0372
regulation of cellular component organization (GO:0051128)	1.20928e-05	7.05508	79.884
lamellipodium assembly (GO:0030032)	0.00222368	12.9615	79.1768
negative regulation of macroautophagy (GO:0016242)	0.00222368	12.9615	79.1768
negative regulation of proteolysis involved in cellular protein catabolic process (GO:1903051)	0.00222368	12.9615	79.1768
positive regulation of microtubule polymerization or depolymerization (GO:0031112)	0.00222368	12.9615	79.1768
regulation of reactive oxygen species metabolic process (GO:2000377)	0.000273425	9.63784	79.0735
activation of cysteine-type endopeptidase activity (GO:0097202)	0.0085278	16.4883	78.5574
branching involved in blood vessel morphogenesis (GO:0001569)	0.0085278	16.4883	78.5574
cardiac left ventricle morphogenesis (GO:0003214)	0.0085278	16.4883	78.5574
cell junction maintenance (GO:0034331)	0.0085278	16.4883	78.5574
cellular response to low-density lipoprotein particle stimulus (GO:0071404)	0.0085278	16.4883	78.5574
regulation of integrin-mediated signaling pathway (GO:2001044)	0.0085278	16.4883	78.5574
regulation of intrinsic apoptotic signaling pathway in response to DNA damage by p53 class mediator (GO:1902165)	0.0085278	16.4883	78.5574
regulation of lamellipodium organization (GO:1902743)	0.0085278	16.4883	78.5574
covalent chromatin modification (GO:0016569)	0.0085278	16.4883	78.5574
regulation of nitric-oxide synthase biosynthetic process (GO:0051769)	0.0085278	16.4883	78.5574
relaxation of muscle (GO:0090075)	0.0085278	16.4883	78.5574
response to UV-A (GO:0070141)	0.0085278	16.4883	78.5574
vascular endothelial growth factor signaling pathway (GO:0038084)	0.0085278	16.4883	78.5574
negative regulation of pri-miRNA transcription by RNA polymerase II (GO:1902894)	0.0085278	16.4883	78.5574
positive regulation of leukocyte degranulation (GO:0043302)	0.0085278	16.4883	78.5574
positive regulation of protein-containing complex disassembly (GO:0043243)	0.0085278	16.4883	78.5574
protein localization to kinetochore (GO:0034501)	0.0085278	16.4883	78.5574
positive regulation of growth (GO:0045927)	0.000119702	8.62741	77.9098
regulation of release of cytochrome c from mitochondria (GO:0090199)	0.000763487	10.7895	77.443
regulation of neurotransmitter receptor activity (GO:0099601)	0.000296789	9.45551	76.8023
regulation of MAP kinase activity (GO:0043405)	5.75837e-05	7.86074	76.7387
positive regulation of tumor necrosis factor production (GO:0032760)	0.000128738	8.50546	76.1896
regulation of neuron apoptotic process (GO:0043523)	6.14889e-05	7.77396	75.3814
negative regulation of neuron death (GO:1901215)	6.14889e-05	7.77396	75.3814
regulation of cardiac muscle cell contraction (GO:0086004)	0.00248317	12.4209	74.503
cellular senescence (GO:0090398)	0.00248317	12.4209	74.503
dendritic spine organization (GO:0097061)	0.00248317	12.4209	74.503
regulation of vasculature development (GO:1901342)	0.00248317	12.4209	74.503
release of sequestered calcium ion into cytosol (GO:0051209)	0.00248317	12.4209	74.503
mitotic chromosome condensation (GO:0007076)	0.00248317	12.4209	74.503
modulation of excitatory postsynaptic potential (GO:0098815)	0.00248317	12.4209	74.503
negative regulation of protein polymerization (GO:0032272)	0.00248317	12.4209	74.503
positive regulation of cellular component movement (GO:0051272)	0.00248317	12.4209	74.503
positive regulation of erythrocyte differentiation (GO:0045648)	0.00248317	12.4209	74.503
positive regulation of gene silencing by miRNA (GO:2000637)	0.00248317	12.4209	74.503
positive regulation of nuclear division (GO:0051785)	0.00248317	12.4209	74.503
negative regulation of protein catabolic process (GO:0042177)	0.000837245	10.5051	74.4324
positive regulation of epithelial to mesenchymal transition (GO:0010718)	0.000837245	10.5051	74.4324
negative regulation of cell population proliferation (GO:0008285)	3.29999e-07	4.93373	73.6319
cellular response to glucose starvation (GO:0042149)	0.000915888	10.2352	71.6013
positive regulation of cell cycle process (GO:0090068)	7.45238e-05	7.52471	71.5178
regulation of NIK/NF-kappaB signaling (GO:1901222)	0.00015913	8.1594	71.3604
regulation of organelle organization (GO:0033043)	0.00015913	8.1594	71.3604
positive regulation of cell adhesion (GO:0045785)	0.00015913	8.1594	71.3604
B cell differentiation (GO:0030183)	0.000376024	8.94761	70.5595
acetyl-CoA metabolic process (GO:0006084)	0.00977481	15.2192	70.4338
central nervous system neuron development (GO:0021954)	0.00977481	15.2192	70.4338
regulation of lymphocyte activation (GO:0051249)	0.00977481	15.2192	70.4338
contractile actin filament bundle assembly (GO:0030038)	0.00977481	15.2192	70.4338
steroid hormone mediated signaling pathway (GO:0043401)	0.00977481	15.2192	70.4338
stress fiber assembly (GO:0043149)	0.00977481	15.2192	70.4338
macrophage differentiation (GO:0030225)	0.00977481	15.2192	70.4338
mitotic intra-S DNA damage checkpoint signaling (GO:0031573)	0.00977481	15.2192	70.4338
neurotrophin TRK receptor signaling pathway (GO:0048011)	0.00977481	15.2192	70.4338
nitric oxide biosynthetic process (GO:0006809)	0.00977481	15.2192	70.4338
positive regulation of cell killing (GO:0031343)	0.00977481	15.2192	70.4338
positive regulation of histone H3-K4 methylation (GO:0051571)	0.00977481	15.2192	70.4338
positive regulation of keratinocyte differentiation (GO:0045618)	0.00977481	15.2192	70.4338
regulation of protein catabolic process (GO:0042176)	7.93389e-05	7.44513	70.2953
positive regulation of cell growth (GO:0030307)	7.93389e-05	7.44513	70.2953
regulation of extrinsic apoptotic signaling pathway in absence of ligand (GO:2001239)	0.00276063	11.9234	70.2563
regulation of microtubule polymerization or depolymerization (GO:0031110)	0.00276063	11.9234	70.2563
leukocyte cell-cell adhesion (GO:0007159)	0.00276063	11.9234	70.2563
nucleotide-binding oligomerization domain containing signaling pathway (GO:0070423)	0.00276063	11.9234	70.2563
positive regulation of microtubule polymerization (GO:0031116)	0.00276063	11.9234	70.2563
protein localization to cell surface (GO:0034394)	0.00276063	11.9234	70.2563
positive regulation of tumor necrosis factor superfamily cytokine production (GO:1903557)	0.000170432	8.0502	69.853
cellular response to organic cyclic compound (GO:0071407)	2.22542e-05	6.50105	69.6456
chromatin remodeling (GO:0006338)	8.44048e-05	7.3672	69.1035
homotypic cell-cell adhesion (GO:0034109)	0.000999591	9.97879	68.9351
mitotic spindle assembly (GO:0090307)	0.000999591	9.97879	68.9351
positive regulation of cell-matrix adhesion (GO:0001954)	0.000999591	9.97879	68.9351
positive regulation of stress fiber assembly (GO:0051496)	0.000999591	9.97879	68.9351
negative regulation of protein phosphorylation (GO:0001933)	2.47221e-05	6.40947	67.9905
positive regulation of DNA metabolic process (GO:0051054)	0.000437088	8.63819	66.8197
protein-containing complex assembly (GO:0065003)	3.43256e-06	5.29251	66.5914
protein deacetylation (GO:0006476)	0.00108853	9.73491	66.4206
beta-catenin-TCF complex assembly (GO:1904837)	0.00305646	11.4642	66.3837
regulation of DNA biosynthetic process (GO:2000278)	0.00305646	11.4642	66.3837
production of miRNAs involved in gene silencing by miRNA (GO:0035196)	0.00305646	11.4642	66.3837
small GTPase mediated signal transduction (GO:0007264)	0.000101207	7.14286	65.7025
lymphocyte differentiation (GO:0030098)	0.000208187	7.7394	65.6075
G2/M transition of mitotic cell cycle (GO:0000086)	5.34331e-05	6.65067	65.4231
cell cycle G2/M phase transition (GO:0044839)	5.64221e-05	6.59626	64.5289
phosphate-containing compound metabolic process (GO:0006796)	1.08644e-05	5.61504	64.18
erythrocyte differentiation (GO:0030218)	0.00118287	9.50265	64.046
interleukin-12-mediated signaling pathway (GO:0035722)	0.00118287	9.50265	64.046
regulation of systemic arterial blood pressure (GO:0003073)	0.0110975	14.1314	63.606
mitotic sister chromatid cohesion (GO:0007064)	0.0110975	14.1314	63.606
negative regulation of histone modification (GO:0031057)	0.0110975	14.1314	63.606
negative regulation of platelet activation (GO:0010544)	0.0110975	14.1314	63.606
negative regulation of receptor signaling pathway via JAK-STAT (GO:0046426)	0.0110975	14.1314	63.606
neutrophil activation (GO:0042119)	0.0110975	14.1314	63.606
nitric oxide metabolic process (GO:0046209)	0.0110975	14.1314	63.606
odontogenesis of dentin-containing tooth (GO:0042475)	0.0110975	14.1314	63.606
positive regulation of syncytium formation by plasma membrane fusion (GO:0060143)	0.0110975	14.1314	63.606
extrinsic apoptotic signaling pathway via death domain receptors (GO:0008625)	0.00337103	11.0391	62.8404
regulation of type I interferon-mediated signaling pathway (GO:0060338)	0.00337103	11.0391	62.8404
positive regulation of small GTPase mediated signal transduction (GO:0051057)	0.00337103	11.0391	62.8404
response to lipopolysaccharide (GO:0032496)	3.52735e-05	6.10819	62.6234
regulation of DNA binding (GO:0051101)	0.0012828	9.28118	61.8007
negative regulation of cold-induced thermogenesis (GO:0120163)	0.0012828	9.28118	61.8007
positive regulation of cell death (GO:0010942)	0.00054233	8.21212	61.7521
negative regulation of cellular process (GO:0048523)	3.12251e-07	4.09867	61.3958
positive regulation of neuron projection development (GO:0010976)	0.000268454	7.36038	60.5232
regulation of epidermal growth factor receptor signaling pathway (GO:0042058)	0.000581316	8.07925	60.1922
negative regulation of cell differentiation (GO:0045596)	2.54171e-05	5.64485	59.7231
cellular response to interleukin-12 (GO:0071349)	0.00138847	9.06979	59.6751
regulation of mitochondrion organization (GO:0010821)	0.00138847	9.06979	59.6751
regulation of protein metabolic process (GO:0051246)	0.00138847	9.06979	59.6751
substrate adhesion-dependent cell spreading (GO:0034446)	0.00138847	9.06979	59.6751
phosphatidylinositol metabolic process (GO:0046488)	0.000142988	6.73265	59.6024
activation of protein kinase B activity (GO:0032148)	0.00370471	10.6443	59.5883
regulation of cellular component size (GO:0032535)	0.00370471	10.6443	59.5883
cardiac muscle cell action potential involved in contraction (GO:0086002)	0.00370471	10.6443	59.5883
negative regulation of DNA binding (GO:0043392)	0.00370471	10.6443	59.5883
positive regulation of leukocyte cell-cell adhesion (GO:1903039)	0.00370471	10.6443	59.5883
positive regulation of locomotion (GO:0040017)	0.00370471	10.6443	59.5883
regulation of type I interferon production (GO:0032479)	0.00028547	7.27133	59.344
canonical Wnt signaling pathway (GO:0060070)	0.000622367	7.95061	58.6912
regulation of myeloid cell differentiation (GO:0045637)	0.000622367	7.95061	58.6912
regulation of tyrosine phosphorylation of STAT protein (GO:0042509)	0.000622367	7.95061	58.6912
cellular response to tumor necrosis factor (GO:0071356)	2.90469e-05	5.55197	57.9992
regulation of I-kappaB kinase/NF-kappaB signaling (GO:0043122)	1.81832e-05	5.29546	57.8
acyl-CoA biosynthetic process (GO:0071616)	0.0124943	13.1887	57.7991
regulation of cardiac muscle contraction by regulation of the release of sequestered calcium ion (GO:0010881)	0.0124943	13.1887	57.7991
cellular response to gamma radiation (GO:0071480)	0.0124943	13.1887	57.7991
embryo development ending in birth or egg hatching (GO:0009792)	0.0124943	13.1887	57.7991
epithelial cell morphogenesis (GO:0003382)	0.0124943	13.1887	57.7991
regulation of stem cell proliferation (GO:0072091)	0.0124943	13.1887	57.7991
response to purine-containing compound (GO:0014074)	0.0124943	13.1887	57.7991
mesenchyme morphogenesis (GO:0072132)	0.0124943	13.1887	57.7991
vasculature development (GO:0001944)	0.0124943	13.1887	57.7991
negative regulation of intrinsic apoptotic signaling pathway by p53 class mediator (GO:1902254)	0.0124943	13.1887	57.7991
positive regulation of cyclin-dependent protein serine/threonine kinase activity (GO:0045737)	0.0124943	13.1887	57.7991
positive regulation of muscle hypertrophy (GO:0014742)	0.0124943	13.1887	57.7991
response to lipid (GO:0033993)	0.000159674	6.60613	57.7533
adherens junction organization (GO:0034332)	0.00150008	8.86779	57.6605
receptor internalization (GO:0031623)	0.00150008	8.86779	57.6605
regulation of smooth muscle cell proliferation (GO:0048660)	0.00150008	8.86779	57.6605
response to hydrogen peroxide (GO:0042542)	0.00150008	8.86779	57.6605
positive regulation of actin filament polymerization (GO:0030838)	0.00150008	8.86779	57.6605
cellular response to decreased oxygen levels (GO:0036294)	0.000665553	7.82598	57.2462
negative regulation of gene expression (GO:0010629)	5.33844e-06	4.71228	57.2098
positive regulation of protein metabolic process (GO:0051247)	0.000168588	6.54463	56.8601
regulation of cellular amide metabolic process (GO:0034248)	0.00405786	10.2767	56.595
regulation of cellular biosynthetic process (GO:0031326)	0.00405786	10.2767	56.595
cellular response to glucose stimulus (GO:0071333)	0.00405786	10.2767	56.595
regulation of intracellular estrogen receptor signaling pathway (GO:0033146)	0.00405786	10.2767	56.595
long-chain fatty acid transport (GO:0015909)	0.00405786	10.2767	56.595
transcription initiation from RNA polymerase I promoter (GO:0006361)	0.00405786	10.2767	56.595
negative regulation of microtubule polymerization or depolymerization (GO:0031111)	0.00405786	10.2767	56.595
positive regulation of interleukin-10 production (GO:0032733)	0.00405786	10.2767	56.595
cellular protein-containing complex assembly (GO:0034622)	5.42366e-05	5.7598	56.5736
positive regulation of cellular component biogenesis (GO:0044089)	0.000341648	7.01661	56.0047
tumor necrosis factor-mediated signaling pathway (GO:0033209)	0.000177901	6.48426	55.9869
regulation of plasma membrane bounded cell projection assembly (GO:0120032)	0.000710943	7.70519	55.8543
wound healing (GO:0042060)	0.000710943	7.70519	55.8543
positive regulation of cell-substrate adhesion (GO:0010811)	0.000710943	7.70519	55.8543
Ras protein signal transduction (GO:0007265)	9.95567e-05	6.05139	55.7623
regulation of cellular component movement (GO:0051270)	0.00161778	8.67457	55.7489
negative regulation of transcription, DNA-templated (GO:0045892)	9.89721e-08	3.44362	55.5402
neuron projection development (GO:0031175)	6.22149e-05	5.65227	54.7418
regulation of glycolytic process (GO:0006110)	0.000758609	7.58806	54.5128
response to metal ion (GO:0010038)	0.000758609	7.58806	54.5128
positive regulation of protein-containing complex assembly (GO:0031334)	0.000197776	6.36678	54.2983
regulation of axonogenesis (GO:0050770)	0.00174176	8.48958	53.9331
regulation of epithelial cell migration (GO:0010632)	0.00174176	8.48958	53.9331
negative regulation of protein ubiquitination (GO:0031397)	0.00174176	8.48958	53.9331
negative regulation of transport (GO:0051051)	0.00174176	8.48958	53.9331
positive regulation of actin filament bundle assembly (GO:0032233)	0.00174176	8.48958	53.9331
apoptotic mitochondrial changes (GO:0008637)	0.00443079	9.93367	53.8323
vasculogenesis (GO:0001570)	0.00443079	9.93367	53.8323
mitotic G2 DNA damage checkpoint signaling (GO:0007095)	0.00443079	9.93367	53.8323
positive regulation of histone modification (GO:0031058)	0.00443079	9.93367	53.8323
regulation of catabolic process (GO:0009894)	0.0139635	12.3637	52.8094
cellular response to alkaloid (GO:0071312)	0.0139635	12.3637	52.8094
regulation of fatty acid metabolic process (GO:0019217)	0.0139635	12.3637	52.8094
regulation of multicellular organism growth (GO:0040014)	0.0139635	12.3637	52.8094
embryonic digit morphogenesis (GO:0042733)	0.0139635	12.3637	52.8094
regulation of presynapse assembly (GO:1905606)	0.0139635	12.3637	52.8094
regulation of presynapse organization (GO:0099174)	0.0139635	12.3637	52.8094
regulation of protein sumoylation (GO:0033233)	0.0139635	12.3637	52.8094
regulation of protein-containing complex disassembly (GO:0043244)	0.0139635	12.3637	52.8094
negative regulation of cation transmembrane transport (GO:1904063)	0.0139635	12.3637	52.8094
negative regulation of fibroblast proliferation (GO:0048147)	0.0139635	12.3637	52.8094
negative regulation of Rho protein signal transduction (GO:0035024)	0.0139635	12.3637	52.8094
positive chemotaxis (GO:0050918)	0.0139635	12.3637	52.8094
positive regulation of cardiac muscle hypertrophy (GO:0010613)	0.0139635	12.3637	52.8094
positive regulation of excitatory postsynaptic potential (GO:2000463)	0.0139635	12.3637	52.8094
positive regulation of extracellular matrix organization (GO:1903055)	0.0139635	12.3637	52.8094
positive regulation of response to endoplasmic reticulum stress (GO:1905898)	0.0139635	12.3637	52.8094
regulation of release of sequestered calcium ion into cytosol (GO:0051279)	0.00187217	8.31229	52.2066
sprouting angiogenesis (GO:0002040)	0.00187217	8.31229	52.2066
regulation of actin filament polymerization (GO:0030833)	0.000861051	7.36414	51.9714
regulation of Rho protein signal transduction (GO:0035023)	0.000861051	7.36414	51.9714
cellular response to interferon-gamma (GO:0071346)	0.000230915	6.19829	51.9011
regulation of glucose metabolic process (GO:0010906)	0.00482382	9.61274	51.2762
regulation of lamellipodium assembly (GO:0010591)	0.00482382	9.61274	51.2762
regulation of transmembrane transport (GO:0034762)	0.00482382	9.61274	51.2762
response to steroid hormone (GO:0048545)	0.00482382	9.61274	51.2762
transcription by RNA polymerase I (GO:0006360)	0.00482382	9.61274	51.2762
positive regulation of calcium ion transport into cytosol (GO:0010524)	0.00482382	9.61274	51.2762
positive regulation of interleukin-12 production (GO:0032735)	0.00482382	9.61274	51.2762
heart morphogenesis (GO:0003007)	0.0020092	8.14224	50.5635
positive regulation of chemokine production (GO:0032722)	0.0020092	8.14224	50.5635
positive regulation of NIK/NF-kappaB signaling (GO:1901224)	0.0020092	8.14224	50.5635
protein stabilization (GO:0050821)	8.84686e-05	5.38409	50.249
defense response to symbiont (GO:0140546)	0.000268391	6.03844	49.6545
positive regulation of leukocyte chemotaxis (GO:0002690)	0.002153	7.97899	48.9981
cellular response to virus (GO:0098586)	0.00523726	9.31187	48.9055
regulation of postsynaptic membrane potential (GO:0060078)	0.00523726	9.31187	48.9055
regulation of protein polymerization (GO:0032271)	0.00523726	9.31187	48.9055
regulation of regulated secretory pathway (GO:1903305)	0.00523726	9.31187	48.9055
response to estrogen (GO:0043627)	0.00523726	9.31187	48.9055
positive regulation of cell cycle G1/S phase transition (GO:1902808)	0.00523726	9.31187	48.9055
positive regulation of lipid biosynthetic process (GO:0046889)	0.00523726	9.31187	48.9055
regulation of transcription, DNA-templated (GO:0006355)	1.70439e-08	2.71138	48.4998
activin receptor signaling pathway (GO:0032924)	0.0155036	11.6359	48.4831
pyroptosis (GO:0070269)	0.0155036	11.6359	48.4831
cardiac muscle cell contraction (GO:0086003)	0.0155036	11.6359	48.4831
cellular response to copper ion (GO:0071280)	0.0155036	11.6359	48.4831
cellular response to interleukin-7 (GO:0098761)	0.0155036	11.6359	48.4831
regulation of glucose transmembrane transport (GO:0010827)	0.0155036	11.6359	48.4831
regulation of histone H3-K4 methylation (GO:0051569)	0.0155036	11.6359	48.4831
regulation of mitochondrial membrane permeability (GO:0046902)	0.0155036	11.6359	48.4831
detection of mechanical stimulus (GO:0050982)	0.0155036	11.6359	48.4831
regulation of nervous system process (GO:0031644)	0.0155036	11.6359	48.4831
diol metabolic process (GO:0034311)	0.0155036	11.6359	48.4831
establishment of skin barrier (GO:0061436)	0.0155036	11.6359	48.4831
fatty acid transmembrane transport (GO:1902001)	0.0155036	11.6359	48.4831
regulation of synaptic vesicle exocytosis (GO:2000300)	0.0155036	11.6359	48.4831
regulation of water loss via skin (GO:0033561)	0.0155036	11.6359	48.4831
response to fatty acid (GO:0070542)	0.0155036	11.6359	48.4831
interleukin-7-mediated signaling pathway (GO:0038111)	0.0155036	11.6359	48.4831
myeloid cell activation involved in immune response (GO:0002275)	0.0155036	11.6359	48.4831
positive regulation of focal adhesion assembly (GO:0051894)	0.0155036	11.6359	48.4831
positive regulation of G protein-coupled receptor signaling pathway (GO:0045745)	0.0155036	11.6359	48.4831
positive regulation of mitochondrial fission (GO:0090141)	0.0155036	11.6359	48.4831
regulation of epithelial to mesenchymal transition (GO:0010717)	0.00103358	7.05191	48.4799
establishment of protein localization to organelle (GO:0072594)	0.00103358	7.05191	48.4799
positive regulation of interleukin-6 production (GO:0032755)	0.00103358	7.05191	48.4799
negative regulation of multicellular organismal process (GO:0051241)	6.65795e-05	5.00255	48.1101
negative regulation of protein modification by small protein conjugation or removal (GO:1903321)	0.00230375	7.82214	47.5056
positive regulation of response to DNA damage stimulus (GO:2001022)	0.00230375	7.82214	47.5056
epithelial cell differentiation (GO:0030855)	0.000563379	6.34898	47.5003
plasma membrane bounded cell projection organization (GO:0120036)	0.000325812	5.83764	46.8715
negative regulation of transcription by RNA polymerase II (GO:0000122)	1.75829e-06	3.533	46.8164
cellular response to heat (GO:0034605)	0.00567138	9.02924	46.7021
embryonic limb morphogenesis (GO:0030326)	0.00567138	9.02924	46.7021
positive regulation of myeloid leukocyte differentiation (GO:0002763)	0.00567138	9.02924	46.7021
negative regulation of apoptotic signaling pathway (GO:2001234)	0.00116204	6.85801	46.3435
mitotic spindle organization (GO:0007052)	0.000199347	5.43804	46.3346
negative regulation of metabolic process (GO:0009892)	0.00246162	7.67133	46.0812
positive regulation of interleukin-1 beta production (GO:0032731)	0.00246162	7.67133	46.0812
cellular response to organonitrogen compound (GO:0071417)	0.000625131	6.21744	45.8695
regulation of canonical Wnt signaling pathway (GO:0060828)	5.54282e-05	4.65397	45.6109
regulation of hippo signaling (GO:0035330)	0.0171129	10.9889	44.7019
energy reserve metabolic process (GO:0006112)	0.0171129	10.9889	44.7019
regulation of smooth muscle contraction (GO:0006940)	0.0171129	10.9889	44.7019
negative regulation of lipid storage (GO:0010888)	0.0171129	10.9889	44.7019
positive regulation of epidermal cell differentiation (GO:0045606)	0.0171129	10.9889	44.7019
positive regulation of heart contraction (GO:0045823)	0.0171129	10.9889	44.7019
positive regulation of interferon-alpha production (GO:0032727)	0.0171129	10.9889	44.7019
regulation of actin cytoskeleton reorganization (GO:2000249)	0.00612646	8.76323	44.6499
regulation of erythrocyte differentiation (GO:0045646)	0.00612646	8.76323	44.6499
negative regulation of stress-activated MAPK cascade (GO:0032873)	0.00612646	8.76323	44.6499
positive regulation of cytokinesis (GO:0032467)	0.00612646	8.76323	44.6499
positive regulation of myeloid cell differentiation (GO:0045639)	0.00612646	8.76323	44.6499
negative regulation of Wnt signaling pathway (GO:0030178)	0.000144892	5.02602	44.4276
skin development (GO:0043588)	0.00130196	6.67445	44.3443
regulation of JNK cascade (GO:0046328)	0.000692007	6.09122	44.3192
defense response to virus (GO:0051607)	0.000411023	5.60456	43.698
receptor metabolic process (GO:0043112)	0.00279936	7.38646	43.4203
regulation of calcium ion transport (GO:0051924)	0.00279936	7.38646	43.4203
regulation of tumor necrosis factor-mediated signaling pathway (GO:0010803)	0.00279936	7.38646	43.4203
positive regulation of protein binding (GO:0032092)	0.00279936	7.38646	43.4203
negative regulation of protein modification process (GO:0031400)	0.0013764	6.58629	43.3924
regulation of apoptotic signaling pathway (GO:2001233)	0.00660275	8.51242	42.7346
regulation of cell communication (GO:0010646)	0.00660275	8.51242	42.7346
response to estradiol (GO:0032355)	0.00660275	8.51242	42.7346
positive regulation of cytoskeleton organization (GO:0051495)	0.00145393	6.50043	42.4704
positive regulation of tyrosine phosphorylation of STAT protein (GO:0042531)	0.00297956	7.25179	42.1763
regulation of protein ubiquitination (GO:0031396)	0.000842276	5.85348	41.4391
regulation of cardiac muscle contraction by calcium ion signaling (GO:0010882)	0.01879	10.41	41.3738
calcium-mediated signaling using intracellular calcium source (GO:0035584)	0.01879	10.41	41.3738
regulation of dendritic spine development (GO:0060998)	0.01879	10.41	41.3738
cellular response to estradiol stimulus (GO:0071392)	0.01879	10.41	41.3738
regulation of lipid catabolic process (GO:0050994)	0.01879	10.41	41.3738
focal adhesion assembly (GO:0048041)	0.01879	10.41	41.3738
response to progesterone (GO:0032570)	0.01879	10.41	41.3738
intracellular lipid transport (GO:0032365)	0.01879	10.41	41.3738
stress granule assembly (GO:0034063)	0.01879	10.41	41.3738
long-term synaptic potentiation (GO:0060291)	0.01879	10.41	41.3738
negative regulation of ion transmembrane transporter activity (GO:0032413)	0.01879	10.41	41.3738
negative regulation of response to wounding (GO:1903035)	0.01879	10.41	41.3738
neurotrophin signaling pathway (GO:0038179)	0.01879	10.41	41.3738
positive regulation of vascular associated smooth muscle cell proliferation (GO:1904707)	0.01879	10.41	41.3738
apical junction assembly (GO:0043297)	0.00316753	7.12193	40.9853
protein deubiquitination (GO:0016579)	8.97418e-05	4.39631	40.9673
regulation of T cell differentiation (GO:0045580)	0.00710049	8.27554	40.944
membrane protein proteolysis (GO:0033619)	0.00710049	8.27554	40.944
negative regulation of cellular metabolic process (GO:0031324)	0.00710049	8.27554	40.944
anaphase-promoting complex-dependent catabolic process (GO:0031145)	0.00161859	6.33522	40.7114
regulation of Wnt signaling pathway (GO:0030111)	0.00092626	5.7414	40.1
positive regulation of I-kappaB kinase/NF-kappaB signaling (GO:0043123)	0.000355548	4.96743	39.4506
negative regulation of ERBB signaling pathway (GO:1901185)	0.0076199	8.05147	39.267
negative regulation of I-kappaB kinase/NF-kappaB signaling (GO:0043124)	0.0076199	8.05147	39.267
negative regulation of protein kinase B signaling (GO:0051898)	0.0076199	8.05147	39.267
I-kappaB kinase/NF-kappaB signaling (GO:0007249)	0.00356741	6.87565	38.7506
positive regulation of interleukin-1 production (GO:0032732)	0.00356741	6.87565	38.7506
chromatin organization (GO:0006325)	0.000608676	5.22853	38.7132
fatty-acyl-CoA metabolic process (GO:0035337)	0.0205334	9.889	38.4257
membrane protein intracellular domain proteolysis (GO:0031293)	0.0205334	9.889	38.4257
negative regulation of biomineral tissue development (GO:0070168)	0.0205334	9.889	38.4257
positive regulation of dendritic spine development (GO:0060999)	0.0205334	9.889	38.4257
positive regulation of DNA-templated transcription, initiation (GO:2000144)	0.0205334	9.889	38.4257
protein modification by small protein removal (GO:0070646)	0.000120291	4.24505	38.3141
receptor-mediated endocytosis (GO:0006898)	0.000634623	5.18982	38.2099
negative regulation of DNA-binding transcription factor activity (GO:0043433)	0.000634623	5.18982	38.2099
histone modification (GO:0016570)	0.00106415	5.58107	38.2056
regulation of cell development (GO:0060284)	0.00816119	7.8392	37.6937
regulation of filopodium assembly (GO:0051489)	0.00816119	7.8392	37.6937
keratinocyte differentiation (GO:0030216)	0.00816119	7.8392	37.6937
negative regulation of cell-cell adhesion (GO:0022408)	0.00816119	7.8392	37.6937
negative regulation of intrinsic apoptotic signaling pathway (GO:2001243)	0.00400026	6.64579	36.6941
regulation of translation (GO:0006417)	0.000464711	4.76119	36.5378
calcium ion transmembrane import into cytosol (GO:0097553)	0.00872458	7.6378	36.2155
regulation of chemokine production (GO:0032642)	0.00872458	7.6378	36.2155
regulation of ubiquitin-dependent protein catabolic process (GO:2000058)	0.00872458	7.6378	36.2155
positive regulation of protein tyrosine kinase activity (GO:0061098)	0.00872458	7.6378	36.2155
positive regulation of binding (GO:0051099)	0.0021949	5.88623	36.0333
BMP signaling pathway (GO:0030509)	0.00422943	6.53651	35.7265
positive regulation of transport (GO:0051050)	0.00230379	5.81749	35.3308
regulation of cell-cell adhesion (GO:0022407)	0.00931023	7.44648	34.8245
cellular response to retinoic acid (GO:0071300)	0.00931023	7.44648	34.8245
signal release from synapse (GO:0099643)	0.00931023	7.44648	34.8245
cellular response to nutrient levels (GO:0031669)	0.00446731	6.43076	34.7966
regulation of protein localization (GO:0032880)	0.00446731	6.43076	34.7966
cellular response to lipopolysaccharide (GO:0071222)	0.00138674	5.28571	34.7842
regulation of epithelial cell proliferation (GO:0050678)	0.00253329	5.6847	33.9845
intracellular steroid hormone receptor signaling pathway (GO:0030518)	0.00991833	7.26449	33.5138
neurotransmitter secretion (GO:0007269)	0.00991833	7.26449	33.5138
positive regulation of cell division (GO:0051781)	0.00991833	7.26449	33.5138
negative regulation of MAPK cascade (GO:0043409)	0.00265405	5.62054	33.3392
regulation of translational initiation (GO:0006446)	0.00496977	6.22917	33.0419
cellular response to interleukin-1 (GO:0071347)	0.00102001	4.76611	32.8287
regulation of tumor necrosis factor production (GO:0032680)	0.00164	5.1055	32.7419
chromosome condensation (GO:0030261)	0.010549	7.09117	32.277
mitotic G2/M transition checkpoint (GO:0044818)	0.010549	7.09117	32.277
innate immune response (GO:0045087)	0.000262671	3.86062	31.8293
negative regulation of cell growth (GO:0030308)	0.00177909	5.0199	31.7842
regulation of fibroblast proliferation (GO:0048145)	0.0112025	6.92591	31.1085
inflammatory response (GO:0006954)	0.000569496	4.13085	30.8606
cellular response to BMP stimulus (GO:0071773)	0.00579241	5.94934	30.6463
regulation of protein localization to nucleus (GO:1900180)	0.0118788	6.76816	30.0032
epithelial to mesenchymal transition (GO:0001837)	0.0118788	6.76816	30.0032
regulation of synapse assembly (GO:0051963)	0.0118788	6.76816	30.0032
regulation of T cell activation (GO:0050863)	0.0118788	6.76816	30.0032
histone deacetylation (GO:0016575)	0.0118788	6.76816	30.0032
regulation of response to external stimulus (GO:0032101)	0.00208396	4.85698	29.9845
negative regulation of supramolecular fiber organization (GO:1902904)	0.00608557	5.86156	29.9047
cell-matrix adhesion (GO:0007160)	0.00346795	5.26396	29.8161
regulation of transforming growth factor beta receptor signaling pathway (GO:0017015)	0.00346795	5.26396	29.8161
positive regulation of translation (GO:0045727)	0.00346795	5.26396	29.8161
regulation of hydrolase activity (GO:0051336)	0.00638844	5.77631	29.1892
response to molecule of bacterial origin (GO:0002237)	0.00638844	5.77631	29.1892
positive regulation of synaptic transmission (GO:0050806)	0.00638844	5.77631	29.1892
negative regulation of canonical Wnt signaling pathway (GO:0090090)	0.00146469	4.46219	29.1207
cellular response to ionizing radiation (GO:0071479)	0.0125782	6.61742	28.9565
regulation of interleukin-10 production (GO:0032653)	0.0125782	6.61742	28.9565
regulation of interleukin-2 production (GO:0032663)	0.0125782	6.61742	28.9565
negative regulation of mitotic cell cycle (GO:0045930)	0.0125782	6.61742	28.9565
positive regulation of DNA repair (GO:0045739)	0.0125782	6.61742	28.9565
calcium-mediated signaling (GO:0019722)	0.00377519	5.1549	28.7608
regulation of proteasomal ubiquitin-dependent protein catabolic process (GO:0032434)	0.00377519	5.1549	28.7608
NIK/NF-kappaB signaling (GO:0038061)	0.00670116	5.69351	28.4987
regulation of cellular localization (GO:0060341)	0.0133007	6.47324	27.964
cellular defense response (GO:0006968)	0.0133007	6.47324	27.964
response to glucose (GO:0009749)	0.0133007	6.47324	27.964
response to unfolded protein (GO:0006986)	0.0133007	6.47324	27.964
fibroblast growth factor receptor signaling pathway (GO:0008543)	0.00702384	5.61303	27.8319
negative regulation of cellular macromolecule biosynthetic process (GO:2000113)	0.000145707	3.12124	27.5727
regulation of inflammatory response (GO:0050727)	0.00120375	4.08206	27.4409
anterograde trans-synaptic signaling (GO:0098916)	0.000867195	3.88198	27.3689
cellular response to hormone stimulus (GO:0032870)	0.00735664	5.53479	27.1877
regulation of cell cycle process (GO:0010564)	0.0044474	4.94974	26.805
positive regulation of protein modification by small protein conjugation or removal (GO:1903322)	0.00769966	5.4587	26.5652
regulation of interleukin-12 production (GO:0032655)	0.0148154	6.20289	26.1271
regulation of protein modification process (GO:0031399)	0.0148154	6.20289	26.1271
regulation of substrate adhesion-dependent cell spreading (GO:1900024)	0.0148154	6.20289	26.1271
mesenchymal cell differentiation (GO:0048762)	0.0148154	6.20289	26.1271
mitotic nuclear membrane organization (GO:0101024)	0.0148154	6.20289	26.1271
mitotic nuclear membrane reassembly (GO:0007084)	0.0148154	6.20289	26.1271
negative regulation of protein serine/threonine kinase activity (GO:0071901)	0.00805305	5.38466	25.9632
regulation of cellular macromolecule biosynthetic process (GO:2000112)	0.000303148	3.17293	25.7048
regulation of ion transport (GO:0043269)	0.00841692	5.31259	25.381
regulation of neuron differentiation (GO:0045664)	0.00841692	5.31259	25.381
positive regulation of proteasomal ubiquitin-dependent protein catabolic process (GO:0032436)	0.00841692	5.31259	25.381
positive regulation of ubiquitin-dependent protein catabolic process (GO:2000060)	0.00841692	5.31259	25.381
myeloid cell differentiation (GO:0030099)	0.0156079	6.07599	25.276
negative regulation of cellular biosynthetic process (GO:0031327)	0.0156079	6.07599	25.276
plasma membrane bounded cell projection morphogenesis (GO:0120039)	0.0156079	6.07599	25.276
positive regulation of developmental growth (GO:0048639)	0.0156079	6.07599	25.276
neuron development (GO:0048666)	0.00335159	4.39319	25.0338
regulation of interleukin-6 production (GO:0032675)	0.00520082	4.76021	25.0337
regulation of fat cell differentiation (GO:0045598)	0.00879139	5.24242	24.8175
glycerophospholipid metabolic process (GO:0006650)	0.00879139	5.24242	24.8175
lipid biosynthetic process (GO:0008610)	0.00879139	5.24242	24.8175
bicellular tight junction assembly (GO:0070830)	0.0164238	5.95417	24.4658
positive regulation of macroautophagy (GO:0016239)	0.0164238	5.95417	24.4658
regulation of megakaryocyte differentiation (GO:0045652)	0.0172633	5.83713	23.6939
regulation of potassium ion transmembrane transport (GO:1901379)	0.0172633	5.83713	23.6939
regulation of proteasomal protein catabolic process (GO:0061136)	0.0172633	5.83713	23.6939
nuclear membrane reassembly (GO:0031468)	0.0172633	5.83713	23.6939
regulation of defense response (GO:0031347)	0.00997961	5.04258	23.2322
regulation of interleukin-1 beta production (GO:0032651)	0.00997961	5.04258	23.2322
regulation of Notch signaling pathway (GO:0008593)	0.00997961	5.04258	23.2322
regulation of G2/M transition of mitotic cell cycle (GO:0010389)	0.00409948	4.20758	23.1286
cellular response to molecule of bacterial origin (GO:0071219)	0.0062644	4.54269	23.0445
regulation of cytokinesis (GO:0032465)	0.0103977	4.97929	22.7363
positive regulation of cell projection organization (GO:0031346)	0.00672971	4.46111	22.311
positive regulation of protein catabolic process (GO:0045732)	0.0108269	4.91757	22.2556
blood vessel morphogenesis (GO:0048514)	0.019013	5.61629	22.2553
tight junction assembly (GO:0120192)	0.019013	5.61629	22.2553
regulation of Ras protein signal transduction (GO:0046578)	0.0112674	4.85735	21.7893
positive regulation of proteolysis (GO:0045862)	0.0199233	5.512	21.5843
regulation of transcription from RNA polymerase II promoter in response to stress (GO:0043618)	0.0117193	4.79859	21.337
fat cell differentiation (GO:0045444)	0.0208574	5.41151	20.9428
negative regulation of nucleic acid-templated transcription (GO:1903507)	0.00091045	2.95066	20.6592
regulation of mRNA catabolic process (GO:0061013)	0.00799789	4.26938	20.615
epithelium development (GO:0060429)	0.00799789	4.26938	20.615
protein polymerization (GO:0051258)	0.0218151	5.31461	20.3292
regulation of signal transduction (GO:0009966)	0.00406516	3.68503	20.2872
regulation of phosphorylation (GO:0042325)	0.0088337	4.16201	19.6829
generation of neurons (GO:0048699)	0.0045317	3.6087	19.4749
negative regulation of growth (GO:0045926)	0.00912521	4.12741	19.3853
cellular response to fibroblast growth factor stimulus (GO:0044344)	0.0141529	4.52479	19.2658
Wnt signaling pathway (GO:0016055)	0.0141529	4.52479	19.2658
positive regulation of transmembrane receptor protein serine/threonine kinase signaling pathway (GO:0090100)	0.0141529	4.52479	19.2658
regulation of nucleic acid-templated transcription (GO:1903506)	0.00147404	2.92823	19.0913
regulation of heart contraction (GO:0008016)	0.0146752	4.47373	18.8863
microtubule cytoskeleton organization involved in mitosis (GO:1902850)	0.00972802	4.05988	18.8084
negative regulation of cell death (GO:0060548)	0.0152094	4.42379	18.5173
DNA-templated transcription, initiation (GO:0006352)	0.00728769	3.71051	18.2615
cellular response to hypoxia (GO:0071456)	0.0106828	3.96261	17.9868
negative regulation of inflammatory response (GO:0050728)	0.00587469	3.43092	17.625
neuron differentiation (GO:0030182)	0.00859001	3.5769	17.0158
chemical synaptic transmission (GO:0007268)	0.0040307	3.06186	16.8825
positive regulation of stress-activated MAPK cascade (GO:0032874)	0.0180643	4.1899	16.8175
cellular calcium ion homeostasis (GO:0006874)	0.0124131	3.8104	16.7239
negative regulation of inflammatory response to antigenic stimulus (GO:0002862)	0.0124131	3.8104	16.7239
regulation of inflammatory response to antigenic stimulus (GO:0002861)	0.0127806	3.78134	16.486
negative regulation of immune response (GO:0050777)	0.00954604	3.493	16.2481
positive regulation of response to external stimulus (GO:0032103)	0.0135376	3.72452	16.024
mitotic sister chromatid segregation (GO:0000070)	0.0199266	4.06102	15.9017
regulated exocytosis (GO:0045055)	0.0100515	3.4525	15.8816
neuron projection morphogenesis (GO:0048812)	0.0139273	3.69675	15.7996
protein localization to cell periphery (GO:1990778)	0.0139273	3.69675	15.7996
negative regulation of cell migration (GO:0030336)	0.0155611	3.58964	14.9436
regulation of mRNA stability (GO:0043488)	0.016424	3.53836	14.5392
regulation of GTPase activity (GO:0043087)	0.0125634	3.2812	14.3617
regulation of cytosolic calcium ion concentration (GO:0051480)	0.0173183	3.48852	14.1494
protein localization to membrane (GO:0072657)	0.0144649	3.17606	13.4539
DNA repair (GO:0006281)	0.0110481	2.77398	12.4981
cellular component assembly (GO:0022607)	0.0170644	2.76212	11.244
