# Supplementary material for: GAP43-dependent mitochondria transfer from astrocytes enhances glioblastoma tumorigenicity
Source: Nat Cancer. 2023 May 11;4(5):648–64. doi: 10.1038/s43018-023-00556-5 (PMC10212766; doi:10.1038/s43018-023-00556-5)
Supplement: Source Data Fig. 7 — Statistical source data. [file 43018_2023_556_MOESM13_ESM.xlsx]

## Sheet: Fig. 7b
Source Data Figure 7b
Cell cycle analysis in GSCs that acquired astrocyte mitochondria (L1 model)
Quantification of flow cytometric DNA quantification
	mCherry+	mCherry-
% in G2/M phases	34.1	20.4
	42.6	12.6
	15.1	10.4
	19.7	12.2

## Sheet: Fig. 7c
Source Data Figure 7c
Ex vivo cell cycle analysis of mouse GBM cells that acquired astrocyte mitochondria in orthotopic tumors (SB28 model)
Quantification of flow cytometric DNA quantification
	mKate2+ GBM cells	mKate2- GBM cells
% in G2/M phases	7.11	5.62
	3.65	2.95
	14.6	4.99
	42.5	26.2
	30	19.3
	27.8	21.4
n = 4 female + 2 male mice

## Sheet: Fig. 7d
Source Data Figure 7d
Ex vivo cell cycle analysis of mouse GBM cells that acquired astrocyte mitochondria in orthotopic tumors (GL261 model)
Quantification of flow cytometric DNA quantification
	mKate2+ GBM cells	mKate2- GBM cells
% in G2/M phases	17.2	6.4
	26.5	15
	27.3	11.4
	11.6	9.1
n = 2 female + 2 male mice

## Sheet: Fig. 7g
Source Data Figure 7g
Cell cycle analysis of GSCs that internalized isolated cell-free astrocyte mitochondria
Quantification of flow cytometric DNA quantification
	mCherry-	mCherry+
% in G2/M phases	20.6	36.7
	23.4	42.6
	24.7	43.6

## Sheet: Fig. 7h
Source Data Figure 7h
In vitro self-renewal assay (sphere formation) of mCherry+ vs. mCherry- patient-derived GBM models sorted from astrocyte co-cultures
ELDA tool analysis
	mCherry-	mCherry+
Stem cell frequency (per 100 cells)	8.40336	13.5135
	14.9254	23.6407
	21.7391	37.037

## Sheet: Fig. 7i
Source Data Figure 7i
In vivo tumor initiation assay of mCherry+ vs. mCherry- patient-derived GBM models sorted from astrocyte co-cultures
ELDA tool analysis
	mCherry+			mCherry-
	Mean	Error (positive)	Error (negative)	Mean	Error (positive)	Error (negative)
Stem cell frequency (per 100 cells)	100	0	99.9	0.049	0.0629	0.0276
n = 15 male mice per group (total 30 mice)

## Sheet: Fig. 7j
Source Data Figure 7j
Survival of mice implanted intracranially with 1,000 mCherry+ vs. mCherry- patient-derived GBM cells sorted from astrocyte co-cultures
Survival duration (days post tumor cell implantation)	Animal sex	mCherry+	mCherry-
35	male	1
37	male	1
45	male	1
47	male	1
54	male	1
47	male		1
58	male		1
62	male		1
75	male		0
75	male		0
Key:
1 = Event occurred
0 = Censored event (in the case of this study, mice lived >75 days)
