# Supplementary material for: GAP43-dependent mitochondria transfer from astrocytes enhances glioblastoma tumorigenicity
Source: Nat Cancer. 2023 May 11;4(5):648–64. doi: 10.1038/s43018-023-00556-5 (PMC10212766; doi:10.1038/s43018-023-00556-5)
Supplement: Source Data Extended Data Fig. 3 — Statistical source data. [file 43018_2023_556_MOESM14_ESM.xlsx]

## Sheet: ED Fig. 3c
Source Data: Extended Data Figure 3c
In vivo mitochondria transfer rate from mito::mKate2 microenvironment to orthotopic GBM tumor cells in Wildtype, mito::mKate2, or mito::mKate2 bone marrow chimera mice
Quantification of flow cytometric data
Animal model description		Wildtype								mito::mKate2						mito::mKate2-->Wildtype bone marrow chimeras
Transfer rate (%)	GBM model	Mouse 1	Mouse 2	Mouse 3	Mouse 4	Mouse 5	Mouse 6	Mouse 7	Mouse 8	Mouse 1	Mouse 2	Mouse 3	Mouse 4	Mouse 5	Mouse 6	Mouse 1	Mouse 2	Mouse 3	Mouse 4	Mouse 5	Mouse 6
	SB28	0.64	0.47	0.37	0.92	1.07	0.4	0.16	2.04	64.7	35.8	32.6	20.9	21.4	22	6.57	0	2.63	4.95	1.81	1.09
	GL261	0.18	0.28	0.38	3.19	1.55	0.24			33.5	12.8	37.3	42.7	32.5	36.9	0.9	0.33	0.32	0.39
