# Supplementary material for: GAP43-dependent mitochondria transfer from astrocytes enhances glioblastoma tumorigenicity
Source: Nat Cancer. 2023 May 11;4(5):648–64. doi: 10.1038/s43018-023-00556-5 (PMC10212766; doi:10.1038/s43018-023-00556-5)
Supplement: Source Data Extended Data Fig. 4 — Statistical source data. [file 43018_2023_556_MOESM15_ESM.xlsx]

## Sheet: ED Fig.4b
Source Data: Extended Data Figure 4b
In vitro mitochondria transfer rate from polarized bone marrow-derived macrophages to mouse GBM models
Quantification of flow cytometric data
Macrophage polarization		M1 macrophages				M2 macrophages				M0 macrophages
Transfer rate (%)	GBM model	Mouse 1	Mouse 2	Mouse 3	Mouse 4	Mouse 1	Mouse 2	Mouse 3	Mouse 4	Mouse 1	Mouse 2	Mouse 3	Mouse 4
	SB28	0.505	0.74	0.595	0.56	1.24	1.455	0.885	0.26	0.375	0.51	0.5	0.285
	GL261	0.78	1.33	0.65	0.515	0.945	2	0.91	0.67	0.715	0.54	0.6	0.375

## Sheet: ED Fig.4c
Source Data: Extended Data Figure 4c
Astrocyte mitochondria transfer rate to human glioblastoma (GBM) models in vitro
Quantification of flow cytometric data
GBM model		BG5			GC16			P3
Transfer rate (%)	GBM cells alone	0.4	0.1	0.2	1.58	1.24	1.19	0.9	0.9	1.02
	GBM cells + astrocytes	16.4	15.3	15.6	6.51	6.07	5.98	14.5	14.3	15.5
