# Supplementary material for: GAP43-dependent mitochondria transfer from astrocytes enhances glioblastoma tumorigenicity
Source: Nat Cancer. 2023 May 11;4(5):648–64. doi: 10.1038/s43018-023-00556-5 (PMC10212766; doi:10.1038/s43018-023-00556-5)
Supplement: Source Data Extended Data Fig. 5 — Statistical source data. [file 43018_2023_556_MOESM16_ESM.xlsx]

## Sheet: ED Fig.5c
Source Data for Extended Data 5c
Linear colocalization analysis of Tomm20 and mito-mCherry
Quantification of microscopic data
x-axis	y-axis, data set 1	y-axis, data set 2
Distance (pixels)	mito-mCherry	DyLight405-Tomm20
0	4.6667	8.6667
1	0	22
2	4.6667	6.6667
3	9.3333	28
4	14	26
5	26.6667	26
6	18	28
7	18	36.6667
8	45.3333	45.3333
9	78.6667	42
10	54	38.6667
11	74	38.6667
12	9.3333	34.6667
13	9.3333	34.6667
14	4.6667	24
15	4.6667	19.3333
16	9.3333	17.3333
17	9.3333	28
18	14	24
19	22	22
20	40.6667	26
21	74	16
22	92	29.3333
23	92	51.3333
24	87.3333	36.6667
25	9.3333	40
26	14	31.3333
27	4.6667	51.3333
28	0	49.3333
29	0	51.3333
30	0	52.6667
31	14	54.6667
32	0	54.6667
33	0	33.3333
34	0	21.3333
35	0	16
36	0	16
37	0	33.3333
38	0	34.6667
39	0	42
40	4.6667	36.6667
41	4.6667	31.3333
42	0	62
43	0	54.6667
44	0	34.6667
45	0	22
46	0	22
47	0	21.3333
48	4.6667	24
