# Supplementary material for: GAP43-dependent mitochondria transfer from astrocytes enhances glioblastoma tumorigenicity
Source: Nat Cancer. 2023 May 11;4(5):648–64. doi: 10.1038/s43018-023-00556-5 (PMC10212766; doi:10.1038/s43018-023-00556-5)
Supplement: Source Data Extended Data Fig. 6 — Statistical source data. [file 43018_2023_556_MOESM17_ESM.xlsx]

## Sheet: ED Fig.6a
Source Data for Extended data Figure 6a
Mitochondria transfer rate from various mito::mKate2-derived cell to mouse glioblastoma (GBM) models in vitro. Contact dependent vs. independent transfer
Quantification of flow cytometric data
GBM model		SB28
mito::mKate2 mitochondria donor cell		Astrocytes			Microglia			Macrophages
	Experimental group
Transfer rate (%)	Contact	7.73	13.55	12.7	6.03	5.66	7.77	0.37	0.395	0.6	0.24
	Supernatant	0.35	0.9	1.1	0.115	0.0715	1.075	0.13	0.094	0.135	0.094
GBM model		GL261
mito::mKate2 mitochondria donor cell		Astrocytes				Microglia			Macrophages
	Experimental group
Transfer rate (%)	Contact	3.09	5.575	7.17	4.44	1.77	3	2.535	0.37	0.635	0.535	0.26
	Supernatant	0.34	0.615	0.57	0.37	0.12	0.64	0.77	0.15	0.185	0.13	0.111

## Sheet: ED Fig.6b
Source Data for Extended Data Figure 6b
Mitochondria transfer rate from mito::mKate2-derived polarized macrophages to mouse glioblastoma (GBM) models in vitro. Contact dependent vs. independent transfer
Quantification of flow cytometric data
GBM model		SB28
mito::mKate2 mitochondria donor cell		M1 macrophages				M2 macrophages
	Experimental group
Transfer rate (%)	Contact	0.685	1.245	1.33	0.865	1.145	1.335	0.75	0.365
	Supernatant	0.135	0.044	0.14	0.0815	0.071	0.0815	0.1	0.034
GBM model		GL261
mito::mKate2 mitochondria donor cell		M1 macrophages				M2 macrophages
	Experimental group
Transfer rate (%)	Contact	0.82	1.19	1.79	0.69	0.85	0.965	0.885	0.705
	Supernatant	0.13	0.1635	0.17	0.175	0.14	0.42	0.295	0.2

## Sheet: ED Fig.6d
Source Data for Extended Data Figure 6d
Mitochondria transfer rate from mito::mKate2-derived astrocytes to mouse glioblastoma (GBM) models in vitro. Effect of temperature
Quantification of flow cytometric data
GBM model		SB28			GL261
	Temperature
Transfer rate (%)	37°C	12.805	10.42	8.62	5.399	3.409	2.459
	4°C	2.349	1.339	0.574	1.6635	1.3785	0.8485

## Sheet: ED Fig.6e
Source Data for Extended Data Figure 6e
Mitochondria transfer rate from mito-mCherry astrocytes to human glioblastoma (GBM) models in vitro. Effect of temperature
Quantification of flow cytometric data
GBM model		L1			DI318			3832
	Temperature
Transfer rate (%)	37°C	4.3	2.68	4.96	2.77	3.06	3.99	5.69	5.37	7.56
	4°C	0.34	0.8	0.99	2.17	1.32	1.57	1.3	1.66	1.87

## Sheet: ED Fig.6f
Source Data for Extended Data Figure 6f
Viability of human glioblastoma cells treated with cytochalasin B (P3 model)
Quantification of flow cytometric data
Cytochalasin B concentration	100 nM	350 nM	500 nM
Viability (%)	96.0537	92.0148	72.0564
	100	92.8753	84.9642
	100	100	93.0835

## Sheet: ED Fig.6g
Source Data for Extended Data Figure 6g
Viability of human glioblastoma cells treated with cytochalasin B and vincristine (L1 model)
Quantification of flow cytometric data
Drug treatment	Vehicle	Cytochalasin B	Vincristine
Viability (%)	65.1	68.2	62.1
	84.3	85.8	69.7
	89.8	94.2	83.5

## Sheet: ED Fig.6h
Source Data for Extended Data Figure 6h
Viability of human glioblastoma cells treated with cytochalasin B and vincristine (DI318 model)
Quantification of flow cytometric data
Drug treatment	Vehicle	Cytochalasin B	Vincristine
Viability (%)	82.6	83.8	53.8
	80.4	79.1	60
	96.3	93	77.7
