# Supplementary material for: GAP43-dependent mitochondria transfer from astrocytes enhances glioblastoma tumorigenicity
Source: Nat Cancer. 2023 May 11;4(5):648–64. doi: 10.1038/s43018-023-00556-5 (PMC10212766; doi:10.1038/s43018-023-00556-5)
Supplement: Source Data Extended Data Fig. 7 — Statistical source data. [file 43018_2023_556_MOESM19_ESM.xlsx]

## Sheet: ED Fig. 7a
Source Data: Extended Data Figure 7a
Top 5 pathways enriched in RNAseq data from sorted mKate2+ versus mKate2- SB28 cells
Based on genes upregulated >1.5 fold with p<0.05.
Term	p-value
mitochondrial respiratory chain complex assembly (GO:0033108)	0.00017522
cellular response to acid chemical (GO:0071229)	0.00339329
response to amino acid (GO:0043200)	0.00441726
cellular response to amino acid stimulus (GO:0071230)	0.00497631
mitochondrial electron transport, NADH to ubiquinone (GO:0006120)	0.00650799

## Sheet: ED Fig. 7b
Source Data: Extended Data Figure 7b
Unsupervised hierarchial clustering of RNAseq data
Table of Euclidean distances
astrocyte-3	110.81	114.18	113.58	114.82	112.98	120.04	49.2	55.74	0
astrocyte-1	99.1	103.06	101.54	10.292	101.85	104.09	29.99	0	55.74
astrocyte-2	94.44	98.66	97.03	98.54	96.89	101.73	0	29.99	49.2
mKate2+-2	33.38	29.88	30.38	29.74	30.69	0	101.73	104.09	120.04
mkate2--2	16.24	15.88	14.08	16.38	0	30.69	96.89	101.85	112.98
mKate2+-1	16.37	14.62	13.37	0	16.38	20.74	98.54	102.92	114.82
mKate2--1	13.06	13.1	0	13.37	14.08	30.28	97.03	101.54	113.58
mKate2+-3	12.18	0	13.1	14.62	15.88	29.88	98.66	103.06	114.18
mKate2--3	0	12.18	13.06	16.37	16.24	33.38	94.44	99.1	110.81
	mKate2--3	mKate2+-3	mKate2--1	mKate2+-1	mkate2--2	mKate2+-2	astrocyte-2	astrocyte-1	astrocyte-3

## Sheet: ED Fig. 7c
Source Data: Extended Data Figure 7c
Top pathways enriched in RNAseq data from sorted mKate2- SB28 cells vs. astrocytes
Based on genes upregulated >1.5 fold with p<0.05.
Term	log(p-value)
cell cycle	-5.33891
cell adhesion	-5.00881
nervous system development	-4.67442
DNA replication	-3.34446
cell division	-2.88837
multicellular organism development	-2.58696
positive regulation of synapse assembly	-2.38678
axon guidance	-2.33487
negative regulation of cell proliferation	-2.03104
positive regulation of apoptotic process	-1.95201

## Sheet: ED Fig. 7d
Source Data: Extended Data Figure 7d
Top pathways enriched in RNAseq data from sorted mKate2+ SB28 cells vs. astrocytes
Based on genes upregulated >1.5 fold with p<0.05.
Term	log(p-value)
cell cycle	-3.93904
nervous system development	-3.93904
ell adhesion	-3.93385
DNA replication	-3.31537
multicellular organism development	-2.43104
axon guidance	-2.39658
cell division	-2.34389
positive regulation of synapse assembly	-2.33733
negative regulation of cell proliferation	-2.33468
positive regulation of apoptotic process	-1.28707

## Sheet: ED Fig. 7e
Source Data: Extended Data Figure 7e
Differential gene expression signature of mKate2+ versus mKate2- cells
Analysis of RNAseq data
	x-axis	y-axis
Gene	log2(FoldChange)	-log(p-value)
Bod1l	-0.733107	3.85148
Akap9	-0.631388	3.53528
Tmf1	-0.440339	3.18538
Tpr	-0.615895	3.18311
Golgb1	-0.705492	3.1098
Cntln	-0.520272	2.83798
Gm6204	1.54491	2.62094
Cep162	-0.576539	2.6155
Ccdc88a	-0.435805	2.50774
Gar1	0.581366	2.49046
Nipbl	-0.416725	2.46754
Macf1	-0.493923	2.46313
Gcc2	-0.470495	2.45688
Nfkbiz	-0.425225	2.45173
Tagln	1.34919	2.42512
Cenpe	-0.637551	2.38106
Gm26792	0.720309	2.36552
Rpl36a-ps3	2.28041	2.35062
AC149090.1	-0.45612	2.33772
Slc4a3	-0.518838	2.30402
Slc9a5	-0.341427	2.29204
Echdc1	-0.388231	2.29081
Syne2	-0.558458	2.28705
Fam193b	-0.47723	2.25608
Mki67	-0.692747	2.25203
Atrx	-0.473817	2.24118
Cep290	-0.609339	2.22588
Gnb1l	0.382352	2.19154
Cuta	0.547487	2.18536
Col7a1	-0.426773	2.18228
Cep350	-0.437567	2.16733
Dennd6b	-0.699157	2.16664
Tet2	-0.543538	2.16369
Ddt	0.610164	2.16025
Bbs1	-0.509511	2.1535
Baz2b	-0.474355	2.14751
Pin4	0.816467	2.14013
Cisd1	0.480224	2.136
Gm43737	-0.661904	2.12397
Gm9843	1.29246	2.12384
Pde4dip	-0.350874	2.10531
Myl6b	0.686172	2.09976
Gm15445	-2.08759	2.0986
Odf2l	-0.379665	2.09804
Slc22a17	-0.691234	2.0861
Zfp940	-0.67204	2.08548
Golga4	-0.520292	2.07402
Kirrel3	-1.18326	2.06357
Sf3b5	0.485604	2.05891
Fbl	0.321056	2.05716
Mir703	1.58256	2.05208
Rps26-ps1	1.1748	2.03099
Stard9	-0.562021	2.02724
Lca5	-0.345017	2.0212
Mthfr	-0.343993	2.01249
Timm13	0.71865	2.00895
Zmym5	-0.406673	2.00181
Trip11	-0.416547	1.99467
mt-Tn	0.900394	1.99392
Six3os1	-1.11945	1.98827
Firre	-0.695338	1.98261
Zfc3h1	-0.48787	1.98163
Eea1	-0.442458	1.97169
Thyn1	0.371316	1.96477
Ropn1l	0.716224	1.96223
Zfp874b	-0.760883	1.96046
Spaca6	-0.470101	1.96018
Zfp991	-0.522882	1.95643
Gm20721	-0.646699	1.93733
Ift74	-0.318725	1.92465
Syne1	-0.500575	1.91078
mt-Tp	0.349051	1.90341
Prune2	-0.318279	1.89943
S100a13	1.05669	1.89664
Ndufaf2	0.462647	1.89365
Map2	-0.310646	1.89134
Bdp1	-0.474144	1.86338
2010001A14Rik	0.827592	1.86337
Sh3bgrl3	0.637875	1.86141
Gm21992	-1.08464	1.85989
Wdr13	-0.292801	1.85641
Dst	-0.507556	1.85479
D030028A08Rik	-0.527852	1.85453
Nhp2	0.491668	1.85137
H2afx	0.302024	1.83463
Akna	-0.642954	1.8337
Myl9	1.22342	1.82551
Gm11585	0.874045	1.82062
Ankrd11	-0.400262	1.81799
Sclt1	-0.544745	1.81313
Rrbp1	-0.436735	1.81213
Epb41l4aos	0.864363	1.81094
Pcm1	-0.383356	1.80777
0610030E20Rik	-0.415722	1.80707
Rps11-ps1	2.44592	1.80662
Comtd1	0.416801	1.80329
Serf1	1.04097	1.80159
Zscan26	-0.393832	1.79836
AI593442	1.03309	1.78131
Chd2	-0.38537	1.76242
A430105I19Rik	-0.442906	1.75517
AC160637.1	-0.621463	1.75368
Thg1l	0.404295	1.75203
Spen	-0.395547	1.75156
Ccdc157	-0.391476	1.75032
Cenpj	-0.411734	1.74933
Jmjd1c	-0.377392	1.73929
Rpl18	0.540974	1.73446
Plppr3	-0.54692	1.73175
Fyco1	-0.431577	1.73138
2010204K13Rik	0.689796	1.72656
mt-Tc	1.48699	1.7207
Tmem238	0.561564	1.71697
Lrrc24	0.547801	1.71634
Cenpf	-0.526813	1.71168
F420014N23Rik	-1.29754	1.70384
Gm26384	3.01257	1.69718
Rps12-ps4	1.38289	1.69044
Rpl6l	0.977548	1.68416
Gm12912	-1.5281	1.6841
Gm12184	0.98983	1.68368
Gm14303	1.53305	1.67945
AW011738	-1.15329	1.66941
Gm14586	1.23991	1.66823
2210008F06Rik	0.715239	1.66529
Gm26816	-1.53074	1.66425
Dynll2	0.341313	1.66223
Phf3	-0.359443	1.65441
Hikeshi	0.357112	1.65341
Pfkfb2	-0.472332	1.65176
Pnisr	-0.555967	1.65004
Fkbp7	0.4985	1.6477
Lmo7	-0.355314	1.64488
Pet100	0.960681	1.64394
Higd2a	0.701991	1.63891
Stk11	0.224282	1.63256
Mrps24	0.465012	1.63207
Apc	-0.392431	1.62804
Pemt	0.598076	1.62454
Gsta4	0.69861	1.6243
Aox1	-0.334785	1.61958
Zfp575	0.98015	1.61347
Hspbp1	0.236504	1.61343
Svbp	0.599873	1.61093
Lamtor4	0.746866	1.60518
Rpl38-ps2	0.809438	1.60368
Apip	0.387414	1.60351
Syngap1	-0.318519	1.60309
Gm13292	0.884601	1.60235
Ndufs5	0.684317	1.60213
Ppp2cb	0.321753	1.6006
Gm2000	1.15591	1.59926
Mrpl2	0.428102	1.59913
Fkbp2	0.552251	1.59887
Gm45884	-0.696705	1.59829
Alpk1	-1.10727	1.59826
Gdf11	0.30957	1.59698
Pcbd2	0.897494	1.59617
Ppp4r1l-ps	-0.435559	1.59358
Gm37477	-1.90611	1.59309
Hk1os	1.29202	1.59185
Rock2	-0.311458	1.59171
Lamtor2	0.673486	1.5911
2610017A05Rik	1.1823	1.59077
Zfp787	0.360609	1.58858
Cyp1a1	1.22433	1.58745
Mfsd4a	-0.357643	1.5874
G430095P16Rik	0.761726	1.58687
Npm3	0.442626	1.58467
Ncoa7	-0.249656	1.58179
Snapc5	0.793283	1.58101
Maml2	-0.424454	1.58045
Ubn2	-0.272562	1.57533
Nr1h3	-1.37057	1.57366
Chd6	-0.266973	1.57255
2310009A05Rik	0.856743	1.56782
Psd3	-0.336618	1.56768
Tagap1	-0.40904	1.56238
Ash1l	-0.275497	1.55593
Gm14165	1.62241	1.55376
Cntrl	-0.698578	1.5485
Zranb3	-0.281425	1.54701
Sap18b	1.19499	1.54639
Pfdn6	0.474141	1.54629
Mir3091	1.54344	1.54514
Dad1	0.579017	1.54481
Rpl36-ps2	1.97736	1.54408
Mrps28	0.563046	1.54324
Hivep2	-0.224106	1.54215
Mrpl42	0.461512	1.53585
Bola3	0.636405	1.53483
Polr2i	0.666465	1.53364
Rab43	-0.451664	1.52813
Rnaseh2c	0.620152	1.52654
Uaca	-0.375188	1.52624
Taf10	0.483389	1.52506
Glb1l	-0.526009	1.51859
Cep170	-0.29724	1.5164
3110039M20Rik	0.643767	1.51459
Pfn1	0.497304	1.51437
Sumo2	0.484879	1.51261
Zbtb20	-0.234509	1.51021
Sdf2l1	0.350439	1.5096
Immp2l	0.850985	1.50949
Prpf40b	-0.30482	1.5091
Zfp318	-0.3248	1.50578
Tmem147	0.384579	1.50566
Gm37592	-1.17326	1.50473
Trappc2l	0.576663	1.50464
Tbcc	0.276307	1.50337
Rbm8a	0.492686	1.50166
Nrtn	0.821795	1.5008
Gm9887	0.758228	1.49872
Nin	-0.453015	1.49852
Cmss1	0.311782	1.4982
Uggt2	-0.385129	1.49561
Tmc4	-1.46832	1.49466
Myo1a	-1.5276	1.48969
Hint3	0.49852	1.48745
Plk1	0.222408	1.48493
Rapgef3	-0.272792	1.48424
Pttg1	0.41159	1.48079
Nabp2	0.316171	1.48057
Dus4l	-0.364813	1.47979
Nptx2	-1.47927	1.47768
Samm50	0.277983	1.4688
0610012G03Rik	0.417282	1.46803
Atp5g3	0.440678	1.46777
Prrc2c	-0.39174	1.4673
Coro6	-0.314347	1.46639
E230014E18Rik	-0.916012	1.46613
1810049J17Rik	0.648887	1.46558
Zgrf1	-0.35532	1.46484
Dusp27	-0.900032	1.46394
Guk1	0.307914	1.46351
Hopx	0.463922	1.46212
Sod2	0.309268	1.46184
Lyrm4	0.421201	1.46133
Gm26448	1.52259	1.46046
Tmem204	-0.986964	1.45971
Cst3	0.519792	1.45886
Cyp4f16	0.308845	1.45655
Hmgn5	-0.35225	1.45387
Mt2	0.784934	1.45379
Gnao1	-0.560341	1.45372
Zfp638	-0.324248	1.4534
Mapk8ip3	-0.318166	1.45236
Dohh	0.229134	1.45149
Cdc42bpa	-0.344303	1.45033
1810044D09Rik	1.4736	1.44491
Npr2	-0.343114	1.4434
Ndufb11	0.603921	1.43978
Hras	0.336838	1.4387
Gm11808	2.03878	1.43412
Txn2	0.255909	1.43398
Magohb	0.553109	1.43053
Fam96b	0.53231	1.42992
Pfdn1	0.524999	1.42968
Tmem267	0.459659	1.42867
Kmt2a	-0.277349	1.42623
Mybl1	-0.325327	1.42529
Specc1l	-0.248815	1.42351
Gm15834	-1.31294	1.4234
Pih1d2	0.737132	1.42308
Olig2	-1.05694	1.42075
6720427I07Rik	-0.985353	1.41995
Gm12254	1.13526	1.41877
Gm5905	1.25242	1.41628
Rpl19	0.4748	1.41496
Trappc1	0.429353	1.41326
Fam58b	0.35634	1.41075
Zc3h12a	-0.344917	1.40752
Snx22	0.795255	1.40744
Avil	1.56212	1.40717
Actb	0.218458	1.40679
Lmtk3	-0.421853	1.40253
Gm8430	1.14451	1.40148
Rev3l	-0.419985	1.39559
Arl3	0.484432	1.39521
Gm13436	1.02122	1.39332
Brca2	-0.45087	1.3923
Zfp157	-0.358963	1.39225
Smim4	0.940061	1.3912
Ndufs7	0.430739	1.38883
Ndufb10	0.510378	1.38861
Ccdc186	-0.287714	1.38712
mt-Ta	1.01276	1.38673
Gm9806	0.991487	1.3852
Cox14	0.48529	1.38094
Slx4	-0.422842	1.3801
2900026A02Rik	-0.242213	1.37619
Cox5a	0.416782	1.37241
Rgs8	-0.804828	1.37161
Selenow	0.512203	1.37119
Tomm6	0.756296	1.3699
Mpv17l2	0.392584	1.36614
Ank1	-0.471174	1.36199
Tcf20	-0.262438	1.36077
Nagpa	0.275856	1.36075
Rpp25l	0.431472	1.36023
Lsm12	0.242669	1.35797
Rbbp6	-0.31353	1.35648
Atp5g2	0.514027	1.35617
Atg101	0.251642	1.35546
Plgrkt	0.337417	1.35503
Edf1	0.509789	1.34872
Acbd6	0.335984	1.34474
Gm16973	-0.600407	1.34328
Gadd45gip1	0.413968	1.34286
Hnrnpab	0.19454	1.34116
Trir	0.369869	1.34071
Ggct	0.438369	1.33919
Zyx	0.179893	1.3388
Chchd7	0.414217	1.33775
Kif20b	-0.446199	1.33739
1810024B03Rik	1.17009	1.3367
Knl1	-0.338718	1.33648
Sec11c	0.403217	1.33523
Clpp	0.246521	1.33492
Polr2j	0.573493	1.33476
Ptgfr	-0.373198	1.33425
Gm19412	-0.992166	1.3333
Acta2	0.510304	1.33296
Wdr89	0.478918	1.33186
Stxbp4	-0.249782	1.33153
Uvssa	-0.369798	1.33115
Fxyd5	0.464917	1.33052
Fbf1	-0.332783	1.32923
Rpl9-ps6	0.728092	1.32902
Timp1	0.455073	1.32832
Pcf11	-0.299764	1.32732
Cyp4f17	-0.470236	1.32669
Gm21596	0.903585	1.32577
Rbx1	0.510962	1.32553
Scamp3	0.253225	1.32428
Clip1	-0.336615	1.32357
Ndufa8	0.425302	1.32355
Mir8094	-1.50639	1.32313
Gm26809	-0.438396	1.32306
Ncor1	-0.264233	1.32067
Gm21811	-0.58519	1.31884
Mrpl57	0.58268	1.31852
Snf8	0.321405	1.31709
Gm14124	-0.972312	1.31568
Ciapin1	0.234142	1.31501
Lockd	0.738432	1.31299
Kmt2e	-0.28645	1.3124
A930033H14Rik	-0.652307	1.31059
Anapc11	0.409635	1.31056
Prkab2	-0.376395	1.30968
Fgd4	-0.519897	1.3091
Znrd1	0.525575	1.30824
Gm37494	-0.369517	1.30822
Paxbp1	-0.327858	1.30766
Rab32	0.249773	1.30735
Fam104a	0.342117	1.30588
Ahnak2	-0.245037	1.3032
Mcf2l	-0.514358	1.30002
Nkx6-2	-1.59015	1.29641
Egr3	-0.288237	1.29632
Slc2a4rg-ps	-0.730917	1.29586
Ubb	0.336358	1.29578
Adrm1	0.212112	1.29556
Gm12166	0.63041	1.29507
Rsbn1l	-0.26711	1.29184
Cast	-0.243778	1.29008
Atp6v1f	0.482465	1.28999
Glrx2	0.398427	1.2898
Denr	0.262511	1.2895
Rps5	0.455685	1.28828
Uchl3	0.236215	1.28634
Cep83	-0.322717	1.28506
Cep152	-0.538306	1.28396
Rsf1	-0.283153	1.28377
Apoa2	1.52241	1.28255
Slfn9	-0.429818	1.28246
Mrps18a	0.350669	1.28208
Gm10146	1.35962	1.2819
Prl2c3	0.958084	1.28178
AI837181	0.275113	1.27842
Rgs3	-0.280704	1.27804
Gm45591	-1.12406	1.27635
Kctd13	0.230208	1.27584
Mrpl51	0.43506	1.27524
Fnbp4	-0.330367	1.27292
AA986860	0.481108	1.27158
Fam227a	-1.08059	1.27153
Pfdn2	0.406368	1.26975
Sybu	-1.34188	1.26932
Mrpl55	0.368582	1.26931
Zfp658	-0.470176	1.26852
Cmc2	0.448044	1.2683
Bptf	-0.367685	1.26808
Nnat	-1.09943	1.26781
Arid4b	-0.317876	1.26777
Nme1	0.255618	1.26633
Rfx3	-0.412235	1.26504
Snord104	1.30604	1.26417
Gm15751	-0.985329	1.26087
Gm10125	1.13627	1.26086
Snord55	1.05404	1.26021
Lekr1	-0.766023	1.26009
Eif4ebp1	0.479814	1.25999
Rps15a-ps6	1.61211	1.25955
Cep295	-0.421979	1.25918
C1qbp	0.233627	1.25905
Nedd8	0.457916	1.2587
Cycs	0.353336	1.25822
Gstm5	0.373898	1.25806
Ube2c	0.208435	1.25635
Cfl1	0.346435	1.25616
Zfp933	-0.318346	1.25573
Atxn7	-0.285332	1.25507
Gm42047	-0.303586	1.25416
Arhgef11	-0.258654	1.25381
Dctpp1	0.47748	1.25238
Calr4	-0.786731	1.25103
Utrn	-0.30151	1.25035
Mgst3	0.483588	1.25009
Fth1	0.37685	1.25005
Ikbke	-0.306128	1.24957
Bex3	0.36802	1.24816
Ybx3	0.327758	1.24816
Rpl28-ps1	0.995395	1.24735
Gm12043	0.96095	1.24667
Gm17494	0.744235	1.24663
Gm26724	-0.636245	1.2459
Ep300	-0.256196	1.24541
Ppp1r11	0.459912	1.24483
Ulk3	-0.281753	1.24462
Tle2	-0.490849	1.24448
Creb3l4	0.607216	1.244
Dclre1c	-0.40964	1.24295
Gpr62	-1.17353	1.24249
Ubl4a	0.441266	1.24178
Zc3h12c	-0.337854	1.24115
Snrpd3	0.488234	1.23835
Robo1	-0.986886	1.23731
Gm16794	-0.809649	1.23693
Atp5d	0.399047	1.23667
Nme4	0.470223	1.23652
Gm45250	-0.90689	1.23577
Bri3	0.431979	1.23577
Gm17518	0.798343	1.23019
1190007I07Rik	0.546399	1.22882
A330074K22Rik	-0.599643	1.22875
Scand1	0.483802	1.22855
Gabarap	0.388289	1.22815
Gm15726	-0.775363	1.22523
Idi1	-0.219414	1.22452
Atf6b	0.189541	1.22321
Il16	-1.33273	1.22292
Isg20	0.477194	1.22153
Zfp808	-0.468175	1.22034
Gm21981	0.651237	1.2191
Gdf15	-1.13827	1.21898
Mest	-0.717682	1.21854
U2af1	0.282805	1.21813
Gfer	0.331944	1.21733
Zfp397	-0.23571	1.21588
Gm24265	-1.66877	1.21356
Prdm10	-0.344948	1.21349
1110008P14Rik	0.523722	1.21252
Gm14966	1.22008	1.21237
Tubb6	0.159202	1.21228
Timm50	0.255034	1.21094
Map1b	-0.24253	1.21094
Arid2	-0.220449	1.21001
2310009B15Rik	0.64616	1.20841
Psmc5	0.217748	1.20807
Gm44777	-1.0156	1.20802
Tagln2	0.16895	1.2076
Rbm12b2	-0.385121	1.20742
Nlrx1	0.540083	1.20673
Cdc42bpg	-0.257396	1.2067
Lsm3	0.399407	1.20506
Naxe	0.390372	1.20356
Gm15536	2.17688	1.20331
B130024G19Rik	-0.6503	1.20155
Taf1	-0.297982	1.19999
Med28	0.301905	1.19976
Acrbp	-1.06014	1.19939
Gm10709	0.753942	1.19935
3222401L13Rik	0.913727	1.19883
Gm12758	-0.488784	1.19846
Snx13	-0.217045	1.19846
Secisbp2l	-0.24846	1.19542
Cox6b2	1.61083	1.1954
Ice1	-0.295115	1.19443
Cntd1	1.42082	1.1943
Lamtor1	0.294823	1.19381
Sfmbt2	-0.393127	1.19355
D930016D06Rik	-0.490765	1.19152
2310039H08Rik	0.553438	1.19066
Wdr83os	0.361279	1.1902
Gm12610	-0.837472	1.18867
Cenpb	0.201191	1.18805
Creld2	0.227413	1.18767
Carnmt1	0.189658	1.18723
Abhd17a	0.302218	1.18628
Kat6b	-0.328211	1.18625
Pan3	-0.209958	1.18585
Imp3	0.289466	1.18505
Zfp292	-0.267547	1.18379
Otub1	0.250569	1.18377
Snhg20	0.43985	1.18271
Pigt	0.228392	1.18233
Smc4	-0.251622	1.18146
1700071M16Rik	-0.565369	1.18129
Ap2s1	0.359966	1.18077
Psmb3	0.393726	1.18039
Slc25a39	0.298369	1.18002
Per2	-0.452367	1.17994
Esrra	0.275919	1.17993
Nxpe3	0.202318	1.17959
Gm16892	-1.22354	1.17947
Hsbp1	0.472111	1.17874
Supt4a	0.382678	1.17822
Ktn1	-0.32094	1.17786
Map1a	-0.345974	1.17713
Gramd2	-0.328715	1.17668
Ube2m	0.452098	1.17553
Wdr63	0.882728	1.17545
Col3a1	-0.452258	1.17518
Neil3	-0.346031	1.17487
Rab26os	0.967931	1.17425
Gm10073	1.00954	1.1736
Rif1	-0.33237	1.17346
Zbtb11	-0.247859	1.17178
Zfp608	-0.29632	1.17044
Dusp9	0.265498	1.16963
Gm15411	-0.93921	1.16917
Cks2	0.46987	1.16826
Rp9	0.368735	1.16803
Star	-0.55763	1.16761
Gm42890	-1.09338	1.16743
Emc6	0.314706	1.16723
Ptrh1	0.242181	1.16635
Pdlim7	0.219044	1.1661
Mcts2	0.357822	1.16587
Slk	-0.309586	1.16497
Dtnbp1	0.251547	1.16299
Zfp950	-0.34017	1.16273
Il18bp	-0.820702	1.16113
Lmbr1l	-0.236083	1.16103
Rpp21	0.593767	1.16098
Gm38037	0.907405	1.1609
Zfp955a	-0.299143	1.15916
Kcnj12	-1.30754	1.15907
Rpl29	0.346239	1.15815
Lage3	0.348477	1.15802
Ercc1	0.298736	1.15775
Minos1	0.500996	1.15752
Ccdc102a	-0.234741	1.15668
Mir22hg	-0.349774	1.15609
Selenoh	0.391662	1.15553
H1fx	0.463279	1.15539
Cotl1	0.273661	1.15484
3010003L21Rik	0.597037	1.15452
Rrnad1	-0.292371	1.1543
Tshz3	-0.391834	1.15426
Mrps18c	0.606991	1.15415
Tpmt	-0.390112	1.15381
Atp5o	0.387345	1.15339
Ccdc124	0.277349	1.15323
Cptp	0.233614	1.15307
Ndufb5	0.389304	1.15175
H2afv	0.42779	1.15101
Akap13	-0.276857	1.151
Vps37d	0.434843	1.15093
Isca2	0.345014	1.15036
Gm5586	1.24876	1.14926
Gm14150	-0.825573	1.14889
Pou6f1	-0.347289	1.14778
Rps9	0.420044	1.14763
Manf	0.297833	1.14739
Neat1	-0.408082	1.14735
AI413582	0.489881	1.14703
Ndufc2	0.481849	1.14604
Dzip3	-0.226727	1.14582
Gm13056	0.693401	1.14581
Chchd5	0.482699	1.14552
Rps29	1.36922	1.14404
Snrpd1	0.385266	1.14312
Alkbh7	0.413263	1.14202
Limd2	0.352223	1.14131
Ndufaf3	0.433872	1.14091
Cchcr1	-0.285924	1.14069
B230208H11Rik	0.694579	1.13982
Fendrr	-0.503068	1.13821
Setd2	-0.274205	1.13815
Prss12	1.0417	1.13708
Ppp4c	0.241545	1.13682
Gm37824	-1.1004	1.13598
Arrdc3	-0.192125	1.13362
Atn1	0.361145	1.1329
Bahcc1	-0.285784	1.13236
Gm43660	-0.771796	1.13093
Hist2h2ac	1.2143	1.13044
Col16a1	-0.35667	1.12979
Gm16091	-0.652163	1.12813
Ccdc82	-0.340871	1.128
Hmbox1	-0.238788	1.12758
Abhd14a	0.247695	1.12703
Mrpl23	0.549928	1.12686
Calm3	0.312935	1.12657
Tpt1	0.383943	1.1257
Pnpla2	0.192644	1.12544
Rnf170	-0.247825	1.12419
Kmt2c	-0.280836	1.12301
Gm20683	-1.17494	1.12133
Zfp945	-0.31395	1.12117
Gm15787	-1.17576	1.12103
Dynll1	0.448427	1.12036
Pold2	0.225491	1.11901
Cnbd2	0.672246	1.11837
Rpgr	-0.532714	1.11833
Tmem192	0.280747	1.11651
Rpl13	0.335893	1.1156
1810022K09Rik	0.459672	1.11517
Cabin1	-0.250215	1.11507
Snx12	0.245146	1.11468
Nek1	-0.243848	1.11343
Rfx7	-0.224682	1.11319
Pxmp2	0.594253	1.11268
Yipf3	0.293299	1.11264
Mindy2	-0.335291	1.1125
Ccnl2	-0.256056	1.11241
Klhl18	-0.298294	1.11069
Stx8	0.391695	1.10995
Tmem179	0.294497	1.10976
Rplp0	0.276709	1.10927
Gm17275	-0.683899	1.10909
Letmd1	0.198686	1.10844
Cdk13	-0.228304	1.10772
Sltm	-0.347596	1.10737
Zfp652	-0.221026	1.10687
Thoc2	-0.313073	1.10578
Nfkbib	0.243977	1.1057
Tnrc6c	-0.29727	1.10569
Trmt112	0.388577	1.10558
Atp5k	1.29029	1.1053
Hdac11	-0.34717	1.10519
Armcx5	-0.348749	1.10469
Rps16-ps2	0.535133	1.10394
Smim26	0.699863	1.10257
Gm44103	-0.742626	1.10239
Ttc3	-0.214018	1.10096
Emc10	0.254281	1.10091
Map2k2	0.245426	1.0999
Nav1	-0.237952	1.09904
Lsm4	0.377442	1.09873
Rpl8	0.344995	1.09849
Mir17hg	-0.725043	1.09777
Smarcc2	-0.201811	1.09666
Pcnt	-0.40293	1.09596
Mia3	-0.280737	1.09589
Tmed9	0.226488	1.0949
Brwd1	-0.196152	1.09488
Bbx	-0.178974	1.09464
Aurka	0.170897	1.09448
Lyst	-0.270807	1.09339
Cd63	0.321502	1.09326
Nenf	0.508681	1.09245
Fez2	0.183161	1.092
4933427D14Rik	-0.278643	1.09167
Mrpl34	0.466346	1.0909
Iqce	-0.265259	1.09056
Aprt	0.306782	1.08964
Coq7	0.324004	1.08957
Tceal1	0.392022	1.08926
Gm42979	-0.874434	1.08908
Bbc3	0.377495	1.08871
Vat1	0.240098	1.08817
Mt1	1.05232	1.08754
Setd5	-0.219395	1.0874
Got1	0.178595	1.08725
Dnd1	1.032	1.08691
Mrpl30	0.362134	1.08677
Lysmd3	-0.188206	1.0867
Depdc7	-1.37842	1.08627
Adnp	0.466888	1.08611
Polk	-0.227611	1.08564
Bdh2	0.857742	1.08543
Gm45441	-0.896273	1.08502
Gpatch3	0.301988	1.08459
Gm16536	-0.547838	1.0837
Cox4i1	0.390988	1.08363
Gm38057	-1.0305	1.08281
Plec	-0.187518	1.08091
Snhg6	0.477859	1.07916
Lrrc59	0.149026	1.07903
Slc39a8	1.56252	1.07834
Dtymk	0.286897	1.07832
Nol12	0.192972	1.07786
Rex1bd	0.442919	1.07708
Ube2n	0.206015	1.07672
Plpp2	0.20249	1.07633
Ino80b	0.298319	1.07608
Ube2j2	0.210834	1.07597
Psmb6	0.32418	1.0758
Nkain1	0.294404	1.07532
Usf3	-0.24867	1.07521
Borcs8	0.296478	1.07482
Leng8	-0.394867	1.07444
Sptan1	-0.259946	1.07322
Srsf9	0.212465	1.07267
Fgd3	-0.342763	1.07259
Gm17638	0.434596	1.07256
Arhgdib	0.666762	1.07254
Gm8177	1.19661	1.07235
Gm11223	-0.739802	1.07203
Nfu1	0.287892	1.07155
Ethe1	0.288595	1.07112
Rictor	-0.246628	1.07082
Col4a4	-1.15598	1.07045
Eid2	0.551548	1.06993
Coq4	0.263018	1.06991
Fan1	-0.343803	1.06987
G530011O06Rik	-0.828106	1.06975
Ei24	0.202957	1.06898
Ndufaf8	0.566389	1.06874
2810025M15Rik	0.390551	1.06827
Ccdc191	-0.32723	1.06775
Utp14b	-0.328055	1.06758
Nans	0.198907	1.06711
D8Ertd738e	0.377491	1.06688
1110006O24Rik	0.910624	1.0668
Gltp	0.249723	1.06668
Ccdc142	-0.928375	1.06566
Arid3b	-0.405181	1.06505
Mdc1	-0.280106	1.06475
Rala	0.337163	1.06366
Dmac1	0.45818	1.06365
Slc23a1	-1.1686	1.06356
Mzt2	0.396463	1.06341
Syngr2	0.162642	1.0634
1110025M09Rik	1.159	1.06293
Mrpl20	0.387076	1.06253
Dhx58	-0.644945	1.06245
Gm9938	-0.34745	1.06231
Mrps14	0.424039	1.06204
Gigyf1	-0.345821	1.06115
Akr7a5	0.347124	1.06056
Plpp6	0.343234	1.06056
Gm26115	-0.651643	1.06047
Tbc1d4	-0.297648	1.06043
Zkscan14	-0.37894	1.05879
Romo1	1.2997	1.05869
Il1rl1	-0.422034	1.0585
Slc25a42	-0.355147	1.05841
Zfp462	-0.170444	1.05816
Pabpc4	0.174686	1.05792
Polr2g	0.319354	1.05777
Zfp229	-0.360836	1.05749
Ubl5	1.11581	1.05747
Alas2	-1.10596	1.05675
1500011K16Rik	0.549449	1.05668
Gm9888	0.864546	1.05647
Tmem120a	0.203231	1.05586
Tnfrsf18	-0.880393	1.05582
Skil	-0.178717	1.05564
Dpysl2	0.466024	1.05551
Rps8	0.343985	1.05533
Kmt5b	-0.230037	1.05527
Wac	-0.228961	1.05522
4930524J08Rik	0.518389	1.05451
Tecta	1.13473	1.05424
Mcidas	1.54392	1.05391
Casp8ap2	-0.309975	1.05354
Smco4	0.397944	1.05301
Myo5a	-0.247682	1.053
Srp14	0.352086	1.05274
Tcta	0.318695	1.05258
Tmem110	0.204185	1.05245
Psmb10	0.418918	1.05186
Phc3	-0.215205	1.05168
Plag1	-0.235248	1.05091
Nbeal1	-0.270075	1.05023
Panx1	0.371058	1.0496
Siva1	0.376306	1.04911
Sptbn1	-0.308014	1.04825
Snhg1	0.269712	1.04821
Tmem97	0.225947	1.04784
Arl8b	0.167392	1.04742
Gm26631	0.980103	1.04715
Calr	0.18574	1.04695
Foxo6	0.943384	1.04686
Adamts12	-0.342579	1.04649
Rest	-0.28306	1.04633
Eci1	0.248933	1.04626
Ubxn1	0.292543	1.04587
Trmt61b	0.345838	1.04587
Ubc	0.316671	1.04518
Gm23493	0.496853	1.04516
Gdap10	-0.64168	1.0445
Zfp28	-0.274761	1.04445
Glrx5	0.24332	1.04364
Golim4	-0.222345	1.04352
Rps6ka5	-0.278081	1.04229
Ap4b1	-0.354157	1.04215
Atp6v0e	0.313466	1.04213
Zbtb5	-0.236508	1.04154
Mrps12	0.342411	1.04114
Eva1b	0.352894	1.0408
Gm17018	0.369937	1.04062
Arpc4	0.333922	1.03999
Rbp1	0.399074	1.03952
Lztfl1	-0.214138	1.03939
Tspyl1	0.246089	1.03915
Prrg1	-0.215819	1.03914
Haspin	0.262441	1.03889
Mrpl21	0.270879	1.03872
Oxa1l	0.191392	1.03759
Pnma1	-0.760334	1.03673
Krit1	-0.295735	1.03651
Trim23	-0.228416	1.03617
Thap1	0.201856	1.03574
Serpinb9b	0.536493	1.03556
Gm26788	-1.24628	1.03486
Arhgap21	-0.263671	1.03485
Tmem8b	-0.377598	1.03476
Rpl14	0.332487	1.0347
Numa1	-0.372892	1.03391
Lhx6	-0.251285	1.03377
C130071C03Rik	-0.291375	1.03356
Ccdc142os	1.18972	1.03342
Neurl3	-1.23692	1.03172
Tgfb1	0.309747	1.03086
Dpy30	0.380049	1.03086
Rnf187	0.189577	1.03066
Ssr4	0.378996	1.03041
Gas5	0.374956	1.02876
Fam98c	-0.302812	1.02853
Zfp109	-0.599819	1.02831
Prdx6	0.194837	1.02761
Gm8186	1.00202	1.02735
Rpgrip1l	-0.214649	1.02675
Ints5	0.193514	1.02671
Fbxl12os	-0.779049	1.02602
Atp8a1	-0.747908	1.02601
Pdcl3	0.166418	1.02584
Slc25a5	0.23034	1.02437
Psmd9	0.236359	1.02437
Zfp276	-0.265899	1.02338
Zfp830	-0.217446	1.02311
Klf3	-0.182885	1.02307
Ifnar2	0.243561	1.02292
Tmem134	0.388848	1.02236
Gm16184	-0.722784	1.02209
Stard13	-0.210519	1.02184
Gm7536	0.596159	1.0218
Lime1	-1.00273	1.02178
Lrriq3	-0.578602	1.02162
Spag1	-0.469449	1.0213
Gatad1	0.291089	1.02097
Ctdnep1	0.185128	1.02095
Gm32031	1.08385	1.02083
Rpl39-ps	1.24835	1.02047
Gm22392	-0.870161	1.02002
Gm4149	0.771074	1.01962
Fpgt	-0.206057	1.01946
Rps2	0.26112	1.0188
Rad23b	0.22628	1.01869
H2afz	0.309958	1.01836
Dync2h1	-0.247815	1.01835
Znrd1as	-0.28995	1.01824
Ift43	0.360348	1.01795
Nrk	-0.668706	1.01766
2810021J22Rik	-0.409565	1.01542
Gm10357	-0.834906	1.01537
Sox2ot	-0.273221	1.015
Ppp1r9a	-0.338389	1.01379
Rps27a	0.377872	1.01366
Bcl7c	0.309218	1.0133
Phf21a	-0.219995	1.01278
Bmp2	-1.08156	1.01247
Ier5l	0.343625	1.01208
Rsrp1	-0.262233	1.01203
Tmbim6	0.191305	1.012
Prdx5	0.379429	1.01188
Dnaja3	0.167782	1.01143
Dph3	0.295307	1.0103
Myl12a	0.309898	1.00966
Kdm3a	-0.186487	1.00957
Psmc2	0.180045	1.00937
Slc25a3	0.178485	1.00934
Atox1	0.845206	1.00908
Dut	0.281428	1.00902
Sdc4	0.269776	1.00882
Svil	-0.272747	1.00851
Tecr	0.297077	1.00827
Gm37893	-0.926121	1.00809
Gm21972	1.48057	1.00803
Eif3k	0.297001	1.00783
Filip1l	-0.304096	1.00725
Uqcc3	0.496544	1.00713
Gm12138	1.38994	1.00705
Ube2g2	0.196096	1.00703
Plxnd1	-0.183993	1.00626
Vdac2	0.199113	1.00593
Rpl10-ps3	0.640609	1.00554
Plod3	0.191664	1.00541
Slc1a3	-0.774476	1.00511
Gm38394	-0.312068	1.00501
Eif3g	0.249138	1.00362
Pbld2	-1.08136	1.00357
BC051226	0.72096	1.00208
Slc12a5	-0.944324	1.00119
Kctd18	-0.234078	1.0011
Pop7	0.272055	1.00049
Tgfb1i1	0.16812	1.00046
Lrrc8e	-0.564927	1
Scfd2	0.248768	0.998163
Dmtf1	-0.230055	0.997888
Gm7241	-0.664515	0.997605
Tmem248	0.194345	0.994735
Gyg	0.219356	0.994266
Tdp1	0.188045	0.994251
Csrp2	0.369641	0.993957
Rab21	0.187373	0.993645
Rps3	0.330393	0.993262
Mad2l1bp	0.21287	0.993066
Rps28	1.42228	0.99296
Usp35	-0.375945	0.992805
Tex264	0.28166	0.992708
Smc6	-0.231209	0.991865
Ogt	-0.393529	0.99183
Tinagl1	0.193466	0.991536
Kif3b	-0.216945	0.991507
Pold4	0.395304	0.990931
Gm5045	1.54828	0.990544
Tbcd	0.17195	0.990285
Eif1	0.291155	0.9891
Gorasp2	0.178077	0.989026
Spc24	0.218197	0.988632
Snrpf	0.748031	0.988516
Ppih	0.351385	0.988252
Mrpl46	0.249206	0.98792
Cdk19	-0.23441	0.987798
Gm42688	-0.767782	0.987323
Nmnat3	0.310158	0.987093
2900009J06Rik	1.26762	0.986606
Rps6	0.307073	0.985743
Rpl37rt	0.70792	0.985388
Prdm15	-0.320568	0.985201
Fam13b	-0.451879	0.985153
Gtf3c6	0.222782	0.985043
Atp6v0a4	0.824591	0.984563
Gm43980	-0.598429	0.984332
Dym	0.193136	0.984117
Mtcp1	-0.404649	0.98366
Txlng	-0.239487	0.983573
Hecw2	0.361469	0.983333
Rpl12	0.338339	0.983154
Bud23	0.217755	0.982773
Gamt	0.374701	0.982655
Ss18l2	0.497303	0.982321
Gm11110	0.759581	0.982224
Sssca1	0.219772	0.982152
Cdk2ap2	0.192537	0.981834
Snx17	0.177867	0.981504
Coa3	0.324635	0.981379
Smim12	0.310694	0.980618
Baz1b	-0.242377	0.980265
Cops6	0.253734	0.980042
Crybg3	-0.432743	0.979784
Cpeb2	-0.315133	0.979225
Gon7	0.370582	0.979056
Pdf	0.926904	0.978722
Csnk2b	0.275561	0.978186
Mtmr14	0.167309	0.978059
Faap20	0.277638	0.977041
Ctsz	0.263295	0.976902
Dnm3os	-0.345871	0.976807
Cox6a1	0.852934	0.97638
Ppig	-0.286625	0.976136
Jph1	-0.502847	0.975713
Brd9	-0.195603	0.975204
Mfsd5	0.162726	0.974273
Ryk	0.189457	0.974243
1110008L16Rik	0.218499	0.973458
Fancm	-0.316426	0.973138
Hacd1	0.27206	0.972731
Zfyve19	-0.203179	0.972691
Nprl2	0.216334	0.97254
Tceanc	-0.274143	0.972406
Dzip1	-0.26772	0.972401
Vcan	-0.237319	0.971949
Ndufb8	0.349973	0.971777
Gm15427	0.500778	0.970971
Spag9	-0.206839	0.970905
Rpl38	1.18158	0.970772
Hhip	0.839397	0.970637
Synj2bp	-0.174592	0.970094
Abracl	0.346425	0.969818
Ankrd16	-0.358914	0.969725
Psmb7	0.194306	0.96969
Mrps11	0.275014	0.969419
Gm11476	-0.852909	0.968878
Gm14018	-0.715872	0.968222
Nkrf	-0.313134	0.968145
Gnaz	0.605886	0.968131
Gtf2h5	0.33053	0.9681
Dram1	0.689185	0.96721
Gm29100	-0.642099	0.966867
Fsd1l	-0.284376	0.966617
Mecr	0.235008	0.966274
Zfp970	-0.457714	0.966191
Paxx	0.397952	0.966026
Gng12	0.173099	0.96584
Tmem258	1.05528	0.965444
Akap11	-0.229613	0.965424
Zfp729b	-0.322721	0.9653
Rps19-ps6	-0.509736	0.964419
Trim39	-0.280947	0.964272
Rnf168	-0.228737	0.964219
Sdccag8	-0.258808	0.964214
Mocs1	0.235672	0.964093
Rpl28	0.994575	0.963492
Clock	-0.273045	0.963218
Cenpx	0.370925	0.962606
Pex1	-0.233551	0.962437
Mob2	0.235842	0.961588
Usp53	-0.222061	0.960502
Nxn	0.215735	0.960493
Ccdc18	-0.40827	0.960429
Pla2g4b	-0.819599	0.960258
Bbof1	-0.459235	0.959948
Nsmce3	0.206114	0.959839
Cngb1	-0.740995	0.959503
Nomo1	0.156596	0.959185
Zc3h13	-0.293628	0.95888
Polr2d	0.251508	0.958681
Prdx4	0.247696	0.958524
Trp53i13	0.293234	0.958438
4930430F08Rik	-0.205898	0.958402
Dnph1	0.272474	0.958196
Mrpl40	0.245671	0.958189
Cep250	-0.412863	0.958054
Ifitm2	0.373051	0.957938
Gstp1	0.357504	0.95736
Lat2	0.641641	0.957119
B4galt5	0.291752	0.957095
Phf20l1	-0.279314	0.956651
Cog8	0.192808	0.956423
Rps7	0.288913	0.955847
Has3	-0.645157	0.955783
1810058I24Rik	0.377164	0.955635
Gm14410	-0.358293	0.95563
Aes	0.376367	0.955014
Capzb	0.203382	0.954962
Ttc14	-0.299133	0.95474
Slc35a5	-0.200093	0.954072
Itsn2	-0.238984	0.954023
Ddah1	0.223713	0.953819
Zfp516	-0.18956	0.953577
9330151L19Rik	-0.555846	0.953435
Zcchc6	-0.234692	0.953166
Cep120	-0.233412	0.952766
Col5a2	-0.362845	0.952689
Kansl3	-0.207543	0.95248
Ccdc93	-0.202753	0.952422
1110038F14Rik	0.250865	0.951874
Gipc1	0.160559	0.95138
Dnmt3a	-0.275784	0.951333
CAAA01147332.1	1.11074	0.951218
1700018L02Rik	0.840336	0.95084
Brwd3	-0.305651	0.950719
BC002059	0.333739	0.950452
Ndufa9	0.223941	0.950347
Hook3	-0.16376	0.950308
H2afy	0.183569	0.948835
Tnfaip3	-0.335753	0.948779
Dubr	-0.234689	0.948547
Zfp622	0.180209	0.948466
Gnptg	0.275144	0.948176
Rny3	-1.6829	0.947726
Nudt3	0.2919	0.947465
Hist1h2af	1.19993	0.946909
Gm14091	-0.686449	0.946488
Clk2	-0.2188	0.946348
Ppia	0.307453	0.946028
Tnfaip1	0.159296	0.945784
Lrrfip1	-0.192204	0.945557
Vezf1	-0.182947	0.945401
Ubxn11	-0.719546	0.945335
Mark4	0.187233	0.945171
Ppp1r12b	-0.25952	0.944981
Fam221b	0.69457	0.944692
Zhx1	-0.196885	0.944692
Hipk4	-0.83689	0.944688
9130230N09Rik	1.15777	0.944503
Cpne9	0.657841	0.944479
Gpx1	0.275475	0.944418
Prr5	0.229035	0.944378
Ranbp1	0.227499	0.944362
Ptn	-1.0959	0.944351
Zc4h2	0.225732	0.944142
Rpusd3	-0.345778	0.943915
Emd	0.287083	0.943655
Ranbp6	-0.268868	0.943558
Eif5a	0.199362	0.943237
Rbks	-0.573919	0.943142
Tsen34	0.218475	0.942988
Gm9999	1.39806	0.942504
Dnajb11	0.160873	0.942336
Fam69a	0.240213	0.941245
Jarid2	-0.255379	0.940465
Tubb5	0.147308	0.940384
Ift27	0.233899	0.940364
Gpn2	0.247226	0.940251
Ubald1	0.235492	0.940187
Lrp2bp	-0.977663	0.940108
Amotl1	-0.277309	0.94005
Gm7332	0.438964	0.93998
Uqcrq	0.885444	0.938969
Capns1	0.220907	0.93882
Gm15122	-0.905006	0.938792
2610203C20Rik	-0.38164	0.938611
Sf3a2	0.174088	0.938287
Awat2	-0.894496	0.938064
Lrch3	-0.21997	0.937211
Traf3ip2	-0.185821	0.937095
Litaf	0.214754	0.936803
Arl5c	1.30275	0.936226
Son	-0.190715	0.93581
Rps26	0.924786	0.935577
Dtd1	0.227783	0.935519
Zbtb7c	0.215795	0.93525
1700086P04Rik	0.8651	0.934455
9430038I01Rik	0.357709	0.934357
Tmem231	0.32872	0.933703
Gm29394	-0.678233	0.933448
Marcksl1	0.239843	0.933434
Fam219a	-0.234187	0.933001
Trim66	-0.661618	0.932991
Pcdhga12	0.791575	0.93271
Cox8a	0.976928	0.932112
Tufm	0.204614	0.931592
Nfat5	-0.248636	0.931576
Gsto1	0.195621	0.931405
Trappc4	0.248195	0.931159
Gm44899	1.22705	0.930815
Eef1g	0.174419	0.930701
Mpc2	0.390022	0.930575
Ccdc34	0.279058	0.930431
Igfbp6	0.332805	0.930379
Sap30l	0.295375	0.930148
Ndufa12	0.787196	0.930046
Tet3	-0.23934	0.929583
Prpf4b	-0.284527	0.929166
Chml	-0.24276	0.92844
Cacna1h	-0.563481	0.92823
Nt5c	0.284838	0.927399
Rbm25	-0.349215	0.92727
Ndufa3	1.23937	0.927267
Golga5	-0.225057	0.92691
Bak1	0.198282	0.926815
Pgd	0.216951	0.926777
Lgals3	0.32327	0.926699
Slirp	0.955879	0.926629
Gm15487	-0.698035	0.926075
Aurkaip1	0.310824	0.925752
Coq6	0.194141	0.925733
Chchd1	0.390238	0.925393
Mrps5	0.167479	0.925162
Rpl10a	0.300949	0.92501
Tomm7	1.0765	0.924925
Tbcb	0.291904	0.924838
Cnpy2	0.304466	0.924836
Tma7	0.717433	0.924552
Nkx2-2	0.32343	0.924463
Gm44950	-0.302389	0.924372
2900011O08Rik	0.926413	0.924328
Gm11766	-0.876924	0.923587
Ppp2r3d	0.333715	0.923145
Gm29630	-0.599479	0.922929
4732471J01Rik	-0.846329	0.922593
Klhl13	0.844489	0.922485
Ube2s	0.295325	0.922062
C230062I16Rik	0.878915	0.921722
Lrrc56	0.447179	0.921253
Mdh2	0.16949	0.92113
Thsd4	-0.207243	0.919669
Zcchc7	-0.233246	0.91942
Rock1	-0.272976	0.919264
Rbm12b1	-0.496354	0.919133
Vdac1	0.224513	0.918362
Mrfap1	0.158996	0.918152
Mrps36	0.489182	0.918132
Hipk1	-0.151317	0.917736
Phb2	0.215364	0.917712
Cd38	-0.181091	0.917601
Sbf2	-0.198889	0.916931
Dmwd	0.20982	0.916502
Nutf2	0.260082	0.915827
Bola2	0.918199	0.914085
Adamts10	-0.206373	0.913301
Rai1	-0.188758	0.91307
Gm44349	0.567078	0.912987
Nop10	0.787771	0.912032
Tet1	-0.880317	0.911858
Zfp956	-0.305696	0.911852
Prr3	-0.199752	0.911794
Cep164	-0.257059	0.911688
E130311K13Rik	0.352837	0.910961
Gm17201	0.302377	0.910763
Col4a5	-0.199581	0.91061
Htatsf1	-0.245968	0.910088
Hivep1	-0.238583	0.909575
Rabac1	0.390594	0.909338
Copz2	0.363722	0.909222
Nsa2	0.261702	0.909208
Polr2l	0.803739	0.909177
Birc2	-0.217965	0.909049
9230112E08Rik	-0.301905	0.908991
Eef1b2	0.32683	0.908781
Ier3ip1	0.314514	0.90866
Gm10177	1.05467	0.908284
Lrrk2	-0.202701	0.908085
Ndufa6	0.816247	0.908005
Dido1	-0.1855	0.907273
Hspb11	0.490956	0.907108
Gm3052	-1.05257	0.907085
Eif6	0.204235	0.906954
Qtrt1	0.261251	0.906791
Pomp	0.313629	0.906776
Gm10130	-0.76941	0.906362
Satb2	-0.242618	0.906288
Tmem241	0.274681	0.906172
Ebpl	0.331728	0.905385
Camkmt	0.290404	0.905291
Fam118b	0.191639	0.905186
Pcdhgc4	-0.865142	0.905113
Btf3	0.274732	0.904878
Pdcd5	0.699915	0.904226
B3gat2	-0.767329	0.903987
Cox5b	0.880209	0.903641
1700067K01Rik	-0.923419	0.903336
Nt5c3b	0.182906	0.903099
Ptprs	-0.188395	0.90308
Akap2	-0.427163	0.902188
Gm13456	-0.354159	0.902166
Gm23969	-0.817799	0.901673
Nrbf2	-0.224608	0.900804
Mrps33	0.455325	0.900715
Fbxl18	-0.254266	0.900405
Cep135	-0.427194	0.900124
Triqk	-0.347266	0.900094
Gm10736	1.04397	0.899671
Alms1	-0.243765	0.899451
Sigmar1	0.212334	0.899325
Gpd1	-0.872547	0.899296
Gm16008	-0.564011	0.898948
Ndufa2	0.939848	0.898842
Fkbp1a	0.2254	0.898831
Gm5879	0.998115	0.898183
Gm21742	-1.30823	0.896823
Rad50	-0.261618	0.896757
Eif3f	0.211765	0.896555
Klhl15	0.265113	0.896434
Pbxip1	-0.224813	0.896241
Gm26532	-0.601652	0.89569
Zfp40	-0.330689	0.895566
Nudcd3	0.145217	0.895377
Ndufa7	0.799987	0.895146
Snrpc	0.218117	0.895089
Per3	-0.328437	0.895039
Rbm5	-0.200365	0.894993
Pafah1b3	0.355897	0.894413
Rhog	0.218283	0.894269
2410089E03Rik	-0.188547	0.894003
Zc3h7a	-0.313346	0.893903
Rbm41	-0.259934	0.893622
Eif3i	0.231765	0.893518
2610035D17Rik	0.670805	0.893483
Anp32e	0.152584	0.893274
Naprt	-0.875824	0.893192
Selenom	0.726864	0.89305
Pcgf2	0.199338	0.892585
Pmf1	0.221546	0.892218
Tmem160	0.738389	0.891814
Slc25a10	0.165972	0.891795
Ccar1	-0.258643	0.891714
Ncam1	-0.177596	0.89115
Ankrd26	-0.347854	0.891094
Fgfr1op	-0.239351	0.890343
Tdrd7	-0.21631	0.890135
4930577N17Rik	0.703218	0.890132
D330041H03Rik	-0.583466	0.890097
Rpl10a-ps1	0.405339	0.889918
Rpl39	1.05848	0.88966
Ccp110	-0.295809	0.889546
B3gat3	0.260691	0.889267
Eef2	0.182367	0.888779
Mrps25	0.27388	0.888714
Rnf144b	-0.986134	0.888575
Abhd11	0.261802	0.88854
Ranbp2	-0.239906	0.888442
Cbr4	0.224833	0.888219
Zfp341	0.237783	0.888097
Cox6b1	0.857821	0.888087
Npdc1	0.239588	0.887758
0610009L18Rik	0.834499	0.887719
Dnttip1	0.203583	0.887545
Polr1d	0.259305	0.88716
Idh3g	0.150114	0.887133
Cav2	-0.19635	0.886804
Mras	0.22329	0.886772
Exosc5	0.236565	0.886745
D5Ertd579e	-0.213492	0.886596
Cmc1	0.437157	0.886559
Cep83os	-0.503344	0.886482
Map3k14	-0.426397	0.886053
Ralgapa1	-0.233031	0.88584
Timm8b	0.718101	0.885196
Ndufv3	0.404768	0.885091
Yeats2	-0.24881	0.884101
Zfp976	-0.52073	0.883871
Pcbp1	0.212659	0.883782
Steap1	0.229104	0.883643
Gm6020	-0.703842	0.883615
Pkd2	-0.235611	0.88323
Shisa5	0.219593	0.883204
9130024F11Rik	-0.448616	0.883011
Zfp493	-0.374633	0.882972
A730094K22Rik	-0.833417	0.882959
Tmed3	0.261779	0.882182
Nktr	-0.346198	0.881578
Gm44200	-1.06232	0.881546
1700109H08Rik	-0.584783	0.881081
Osbpl6	-0.360244	0.880996
mt-Nd1	0.379444	0.880594
Ccm2	0.171585	0.880354
Dctn6	0.223012	0.879688
Map3k12	-0.166956	0.879546
Uqcr10	0.887929	0.879066
Uba1	0.154631	0.879058
Alg3	0.207546	0.879054
Gm15347	-0.74941	0.878669
Pcgf1	0.289292	0.878591
Efemp2	0.183326	0.877505
Gm15853	0.584657	0.876947
Clec1a	-0.71648	0.876518
Arpc3	0.274961	0.876509
Chpf	0.165331	0.876482
Camta1	0.494338	0.876195
2-Mar	0.197985	0.876137
Rps27	1.08077	0.875947
Chic1	-0.198809	0.875913
Ndufa11	0.696619	0.875752
Sulf1	-0.580287	0.875459
Zswim1	0.203289	0.874989
Ank2	-0.390205	0.874828
Uqcr11	0.933682	0.874742
Six2	0.231903	0.874637
Gm2830	0.988205	0.874052
Gnai2	0.217193	0.873931
Tmbim4	0.314596	0.872443
Gm16845	-0.990986	0.872374
Znhit1	0.353562	0.872287
Hyal2	0.208192	0.872086
Nkap	-0.219308	0.871994
Dda1	0.223564	0.871924
Gm14681	0.556355	0.871808
Gm43604	-0.986796	0.871459
Ccser2	-0.175878	0.871094
Crocc	-0.252644	0.871092
2610524H06Rik	0.293022	0.870975
Zc3h11a	-0.297107	0.87068
Tspan12	0.357001	0.87065
Smg7	-0.220147	0.870525
Pqlc2	0.302369	0.870488
Gli2	0.306095	0.870478
Taldo1	0.220519	0.870405
Ylpm1	-0.229725	0.870364
Arhgdia	0.149089	0.870198
Zfp518a	-0.299677	0.869665
Mxra7	0.205858	0.869275
Tjp1	-0.177532	0.869133
Gm12191	0.6731	0.86888
Tprgl	0.160682	0.868811
Mrpl43	0.252848	0.868695
Rpl41	1.15823	0.868619
Eif2ak2	-0.187938	0.868408
Mrpl11	0.293754	0.868321
Ttbk2	-0.193163	0.867582
Ndufb2	0.78293	0.867323
Mrpl53	0.618208	0.867279
Jak3	-0.211876	0.866168
Clasrp	-0.252501	0.866164
Tbc1d8	-0.800182	0.866096
9430091E24Rik	-0.335412	0.86584
Rpl36al	0.805021	0.865772
Trim11	-0.217378	0.865339
Mrpl16	0.214341	0.865257
Hmga1b	0.236327	0.865141
Pycrl	0.200636	0.864863
Mettl27	-0.350359	0.864687
Smc1a	-0.258443	0.864675
Zfp52	-0.214664	0.864653
Elob	0.788158	0.864549
Accs	-0.231149	0.864471
Fcho2	-0.232755	0.864162
Psenen	0.387093	0.864037
Gm44199	-1.10385	0.863797
Tpst2	0.138458	0.863785
Emsy	-0.239156	0.863674
Snrpg	0.990408	0.863295
A730090N16Rik	-1.32891	0.863209
Gm9821	-0.623779	0.862696
Nob1	0.171857	0.862332
1700037H04Rik	0.206234	0.861674
Rpl10-ps6	0.779367	0.861405
Ctsh	0.563138	0.861125
Tmem242	0.317304	0.861108
Cks1b	0.242698	0.860799
2310068J16Rik	1.12651	0.860304
9930021J03Rik	-0.206798	0.860228
Akt1	0.168951	0.860128
Cda	0.31581	0.859645
Gon4l	-0.338406	0.859351
Mrpl54	0.429405	0.858988
Sparc	0.191452	0.858698
Arfrp1	0.20402	0.858351
Dpm3	1.03337	0.858194
Krtcap3	-0.866852	0.858047
Banf1	0.300798	0.85799
Uqcrfs1	0.187961	0.857728
Ccdc120	-0.285388	0.857328
Mllt6	-0.162005	0.857169
Bbs12	-0.241997	0.856954
Gm14377	0.90446	0.856546
Eif3l	0.144593	0.85648
Nphp3	-0.234176	0.856382
Zfp512b	-0.322121	0.856332
Hspb1	0.286801	0.856012
Serbp1	0.1436	0.855833
Olig1	-0.804929	0.855815
Dhx57	-0.203675	0.855574
H2afj	0.805267	0.855365
Prelid1	0.223446	0.855201
Myo9b	-0.229695	0.854718
Gm13453	-1.00416	0.854666
Pfdn5	0.351498	0.854354
Dixdc1	-0.172627	0.854317
Ppil3	0.219221	0.854277
Gabbr1	-0.181144	0.854238
Ring1	0.262713	0.854226
Gm11953	0.892795	0.854169
Tnrc6a	-0.249723	0.854159
Emp3	0.281785	0.85394
Snrpb	0.199658	0.853855
4932438A13Rik	-0.21919	0.853804
Sub1	0.323277	0.853528
Ubald2	0.373668	0.853449
Col1a1	-0.269339	0.85337
Map9	-0.197219	0.853318
Golga1	-0.251749	0.852646
Gdpd3	-1.00666	0.85255
Mrps16	0.383851	0.852268
Dgcr6	0.220578	0.851579
Timm17a	0.20478	0.851241
Acta1	-0.865698	0.851085
Polr2f	0.758404	0.851022
Gm9917	-0.647899	0.850912
Sestd1	-0.202026	0.850871
Zfand4	-0.186109	0.850753
Zfp763	-0.290783	0.850569
Psmb5	0.290595	0.850461
B4galt7	0.158701	0.849989
Gm38102	-1.02485	0.849775
Smc5	-0.247189	0.849386
Mrpl35	0.279745	0.849332
Mmgt2	0.205719	0.849292
Nemp2	-0.348977	0.849289
Pdgfb	0.258345	0.84917
Uap1l1	0.217091	0.849003
Fbxo11	-0.179668	0.848971
Lsm7	0.764528	0.848387
4930557K07Rik	-0.816189	0.84837
Txndc17	0.312963	0.848101
Cpeb4	-0.206725	0.847913
Gm5805	0.792883	0.847483
H13	0.15037	0.847332
Csrnp1	0.284569	0.847077
Sod1	0.730398	0.847051
Bax	0.277196	0.846926
Gm15387	-0.576225	0.846499
Ppp1r3f	-0.612487	0.845961
Rplp2	0.952978	0.845727
Zfp317	-0.193126	0.845546
Srgap3	-0.159342	0.84509
Khdrbs3	0.235725	0.84503
Rps15	0.835804	0.844861
D830050J10Rik	0.575175	0.844822
Vps13b	-0.170019	0.844733
Lamtor5	0.25084	0.843758
2010107E04Rik	0.919395	0.843732
Nat8f4	0.80998	0.843644
Bcs1l	0.22971	0.843451
Cyc1	0.174551	0.843307
Nubp2	0.171993	0.843027
Wdr78	-0.347522	0.842397
Smg1	-0.22475	0.842343
Zfp961	-0.250592	0.841964
Hnrnpa0	0.289658	0.841683
Mapkapk5	0.283286	0.8416
Rpl17	0.31955	0.8415
Fcf1	0.278357	0.84113
Xist	-0.646056	0.841065
Slc25a4	0.187273	0.840658
Gm44597	-0.749771	0.840633
Ints14	-0.175756	0.840561
Zfp37	0.634287	0.840364
1700021F05Rik	0.364958	0.840312
AU019823	-0.218364	0.840091
Zscan12	-0.24351	0.840046
Atp1b3	0.138704	0.84004
2810455O05Rik	0.416625	0.839693
Tigd5	-0.276781	0.839594
Apopt1	0.262562	0.839047
Dennd4c	-0.197342	0.838819
Gm22935	-0.761787	0.838621
Gm4316	0.469607	0.838511
Mlph	-0.280172	0.838133
Spx	-0.871299	0.837676
Gm9794	0.609915	0.837622
Klhdc8a	0.192471	0.837522
Atp5e	0.963222	0.837491
Dennd1b	-0.207617	0.836197
Nipsnap1	0.200197	0.836039
Klhl28	-0.255741	0.835933
Peg13	0.315683	0.835715
P2rx6	-0.524126	0.835695
Psmd8	0.2137	0.835606
Twf2	0.192282	0.835585
Sugp2	-0.258602	0.835469
Pbx2	0.194321	0.835409
Psmb2	0.27845	0.835224
Ssbp4	0.195165	0.834963
Babam1	0.185686	0.834906
Flad1	0.192804	0.834396
Hnrnpa3	0.142022	0.834154
Cdc42	0.155898	0.833402
Brsk1	-0.189464	0.833309
Hist1h4i	0.381691	0.833212
Gm15567	-0.905045	0.833123
Tiam2	-0.233803	0.832968
Zfp866	-0.227055	0.832958
Pelo	0.22668	0.832791
Naa38	0.805559	0.832551
Zbtb43	-0.205392	0.832125
Ywhag	0.163606	0.831219
Zfp523	-0.160183	0.83113
2410006H16Rik	0.454304	0.830284
Ptms	0.338102	0.829983
Ufc1	0.271324	0.829953
Ccnj	-0.327351	0.829401
Hebp1	0.345557	0.828556
Cog2	-0.182195	0.828412
Lmo4	0.220733	0.828331
Mfap2	-1.51973	0.828053
Ankrd50	-0.151586	0.827762
Sem1	0.813464	0.82739
Ctxn1	0.28152	0.827283
Gm13205	0.761003	0.827158
Rpl10	0.22548	0.826916
Rcl1	0.198484	0.826891
Gm44321	-0.799098	0.826772
Ckap5	-0.249313	0.826733
Rnase4	-0.817932	0.826659
Fam208b	-0.230293	0.826612
Zfp654	-0.21031	0.826216
AV356131	0.490946	0.826051
Prl2c2	0.696295	0.825851
Cdk2ap1	0.643168	0.825495
Gm35021	-0.674051	0.825428
0610009B22Rik	0.270907	0.825315
Htra2	0.155088	0.825102
Srpk2	-0.153069	0.825066
Bckdhb	0.23395	0.82475
Atp5j2	0.84125	0.824737
Cstf1	0.154497	0.82461
Zmat2	0.208034	0.824314
Rasal2	-0.225622	0.824282
Esf1	-0.28123	0.823899
Brpf1	-0.211209	0.823873
Elovl5	0.155955	0.82359
Card19	0.283158	0.823397
Yars2	0.17974	0.823278
Lman2	0.159293	0.823128
Slc38a4	0.798095	0.82304
Gm12696	0.407695	0.823037
Eif2b2	0.20618	0.822989
Ahnak	-0.177451	0.822977
Kbtbd7	-0.233696	0.822872
Dner	0.507279	0.822068
Cope	0.241084	0.821867
Gm26982	-0.472762	0.82109
Phip	-0.211722	0.82089
Tuba4a	0.203644	0.820871
Ccdc58	0.348982	0.820359
Eif5b	-0.252159	0.820297
4930520O04Rik	-0.959762	0.820153
Prpf38b	-0.224299	0.819618
Rpl36	1.06974	0.819575
Alkbh2	0.285094	0.818908
Adora2b	-0.538366	0.818793
Ndufb4	0.849775	0.818748
Slc39a11	0.146451	0.81774
Snrpa	0.173803	0.817577
St3gal2	0.156133	0.817545
Metrnl	0.213419	0.817294
Gm43128	-1.20165	0.817243
Ppl	-0.37716	0.817139
Cux1	-0.168306	0.817045
Snrpd2	0.826305	0.817023
Ppp1r3d	-0.219343	0.816821
Raet1e	0.238281	0.816709
Park7	0.297861	0.816636
1110008F13Rik	0.163964	0.815698
Il27ra	0.808243	0.815581
Rufy2	-0.229365	0.815254
C130083M11Rik	-0.591716	0.815205
Sfpq	0.134322	0.815167
Gm6767	-0.605706	0.814984
Rbm6	-0.19806	0.81468
Mycbp2	-0.19324	0.814601
1500011B03Rik	0.275539	0.814522
Mccc1	-0.18209	0.814405
Fam3c	0.176406	0.814331
Kat6a	-0.235437	0.813937
Tap2	-0.518224	0.813712
Kxd1	0.213748	0.813233
Lfng	0.187147	0.813043
Gm15731	0.991326	0.812888
Gm37374	-0.659276	0.812864
Nadsyn1	-0.192479	0.81282
Napb	-0.389652	0.812715
Rpl37	1.04592	0.812583
Stoml1	-0.244936	0.812532
Snrpert	0.855706	0.812254
Stox2	-1.00337	0.812248
Gm42141	-0.332463	0.812172
Dhrs7b	0.192229	0.812163
Cnih4	0.311084	0.811967
Fxn	0.262084	0.811781
Eif1ax	0.243282	0.811442
Ank3	-0.219594	0.811365
5031439G07Rik	0.161546	0.811203
B230118H07Rik	0.24127	0.810988
Ube2cbp	0.333414	0.810932
3110009E18Rik	0.596902	0.810625
Primpol	-0.221541	0.810524
Hscb	0.355262	0.810521
Pax3	-0.182453	0.810203
Lyplal1	0.622689	0.809468
Lsm6	0.286588	0.809467
Bnip1	-0.242873	0.809388
Nat8f1	0.565009	0.809317
Aspm	-0.259129	0.80887
Ndufa1	0.961046	0.808706
NA	-1.04953	0.808701
BC004004	0.205908	0.808396
Zfr2	-0.829252	0.808251
Eif1b	0.303694	0.808135
Papolg	-0.182606	0.808106
Chd7	-0.240619	0.808099
Tubg1	0.17386	0.80803
Deaf1	-0.257666	0.807861
Tmed10	0.160114	0.807768
B2m	0.290891	0.807724
Pcdhgb6	0.754586	0.807475
Ptrh2	0.280052	0.807385
Bola1	0.432087	0.807096
Cdo1	-0.926731	0.807074
Akt1s1	0.193374	0.80705
Zfp971	-0.333579	0.80695
Ufsp1	0.381835	0.806736
Kif5b	-0.168942	0.805803
Ddr1	0.186538	0.805752
Ncoa1	-0.218596	0.805499
Csnk2a2	0.130596	0.805099
Dnal1	-0.190719	0.805003
Adcy3	-0.423626	0.804755
Uchl1	0.42501	0.804686
Zfp9	-0.166093	0.804564
Arfip1	-0.17302	0.804281
U2af2	0.158544	0.80351
Gpx4-ps2	0.40806	0.803487
Tanc1	-0.192262	0.802875
Zbtb12	0.187251	0.802771
Ptpn13	-0.338162	0.802376
Tnfrsf9	0.675586	0.802328
Timm23	0.194047	0.802044
Mrpl36	0.300192	0.801989
Gm38155	-1.02024	0.801897
2410015M20Rik	0.701357	0.801838
Eif3b	0.153286	0.801819
Usmg5	0.929555	0.801808
Timm17b	0.31801	0.801657
Gripap1	-0.261017	0.801655
Pbdc1	0.229135	0.80117
Steap3	0.236556	0.800538
Zfp236	-0.274229	0.800495
Xkr5	-0.209209	0.800429
Lima1	-0.137628	0.800027
Hmga1	0.174509	0.79886
Ccdc184	0.505521	0.798616
Irak1bp1	0.237176	0.798598
Strn3	-0.172956	0.798503
Pkd2l2	-0.542038	0.79838
Rpl11	0.586682	0.79805
Gm10461	0.820836	0.797637
Dclk2	-0.227258	0.797277
Nkiras2	0.176348	0.797091
Zmat5	0.256829	0.796842
Fermt3	-0.780582	0.796661
Slc12a6	-0.17849	0.796642
Bfsp1	-0.836626	0.79631
Ppp6r2	-0.166999	0.796262
Dnajc15	0.414625	0.796255
Bub3	0.141852	0.796201
Zfp467	-0.250018	0.796105
Eda	0.299537	0.795744
4930465K10Rik	0.967854	0.795686
Uba52	0.567676	0.795453
Iws1	-0.21952	0.795403
Arpp19	0.280425	0.794987
Cyp2u1	-0.446956	0.794919
Tns2	-0.184103	0.794859
Msrb1	0.280736	0.794612
Gm17112	-0.625758	0.793885
Gm37274	-0.88522	0.79388
Lrwd1	0.145778	0.793578
Surf1	0.250222	0.792757
Fam169a	-0.877816	0.792632
Gm5112	0.53779	0.792623
Nek8	-0.218437	0.792479
Gm44616	-0.763087	0.79152
Jrkl	-0.284935	0.791402
Brk1	0.299362	0.789955
Ndufa13	0.790282	0.789501
Alyref2	0.930236	0.789199
Anapc13	0.958358	0.78899
Mydgf	0.229195	0.788978
Gm38077	-0.581112	0.788964
Dynlt1c	-0.342525	0.788846
Nr2c2	-0.165947	0.788476
Zbtb39	-0.205549	0.788082
Fbxo4	0.218125	0.787555
Slf2	-0.281155	0.787526
Atg16l2	-0.247045	0.787184
Tpt1-ps3	0.280355	0.787123
Smn1	0.2087	0.786969
Cdk5rap2	-0.236307	0.786901
Babam2	0.185609	0.786795
Il11	0.447509	0.78666
1810037I17Rik	0.701316	0.786231
Tmem9	0.286407	0.786088
Dcp1a	-0.214929	0.785954
Timp3	-0.465969	0.785867
Tspo	0.311877	0.785516
Zfp398	-0.247428	0.785258
Fchsd2	-0.140408	0.785231
Nudt9	0.19749	0.784789
E330009J07Rik	-0.284755	0.784774
Dlx1as	-0.731998	0.784652
Rab11fip2	-0.200461	0.784251
Rpl17-ps5	-0.672888	0.784007
Gm28119	-0.521948	0.78386
Srm	0.191688	0.783704
Dctn5	0.200973	0.783575
Wrap73	0.200954	0.783432
Tmem67	-0.232858	0.782971
Ndufc1	0.834447	0.782787
Gm36033	-0.838127	0.782449
Prr14l	-0.265911	0.782419
Zfp106	-0.207305	0.782276
Klf7	-0.201788	0.781917
C1qtnf12	0.230006	0.781703
Gm5617	0.581595	0.781453
Lsm2	0.206309	0.781425
Rai14	-0.177611	0.78118
Cd151	0.192282	0.781075
Prr13	0.261434	0.780823
F8	-0.436221	0.780706
Ggps1	-0.163276	0.78066
AI504432	-0.58126	0.780539
Mlf2	0.171125	0.780443
Cyp39a1	0.344703	0.780356
Tmem176b	0.203655	0.78012
Rpl31-ps8	0.739744	0.779705
Rbfa	0.17645	0.779568
Uqcrb	0.750783	0.778649
Sec61b	0.760665	0.778566
Rmnd1	-0.227836	0.778505
Golga2	-0.193868	0.778459
Prpf40a	-0.170671	0.7784
Zfhx4	-0.18696	0.778156
4930565N06Rik	-0.896332	0.777791
Dnajc19	0.436759	0.777547
Habp4	-0.196941	0.777524
Apoo	0.254511	0.777505
Kpna2	0.151765	0.777422
Rint1	-0.163393	0.777385
Cryab	0.352697	0.777376
Asah2	-0.198136	0.777125
Lama4	-0.636284	0.776997
Zbtb18	-0.178097	0.776394
Aff4	-0.203724	0.776165
Aspscr1	0.166177	0.77607
Rmi1	-0.234776	0.776047
Gm16907	-0.662652	0.775832
Gm1673	0.909945	0.77574
Pdap1	0.2178	0.775629
Rpl23a	0.587125	0.775556
Gm5921	-0.870955	0.775239
Comt	0.160344	0.77519
Gm42658	-1.0803	0.775169
Aph1a	0.168909	0.775114
Hps6	0.188894	0.774998
Sp3os	0.459748	0.774958
Atp5a1	0.140967	0.774814
Tfcp2	-0.164046	0.774242
Rps20	0.819307	0.773963
Gm11451	0.428302	0.773854
BC052040	0.176967	0.773765
Mtfr1l	0.14624	0.773704
Gm10785	0.637084	0.773589
K230015D01Rik	0.445122	0.773522
Nudt1	0.286525	0.773439
Mpp4	-0.799358	0.773401
Rps4x	0.204118	0.773378
Tnrc18	-0.162777	0.773317
Mettl23	0.235531	0.773228
Ccdc12	0.269998	0.772922
Ppp1ca	0.211413	0.772544
Gm42641	0.536652	0.772251
Xrn1	-0.186689	0.772174
Rpl37a	0.956128	0.772169
Arid4a	-0.316224	0.772028
Rpl19-ps11	0.262966	0.771966
P3h3	-0.194889	0.771812
Ergic3	0.250275	0.771652
Herc1	-0.226836	0.771543
Mrps15	0.193909	0.770976
4933433G15Rik	-0.696812	0.770693
Mmp10	0.742825	0.770329
Arhgef28	-0.197013	0.770283
D430018E03Rik	-0.977178	0.77023
Eef1d	0.183879	0.770225
Dnajc9	0.168796	0.769733
Lgals1	0.748822	0.76956
Gm36445	-0.569547	0.769454
Map3k8	-0.323808	0.769196
Arglu1	-0.219703	0.768943
Lrig2	-0.189198	0.768769
Snrnp70	0.159347	0.76859
Bad	0.276525	0.768542
Utp11	0.198253	0.768281
Gm14066	0.541787	0.768189
B630019K06Rik	0.254425	0.767959
Ssu72	0.161983	0.767927
Sipa1l1	-0.190052	0.76778
Uqcrc1	0.181655	0.767731
Ncs1	0.197045	0.767723
Mllt10	-0.203809	0.767713
Uqcc2	0.846829	0.767537
Snca	0.963395	0.767461
Hsd3b7	-0.574494	0.767203
Stmn1	0.261143	0.767013
Cox7c	0.77218	0.766702
Cdkn2a	0.269699	0.766686
mt-Co2	0.696336	0.766307
Ppm1m	0.156937	0.766044
Sdc1	0.171058	0.765973
Slc16a4	-0.749503	0.764757
Clns1a	0.153211	0.764639
1700012D14Rik	-0.790103	0.764611
Gm12258	-0.60069	0.76443
Cep72	-0.272172	0.764134
Epm2aip1	-0.180417	0.763983
Actr1b	0.146697	0.763933
Cspp1	-0.232694	0.763737
Mrpl14	0.730483	0.763701
Ift172	-0.184349	0.763665
Sri	0.215167	0.763617
BC029722	0.305524	0.763292
Gm7389	0.71412	0.76327
Myo9a	-0.191752	0.76319
Hypk	0.255336	0.763036
Cacna1c	-0.302544	0.762457
Gm35315	-0.299212	0.762324
Ggact	0.306718	0.762148
Prkar1a	0.153202	0.762045
Gm43029	-1.3145	0.761808
Krba1	-0.305882	0.761496
H2-K2	-0.935973	0.761467
Rps6-ps3	1.29007	0.761191
Cd2ap	-0.177606	0.761189
Zfp598	-0.174989	0.760702
Eef1akmt1	0.217872	0.760684
Dynlrb1	0.554887	0.760588
Mdm4	-0.288011	0.760577
Six3	-0.676941	0.760486
C130046K22Rik	-0.474979	0.760389
Rrp36	0.189231	0.760314
Rpl18a	0.560838	0.759911
Ube2k	0.164201	0.759675
Rplp1	0.825563	0.759594
Scai	-0.184289	0.759583
Adprh	0.213006	0.759202
Mrpl4	0.178581	0.759201
Ndufs6	0.749594	0.759032
S100a11	0.802043	0.758512
Dlgap5	-0.253281	0.758491
Gm43609	-1.04085	0.758362
Plekhj1	0.266988	0.758174
Id1	0.182189	0.757592
Sass6	-0.260918	0.757502
Rab18	0.12949	0.757443
Pfdn4	0.258485	0.756959
Psma2	0.225805	0.756777
Zfp449	-0.281326	0.756613
Znrf2	0.22872	0.756581
Ap5m1	-0.214451	0.755882
2700097O09Rik	-0.269952	0.755719
Lrrtm2	-0.826627	0.755687
Luzp1	-0.19962	0.755546
Serp2	0.371263	0.75542
Hexa	0.198762	0.755346
Emg1	0.196887	0.755232
Ndufb6	0.713754	0.754979
Gm12183	-0.5682	0.754784
Fam83a	0.383242	0.754665
Gm15491	0.508786	0.754488
Gm6548	-0.277837	0.754105
Pigw	0.233306	0.753936
Mospd3	0.235512	0.753786
Ankrd40	0.136876	0.753695
Casp7	-0.981154	0.753253
Rpl36a-ps2	0.657805	0.753192
Mfap1a	-0.211102	0.752954
Vps4a	0.142045	0.752919
Fau	0.772903	0.752498
Egf	-0.800208	0.752064
Ankrd12	-0.257137	0.751999
Serpinh1	0.147906	0.751828
Sorbs3	0.136094	0.751743
1110065P20Rik	0.251574	0.751646
Ndufs4	0.328621	0.751422
Tbca	0.68758	0.751286
Cflar	-0.156694	0.751149
Rpl36a	0.870441	0.751089
Acvrl1	-0.676681	0.751073
Gm15247	-0.605834	0.750873
Rundc3a	0.319843	0.750626
Ube2r2	0.234479	0.750575
Ly6e	0.210576	0.750564
Gm6807	0.92319	0.750486
Ankhd1	-0.185028	0.750341
Mif	0.766256	0.750306
Sbno2	-0.141838	0.750234
Samd1	0.289542	0.750142
Ankdd1b	0.67286	0.749498
Gm15545	-0.368184	0.74908
Rexo2	0.187322	0.748863
Ssr2	0.178785	0.748056
Git2	-0.175721	0.747831
Snhg8	0.860632	0.747704
Rps3a1	0.188088	0.74738
Mtf2	-0.247525	0.747196
Tmem198	-0.586011	0.747185
Taf6l	0.16593	0.747015
Dhrs13os	-1.08433	0.747001
Mtmr1	-0.195785	0.74682
Golga3	-0.230912	0.746733
Oma1	0.159161	0.746374
Gm7729	-0.92942	0.746296
Gm9844	0.958883	0.746101
Mrps26	0.183384	0.74601
Zbtb34	-0.319545	0.745901
Cltb	0.233859	0.745834
Ankrd34a	0.211339	0.745625
Cradd	0.410149	0.745591
Angel1	-0.556515	0.745357
Mcee	0.375629	0.744956
Avl9	-0.177674	0.744894
Dpagt1	0.172986	0.744659
Rps10	0.560659	0.744314
Gm4204	0.239481	0.744265
Ptpmt1	0.277233	0.743694
[truncated: 11,496 more rows]

## Sheet: ED Fig. 7f
Source Data: Extended Data Figure 7f
Protein-protein interaction network for the differentially expressed genes.
Analysis of RNAseq data
Nodes								Edges
Gene ID	Symbol	Mitochondria localized	DEG	Log2FC				Source	Target
84083	ZRANB3	No	Yes	-0.284820562				55862	132320
8045	RASSF7	No	No					4133	57520
29087	THYN1	No	Yes	0.367201478				5516	9857
51596	CUTA	No	Yes	0.543805035				64743	3172
9321	TRIP11	No	Yes	-0.420288567				5347	1956
5108	PCM1	No	Yes	-0.387054551				6648	3014
8192	CLPP	Yes	Yes	0.242351369				3172	6742
7175	TPR	No	Yes	-0.620073627				10067	1956
23224	SYNE2	No	Yes	-0.561532077				64963	64951
10981	RAB32	Yes	Yes	0.245594137				10438	3172
23013	SPEN	No	Yes	-0.399546398				6742	5108
22832	CEP162	No	Yes	-0.579983998				79017	4790
4882	NPR2	No	Yes	-0.34699333				3172	10400
6794	STK11	No	Yes	0.220294432				140465	3014
7347	UCHL3	No	Yes	0.232039541				1956	54888
550631	CCDC157	No	Yes	-0.395253571				80184	5108
2803	GOLGA4	No	Yes	-0.523662281				2091	5303
57489	ODF2L	No	Yes	-0.383711055				196441	138199
80184	CEP290	No	Yes	-0.612501009				57520	27332
25813	SAMM50	Yes	Yes	0.274047205				79443	3172
140735	DYNLL2	No	Yes	0.337306573				167691	80173
64332	NFKBIZ	No	Yes	-0.428761742				80184	3172
79035	NABP2	No	Yes	0.312354352				7791	7347
56987	BBX	No	Yes	-0.182792478				3172	9611
5535	PPP3R2	No	No					6128	64951
140465	MYL6B	No	Yes	0.681414521				151648	5516
7741	ZSCAN26	No	Yes	-0.397538167				1956	84319
4133	MAP2	No	Yes	-0.314924641				10438	196441
54888	NSUN2	No	No					252983	57561
55680	RUFY2	No	No					1956	3014
79017	GGCT	No	Yes	0.435123574				79017	1956
6508	SLC4A3	No	Yes	-0.523088693				9611	1652
24149	ZNF318	No	Yes	-0.328572528				51074	3172
132320	SCLT1	No	Yes	-0.548396111				64963	25813
8411	EEA1	No	Yes	-0.446150542				4790	2091
2091	FBL	No	Yes	0.317031158				1956	5303
29123	ANKRD11	No	Yes	-0.403980709				79095	84940
7791	ZYX	No	Yes	0.175974476				6128	7175
64963	MRPS11	Yes	No					6742	132320
23384	SPECC1L	No	Yes	-0.252686891				9859	55680
57561	ARRDC3	No	Yes	-0.195924372				54584	3172
79095	C9orf16	No	No					56987	324
55835	CENPJ	No	Yes	-0.415358774				55835	5108
5998	RGS3	No	Yes	-0.284206774				3172	84319
54974	THG1L	Yes	Yes	0.399586796				6508	286
23469	PHF3	No	Yes	-0.363181553				7741	9659
64951	MRPS24	Yes	Yes	0.461962385				167691	54888
1388	ATF6B	No	Yes	0.185594956				9859	132320
57019	CIAPIN1	No	Yes	0.229960753				4790	252983
9857	CEP350	No	Yes	-0.441620985				51501	3172
5516	PPP2CB	No	Yes	0.318028681				140465	3172
582	BBS1	No	Yes	-0.512399151				22832	9859
11047	ADRM1	No	Yes	0.208201996				64951	196441
54584	GNB1L	No	Yes	0.37829939				5108	80173
57128	LYRM4	Yes	Yes	0.416787227				3172	54974
84319	CMSS1	No	Yes	0.307615384				1956	25813
3014	H2AX	No	Yes	0.297736611				9859	5108
9859	CEP170	No	Yes	-0.301031672				6742	167691
29994	BAZ2B	No	Yes	-0.478109698				4790	7175
23162	MAPK8IP3	No	Yes	-0.321727819				9859	55835
10400	PEMT	No	Yes	0.593356853				151648	9611
121512	FGD4	No	Yes	-0.522656914				550631	120379
84307	ZNF397	No	Yes	-0.239441714				6128	2091
4524	MTHFR	No	Yes	-0.347805025				5347	7110
79443	FYCO1	No	Yes	-0.435509716				2091	1956
1956	EGFR	No	No					5108	9857
5303	PIN4	No	Yes	0.814199076				8045	55704
26517	TIMM13	Yes	Yes	0.71608923				57520	4297
9205	ZMYM5	No	Yes	-0.410465762				8045	5108
64743	WDR13	No	Yes	-0.296834623				23013	9611
120379	PIH1D2	No	Yes	0.732401053				79035	55835
9611	NCOR1	No	Yes	-0.26818582				5347	5108
1652	DDT	No	Yes	0.605718648				79035	3014
167691	LCA5	No	Yes	-0.348776016				83443	3172
196441	ZFC3H1	No	Yes	-0.491501496				9859	167691
4297	KMT2A	No	Yes	-0.281183467				5347	55835
80173	IFT74	No	Yes	-0.322264127				79095	80184
6648	SOD2	Yes	Yes	0.305152553				57520	84083
57520	HECW2	No	No					79017	57520
5347	PLK1	No	Yes	0.218574321				2803	3172
151648	SGO1	No	No					80184	22832
1062	CENPE	No	Yes	-0.641444765				9859	80173
10067	SCAMP3	No	Yes	0.249372411				26517	11047
23753	SDF2L1	No	Yes	0.346731589				22832	5108
51074	APIP	No	Yes	0.383123381				5516	1956
252983	STXBP4	No	Yes	-0.253329227				3172	7110
55847	CISD1	Yes	Yes	0.476248194				23384	324
284346	ZNF575	No	Yes	0.967873024				55680	3172
4790	NFKB1	No	No					4790	9611
138199	CARNMT1	No	Yes	0.185567686				4524	3172
83443	SF3B5	No	Yes	0.481773463				5108	167691
324	APC	No	Yes	-0.39633868				1956	8192
23345	SYNE1	No	Yes	-0.504304318				7347	3172
286	ANK1	No	Yes	-0.474213446				9321	3172
27332	ZNF638	No	Yes	-0.328299107				57520	23469
6128	RPL6	No	Yes	0.970865819				26517	167691
55862	ECHDC1	Yes	Yes	-0.391589734				1956	23753
84940	CORO6	No	Yes	-0.318241413				7175	324
3172	HNF4A	No	No					8045	79017
51501	HIKESHI	No	Yes	0.353423163				24149	2091
9659	PDE4DIP	No	Yes	-0.354627569				80184	9857
10438	C1D	No	No					24149	84940
55075	UACA	No	Yes	-0.378973466				24149	3172
7110	TMF1	No	Yes	-0.444055672				23162	284346
6742	SSBP1	Yes	No					1956	8411
55704	CCDC88A	No	Yes	-0.439461714				3014	6742
2804	GOLGB1	No	Yes	-0.709081286				29123	9659
								79095	121512
								4790	64332
								57019	3172
								8192	6742
								3172	9659
								5998	55075
								55680	10981
								51074	29994
								4790	132320
								3172	23162
								3172	25813
								5998	84307
								9859	9659
								1956	4882
								6128	55847
								3172	29087
								5108	132320
								23345	324
								10438	9611
								80184	9859
								3172	57128
								2091	54888
								55075	84940
								3172	1388
								5535	324
								1062	5108
								5516	6794
								2804	6648
								57520	57561
								6648	79035
								151648	5347
								57489	5108
								5347	252983
								64963	196441
								4790	54888
								5535	10981
								5516	54888
								3172	51596
								1956	11047
								582	80184
								23224	9859
								1956	6742
								3172	55847
								54974	54888
								64963	3172
								140735	167691
								57520	1652
								3014	6794
								79035	6742
								5347	167691
								3172	9205
								582	5108
								80184	6742
								6742	25813
								64963	6128
