# Supplementary material for: GAP43-dependent mitochondria transfer from astrocytes enhances glioblastoma tumorigenicity
Source: Nat Cancer. 2023 May 11;4(5):648–64. doi: 10.1038/s43018-023-00556-5 (PMC10212766; doi:10.1038/s43018-023-00556-5)
Supplement: Source Data Extended Data Fig. 8 — Statistical source data. [file 43018_2023_556_MOESM20_ESM.xlsx]

## Sheet: ED Fig.8a
Source Data Extended Data Figure 8a
Metabolism-associated protein expression in human GBM models
Analysis of flow cytometric data. MFI = geometric mean flourescence intensity
		mCherry+							mCherry-
GBM model		387	3691	3832	23M	DI318	L1	L2	387	3691	3832	23M	DI318	L1	L2
	Protein
MFI	ACC	22473	12868	18211	14776	15667	11653	6977	15546	8081	13537	8869	10738	7365	4755
	ASS1	5998	5553	5200	5408	6210	3169	4635	4490	3538	3686	3499	4826	1973	2938
	ATP5A	34002	26022	30535	51954	27128	43973	19686	25699	21215	23402	36550	19905	28034	16021
	GLUT-1	6138	5547	12561	28279	20631	3915	17365	4049	4311	8225	17098	9844	2833	21215
	HK1	28725	8577	21323	30530	25296	14623	22169	22975	15068	18114	20144	21060	9527	26668
	IDH2	30632	5771	26291	37648	22848	24187	19705	22462	15284	23092	22285	18305	15423	18173
	SLC20A1	5017	3320		6637	2743	5214	4765	3718	2537	3234	3554	2060	3197	3206

## Sheet: ED Fig.8b
Source Data Extended Data Figure 8b
Metabolism-associated protein expression in mouse GBM models
Analysis of flow cytometric data. MFI = geometric mean flourescence intensity
Protein	GBM model	mKate2- (MFI)	mKate2+ (MFI)
ATP5A	SB28	874	1059
ATP5A	SB28	1047	1185
ATP5A	SB28	938	1114
ATP5A	GL261	1342	2051
ATP5A	GL261	1370	1637
ATP5A	GL261	608	703
ATP5A	GL261	783	946
ATP5A	GL261	807	1033
ACC1	SB28	7854	8830
ACC1	SB28	11234	12535
ACC1	SB28	9886	10863
ACC1	GL261	11293	13146
ACC1	GL261	6127	6836
ACC1	GL261	1465	1762
ACC1	GL261	1765	2073
ACC1	GL261	14198	13945
GLUT1	SB28	26398	27800
GLUT1	SB28	33734	35839
GLUT1	SB28	33012	33180
GLUT1	GL261	22039	18326
GLUT1	GL261	24450	16752
GLUT1	GL261	20123	16361
GLUT1	GL261	9269	9241
GLUT1	GL261	11611	11353

## Sheet: ED Fig.8d
Source Data Extended Data Figure 8d
Metabolic pathway analysis (MetaboAnalyst) of metabolites enriched by >20% in mito::mKate2+ vs. mito::mKate2- mouse GBM cells
Top 25 enriched KEGG metabolic pathways
Metabolic pathway	GBM model	Enrichment ratio	p-value
Pyrimidine metabolism	SB28	7.23684	9.12e-08
Arginine biosynthesis	SB28	12.7971	2.71e-07
Alanine, aspartate and glutamate metabolism	SB28	7.33945	5.7e-06
Aminoacyl-tRNA biosynthesis	SB28	5.31915	7.93e-06
Phenylalanine, tyrosine and tryptophan biosynthesis	SB28	19.2308	0.000221
D-Glutamine and D-glutamate metabolism	SB28	12.8205	0.00104
Purine metabolism	SB28	3.14961	0.00295
Pantothenate and CoA biosynthesis	SB28	5.39084	0.00525
Phenylalanine metabolism	SB28	7.67263	0.00559
Arginine and proline metabolism	SB28	3.37838	0.0143
Butanoate metabolism	SB28	5.11945	0.0184
Nitrogen metabolism	SB28	8.54701	0.0203
Histidine metabolism	SB28	4.8	0.0221
Ascorbate and aldarate metabolism	SB28	6.41026	0.0361
Valine, leucine and isoleucine biosynthesis	SB28	6.41026	0.0361
Ubiquinone and other terpenoid-quinone biosynthesis	SB28	5.68182	0.0453
Glycerophospholipid metabolism	SB28	2.83688	0.0487
Biotin metabolism	SB28	5.11509	0.0552
Glutathione metabolism	SB28	2.75229	0.0929
Nicotinate and nicotinamide metabolism	SB28	3.41297	0.114
Cysteine and methionine metabolism	SB28	2.32558	0.135
Riboflavin metabolism	SB28	6.41026	0.147
Pentose and glucuronate interconversions	SB28	2.84495	0.154
Amino sugar and nucleotide sugar metabolism	SB28	2.06897	0.173
beta-Alanine metabolism	SB28		0.197
Pyrimidine metabolism	GL261	6.06061	3.37e-11
Purine metabolism	GL261	3.27869	1.02e-05
Glycolysis / Gluconeogenesis	GL261	4.54545	6.61e-05
Pentose phosphate pathway	GL261	4.7619	0.000116
Arginine biosynthesis	GL261	4.6729	0.0027
Citrate cycle (TCA cycle)	GL261	3.94737	0.00275
Cysteine and methionine metabolism	GL261	2.77778	0.0101
Alanine, aspartate and glutamate metabolism	GL261	2.8169	0.0162
Nicotinate and nicotinamide metabolism	GL261	3.73832	0.0176
Ascorbate and aldarate metabolism	GL261	4.91803	0.0182
Amino sugar and nucleotide sugar metabolism	GL261	2.48227	0.0188
Arginine and proline metabolism	GL261	2.41379	0.0216
Butanoate metabolism	GL261	3.50877	0.0226
Propanoate metabolism	GL261	2.85714	0.0261
Glyoxylate and dicarboxylate metabolism	GL261	2.45902	0.0303
Riboflavin metabolism	GL261	6.55738	0.0312
Glycine, serine and threonine metabolism	GL261	2.38095	0.0348
Glutathione metabolism	GL261	2.42718	0.0491
Synthesis and degradation of ketone bodies	GL261	5.24934	0.0495
Inositol phosphate metabolism	GL261	2.18341	0.0723
Valine, leucine and isoleucine degradation	GL261	1.96721	0.0781
Thiamine metabolism	GL261	3.74532	0.0939
Valine, leucine and isoleucine biosynthesis	GL261	3.27869	0.119
Galactose metabolism	GL261	2.0202	0.13

## Sheet: ED Fig.8e
Source Data Extended Data Figure 8e
Abundance of metabolites in mito-mCherry+ L1 cells (L1+) and mito-mCherry- L1 cells (L1-)
Analysis of mass spectrometric data
Sample name		LI-1	LI-2	LI-3	LI+1	LI+2	LI+3
	Metabolite
Abundance	L-Phenylalanine	27984	30461.6	39699.4	41051.1	56793.8	51317
	L-Glutamic acid	1.15345e+06	1.01847e+06	887108	1.33616e+06	1.44435e+06	1.16512e+06
	2-Methyl-1-butanol	11510.2	18169	18369.9	19333.9	23335.1	24479.4
	Pyruvic acid	6259.14	9331.1	9413.2	10194.6	12046.1	13780.5
	D-Xylulose-5-phosphate	20148.1	29597.6	28633	21247.3	31374.2	30053.3
	Glutathione	1.71518e+06	1.64971e+06	1.79438e+06	1.84114e+06	1.70404e+06	1.88753e+06
	Fructose 1,6-bisphosphate	10449.6	25292.6	29888.8	7325.3	19243.1	27156.9
	2,2-Dimethylsuccinic acid	277278	310541	316151	333097	422908	480344
	L-Tryptophan	5658.8	7345.27	7016.95	7356.94	11845.9	9567.94
	alpha-Ketoglutaric acid	863153	1.0022e+06	1.02721e+06	1.07781e+06	1.47276e+06	1.72133e+06
	L-Aspartic Acid	854544	568320	531892	910276	588276	632304
	Maleic acid	132849	111664	140941	110984	102546	97586.2
	L-2-Hydroxyglutaric acid	530838	557482	460922	538735	616994	519324
	2-Phosphoglyceric acid	85072.7	318945	492853	66980.2	184669	310314
	gamma-Glu-Cys	2973.43	3266.39	3052.48	3223.12	4487.21	5360.76
	N-Carbamoyl-L-aspartate	16959.2	16127.6	16705.9	17684.7	16416.6	18485.2
	Phosphoenolpyruvic acid	139872	476063	788372	114625	276146	452720
	L-Threonine	10412	13648.5	5928.41	10529	15945	8984.57
	L-Tyrosine	3937.76	5082.52	6701.84	6598.94	8752.18	6833.73
	UDP-GlcNAc	900337	947618	926200	871778	804306	885810
	trans-Aconitic acid	71438.9	75593.6	63259.1	72224.6	89402.5	88129.7

## Sheet: ED Fig.8f
Source Data Extended Data Figure 8f
Network of metabolites enriched more in mito-mCherry+ L1 cells when compared to mito-mCherry- L1 cells
Analysis of mass spectrometric data
Metabolite Set	Enrichment ratio	p-value
Lysine Degradation	3.86062	0.01099
Tryptophan Metabolism	3.86056	0.01099
Glucose-Alanine Cycle	3.86056	0.010991
Tyrosine Metabolism	3.44831	0.011904
Malate-Aspartate Shuttle	3.44831	0.011904
Beta-Alanine Metabolism	3.43649	0.011919
Phenylalanine and Tyrosine Metabolism	3.74537	0.01247
Glycine and Serine Metabolism	3.73415	0.012507
Propanoate Metabolism	3.74273	0.012508
Alanine Metabolism	3.74303	0.012508
Cysteine Metabolism	3.74267	0.012509
Urea Cycle	3.35789	0.013542
Ammonia Recycling	3.35783	0.013542
Aspartate Metabolism	3.15828	0.015742
Arachidonic Acid Metabolism	3.77722	0.016137
Glutathione Metabolism	3.77026	0.016158
Folate Metabolism	4.06486	0.022641
Gluconeogenesis	2.55919	0.022878
Histidine Metabolism	3.64229	0.024614
Nicotinate and Nicotinamide Metabolism	3.64187	0.024617
Spermidine and Spermine Biosynthesis	2.70961	0.037916
Purine Metabolism	2.60851	0.042722
Valine, Leucine and Isoleucine Degradation	2.94144	0.045596
Glutamate Metabolism	2.70031	0.048317
Arginine and Proline Metabolism	2.71837	0.049025
Catecholamine Biosynthesis	3.42473	0.049513
Thyroid hormone synthesis	3.42473	0.049513
Warburg Effect	2.01014	0.066001
Carnitine Synthesis	2.74357	0.079992
Oxidation of Branched Chain Fatty Acids	2.74291	0.080001
Phytanic Acid Peroxisomal Oxidation	2.74273	0.080005
Amino Sugar Metabolism	2.45239	0.099823
Citric Acid Cycle	1.98728	0.10766
Phosphatidylinositol Phosphate Metabolism	2.02454	0.17107
Inositol Metabolism	2.02334	0.17115
Inositol Phosphate Metabolism	2.02334	0.17115
Pyruvaldehyde Degradation	1.89332	0.18917
Mitochondrial Electron Transport Chain	1.66551	0.19276
Ketone Body Metabolism	1.71159	0.21686
Butyrate Metabolism	1.67007	0.21843
Galactose Metabolism	1.52409	0.22389
Plasmalogen Synthesis	1.59015	0.23704
Cardiolipin Biosynthesis	1.59015	0.23704
Phospholipid Biosynthesis	1.59021	0.23707
Glycerol Phosphate Shuttle	1.59021	0.23707
De Novo Triacylglycerol Biosynthesis	1.59021	0.23707
Glycerolipid Metabolism	1.58295	0.2376
Fructose and Mannose Degradation	1.58403	0.23763
Pentose Phosphate Pathway	1.53099	0.23835
Glycolysis	1.40967	0.26846
