# Supplementary material for: GAP43-dependent mitochondria transfer from astrocytes enhances glioblastoma tumorigenicity
Source: Nat Cancer. 2023 May 11;4(5):648–64. doi: 10.1038/s43018-023-00556-5 (PMC10212766; doi:10.1038/s43018-023-00556-5)
Supplement: Source Data Extended Data Fig. 9 — Statistical source data. [file 43018_2023_556_MOESM21_ESM.xlsx]

## Sheet: ED Fig. 9a
Source Data: Extended Data Figure 9a
In vitro cell cycle analysis of human GBM models co-cultured with mito-mCherry or mitoDsRed astrocytes
Analysis of flow cytometric data
	DI318		3832		P3
	mCherry+	mCherry-	mCherry+	mCherry-	mitoDsRed+	mitoDsRed-
% of cells in G2/M phases	24.2	12.9	30.2	14.6	26.7	21.3
	20.4	14.3	18.8	14.3	21.4	12.3
	21.4	10	26.3	13.8	23	16.1
					18.1	17
					19	16.9
					24	16.6

## Sheet: ED Fig. 9c
Source Data: Extended Data Figure 9c
Tumor mitotic index by phospho-histone H3 (pHH3) staining
Analysis of microscopy data
	Animal sex	mKate2+		Animal sex	mKate2-
mitoses per high-power field	male	1.19		male	1.09
	male	1.96		female	1.14
	female	2.03		male	1.25
	female	2.24		female	1.29
	male	2.58		male	1.31
	male	2.62		female	1.35
	female	2.7		male	1.4
	female	2.95		male	1.42
	female	3.13		male	1.92
	male	3.31		female	2.07
	female	3.31		male	2.17
	female	3.39		female	2.33
	male	3.64		male	2.34
	male	3.99		female	2.61
	male	4.03		female	2.68
	female	4.59		female	2.75
	female	5.08		female	2.9
	female	5.29		male	2.93
	male	6.62		female	3.01
	male	6.71		male	4.02
	male	7.85

## Sheet: ED Fig. 9e
Source Data: Extended Data Figure 9e
Apoptotic cell death of GBM cells by cleaved caspase-3 (cleaved-CASP3) staining
Analysis of microscopy data
	Animal sex	mKate2+		Animal sex	mKate2-
Apoptoses per high-power field		0.0633332			0.0591424
		0.0733074			0.0882165
		0.104403			0.0893807
		0.117747			0.103711
		0.121916			0.105725
		0.125808			0.123326
		0.137432			0.125892
		0.162267			0.143987
		0.162704			0.176942
		0.165442			0.194872
		0.173619			0.220539
		0.186519			0.235575
		0.200617			0.238381
		0.201286			0.429861
		0.308859			0.534886
		0.483303			0.562182
		0.679325			0.841763
		0.688097			0.949578
		0.8409			0.972857
		0.977766			0.996526
		1.23244			1.08883
		1.28021			1.26436
		1.29328			1.27521
		1.49141			1.37433
		1.53802			1.47951
		1.55091			1.51443
		1.69002
