# Supplementary material for: GAP43-dependent mitochondria transfer from astrocytes enhances glioblastoma tumorigenicity
Source: Nat Cancer. 2023 May 11;4(5):648–64. doi: 10.1038/s43018-023-00556-5 (PMC10212766; doi:10.1038/s43018-023-00556-5)
Supplement: Source Data Extended Data Fig. 10 — Statistical source data. [file 43018_2023_556_MOESM22_ESM.xlsx]

## Sheet: ED Fig. 10a
Source Data: Extended Data Figure 10a
In vitro self-renewal assay (sphere formation) of GBM cells sorted from astrocyte co-cultures
ELDA tool analysis
		SB28							DI318
		mKate2+			mKate2-			chi-squared	mCherry+			mCHerry-			chi-squared
		Mean	Error (positive)	Error (negative)	Mean	Error (positive)	Error (negative)	p-value	Mean	Error (positive)	Error (negative)	Mean	Error (positive)	Error (negative)	p-value
Stem cell frequency (per 100 cells)	Experiment #1 (shown in figure)	1.47059	0.786748	0.518207	0.0884173	0.265189	0.0665019	1.46e-07	21.645	7.76674	5.51599	10.4167	4.28922	3.06373	0.001
	Experiment #2	2.58398	1.14736	0.883299	2.15054	1.08571	0.664654	0.624	40	12.6316	10.5882	26.3158	8.16697	6.70795	0.047
	Experiment #3	1.18343	0.567882	0.383432	0.453721	0.232621	0.154319	0.00176

## Sheet: ED Fig. 10c
Source Data: Extended Data Figure 10c
Survival of mice implanted intracranially with mCherry+ vs. mCherry- patient-derived L1 GBM cells sorted from astrocyte co-cultures
		Experimental group	5,000 cells/mouse		10,000 cells/mouse
Survival duration (days post tumor cell implantation)	Animal sex		mCherry+	mCherry-	mCherry+	mCherry-
27	male		1
27	male		1
29	male		1
35	male		1
41	male		1
28	male			1
33	male			1
44	male			1
53	male			1
75	male			0
27	male				1
27	male				1
28	male				1
28	male				1
37	male				1
30	male					1
31	male					1
34	male					1
36	male					1
37	male					1
Key:
1 = Event occurred
0 = Censored event (in the case of this study, mice lived >75 days)

## Sheet: ED Fig. 10d
Source Data: Extended Data Figure 10d
In vivo self-renewal assay (tumor initiation) of SB28 cells sorted from astrocyte co-cultures
ELDA tool analysis
	SB28
	mKate2+			mKate2-
	Mean	Error (positive)	Error (negative)	Mean	Error (positive)	Error (negative)
Stem cell frequency (per 100 cells)	0.00925	0.011	0.00502	0.0309	0.0381	0.017
n=14 male mice per group (total 28 mice)

## Sheet: ED Fig. 10e
Source Data: Extended Data Figure 10e
Survival of mice implanted intracranially with mKate2+ vs. mKate2- SB28 cells sorted from astrocyte co-cultures
		Experimental group	18,000 cells/mouse		8,000 cells/mouse		3,000 cells/mouse
Survival duration (days post tumor cell implantation)	Animal sex		mKate2+	mKate2-	mKate2+	mKate2-	mKate2+	mKate2-
12	male		1
12	male		1
19	male		1
20	male		1
13	male			1
21	male			1
22	male			1
22	male			1
18	male				1
19	male				1
20	male				1
28	male				1
60	male				0
26	male					1
60	male					0
60	male					0
60	male					0
60	male					0
18	male						1
19	male						1
23	male						1
27	male						1
60	male						0
18	male							1
18	male							1
60	male							0
60	male							0
60	male							0
Key:
1 = Event occurred
0 = Censored event (in the case of this study, mice lived >60 days)
